# Supplementary material for: PsAAT3 Drives Ester Accumulation and Fruity Aroma Formation During Ripening in Chinese Plum (Prunus salicina) Through Integrated Volatile Profiling and Transcriptomics
Source: Plants (Basel). 2026 Apr 8;15(8):1144. doi: 10.3390/plants15081144 (PMC13119267; doi:10.3390/plants15081144)
Supplement: Supplementary file 1 [file plants-15-01144-s001.zip]

Archive with 6 entries (6 files):
- Additional Tables index.xlsx
- Supplementary Figure S1.png
- Supplementary Figure S2.png
- Supplementary Figure S3.png
- Supplementary Figure S4.png
- Supplementary Table S9.xlsx
