# Supplementary material for: PsAAT3 Drives Ester Accumulation and Fruity Aroma Formation During Ripening in Chinese Plum (Prunus salicina) Through Integrated Volatile Profiling and Transcriptomics
Source: Plants (Basel). 2026 Apr 8;15(8):1144. doi: 10.3390/plants15081144 (PMC13119267; doi:10.3390/plants15081144)
Supplement: Supplementary file 1 [file plants-15-01144-s001.zip › Additional Tables index.xlsx]

## Sheet: Table1
Table S1 Peak areas of volatile organic compounds (VOCs) detected in WD, WW, and KLD across maturity stages
Samplename	Category	WD_HM-1	WD_HM-2	WD_HM-3	WD_NM-1	WD_NM-2	WD_NM-3	WD_FM-1	WD_FM-2	WD_FM-3	WW_HM-1	WW_HM-2	WW_HM-3	WW_NM-1	WW_NM-2	WW_NM-3	WW_FM-1	WW_FM-2	WW_FM-3	KLD_HM-1	KLD_HM-2	KLD_HM-3	KLD_NM-1	KLD_NM-2	KLD_NM-3	KLD_FM-1	KLD_FM-2	KLD_FM-3
(E,E)-2,4-Hexadienal	Aldehydes	0.00279855	0.00274193	0.0022353	0.00355397	0.00317897	0.00296702	0.00494513	0.00480166	0.00423775	0.0127129	0.0121493	0.0135582	0.00112203	0.00108005	0.00121243	0.00166859	0.00129685	0.00160404	0.0157517	0.0152969	0.0119179	0.00364353	0.00409223	0.00363149	0.00190003	0.00268381	0.00205106
(R/S)-linalool	Terpenes	0.00114685	0.00119134	0.00128435	0.00142642	0.00114134	0.00141056	0.00215973	0.00218987	0.00202158	0.00627081	0.00707044	0.00674992	0.00877551	0.00907085	0.00916712	0.00242746	0.00316143	0.00292113	0.0014836	0.00128817	0.00119284	0.00129284	0.00129517	0.00116634	0.00102492	0.0011155	0.00108733
(Z)-2-Penten-1-ol	Alcohols	0.00600233	0.00609366	0.00631763	0.0076212	0.00775562	0.00809807	0.00318764	0.00318811	0.00323774	0.00841897	0.00806318	0.0089437	0.0045316	0.00494588	0.0052485	0.00506696	0.00522172	0.00501995	0.00971909	0.0111134	0.0100978	0.00558954	0.00531809	0.0053248	0.00811561	0.00942962	0.00829061
1-Butanol	Alcohols	0.0401858	0.0351262	0.0362716	0.0599313	0.0618423	0.0610374	0.042128	0.0412936	0.0402182	0.211995	0.216701	0.218406	0.311121	0.312859	0.313304	0.275798	0.284889	0.278254	0.0724241	0.0397915	0.0530942	0.0423719	0.0448485	0.0462383	0.0959243	0.0941479	0.0968848
1-Hexanol	Alcohols	0.209249	0.20999	0.214089	0.198321	0.20319	0.201898	0.15504	0.160266	0.16188	0.257212	0.260582	0.27256	0.239417	0.244218	0.25008	0.23767	0.238538	0.237101	0.316691	0.307966	0.314588	0.318826	0.319494	0.325809	0.329107	0.336682	0.325384
1-Penten-3-ol	Alcohols	0.0258196	0.0261981	0.0269911	0.0171042	0.0168053	0.0183524	0.00241552	0.00249528	0.00231748	0.0320717	0.0328884	0.0338144	0.0221379	0.0223443	0.0221822	0.0262395	0.0269661	0.0262353	0.0349349	0.0319674	0.0358131	0.0274169	0.0274799	0.0279458	0.0229955	0.0256573	0.0230845
1-Propanol	Alcohols	0.0110641	0.0110676	0.0120565	0.0120192	0.0128774	0.0132151	0.0317631	0.0335554	0.0352302	0.0447687	0.0448427	0.0456323	0.0354263	0.0374751	0.0394256	0.0841366	0.086297	0.0840797	0.00562331	0.005054	0.00541286	0.00421807	0.00443225	0.00554915	0.0345383	0.0345459	0.034645
2-Hexenal	Aldehydes	0.492626	0.441484	0.412003	0.474487	0.451534	0.413247	0.451708	0.433088	0.406561	0.501095	0.510406	0.494241	0.308225	0.307292	0.313311	0.277681	0.280535	0.273435	0.56166	0.537274	0.527639	0.375994	0.381322	0.377666	0.298279	0.312607	0.310131
2-Methybutyl acetate	Esters	0.0128052	0.0127777	0.0130978	0.0211664	0.0212495	0.0208278	0.0948682	0.0958491	0.0946433	0.151888	0.161292	0.138685	0.278855	0.28065	0.278152	0.285147	0.28708	0.28749	0.027377	0.0262106	0.0276433	0.0214344	0.0213455	0.0196695	0.0241726	0.0253414	0.0232616
2-Methylbutanol	Alcohols	0.0193576	0.0230034	0.025974	0.01899	0.0198873	0.0226619	0.0207468	0.0224257	0.0216265	0.163067	0.164101	0.161987	0.289041	0.282252	0.280061	0.235726	0.237087	0.236267	0.0330704	0.028759	0.0297622	0.0167622	0.020657	0.0217584	0.0320488	0.0328107	0.0338891
2-Methylpropanol	Alcohols	0.0175839	0.0174835	0.0173533	0.032397	0.0331749	0.0322728	0.0156571	0.0156669	0.0154438	0.0735068	0.0735521	0.0735461	0.0902647	0.090353	0.0910678	0.0601895	0.0609885	0.0600401	0.00760217	0.00679348	0.00707502	0.00633946	0.00652109	0.00669404	0.0208617	0.0204966	0.0215841
2-Methylpropyl acetate	Esters	0.087183	0.0867679	0.0897662	0.181903	0.183443	0.181263	0.180021	0.180231	0.178906	0.244242	0.251848	0.229437	0.363882	0.362038	0.358158	0.325658	0.329372	0.3301	0.0312882	0.0269778	0.0265968	0.0171935	0.0171192	0.0162295	0.0164661	0.0164936	0.0179598
2-Methylpropyl butanoate	Esters	0.00346358	0.00329054	0.00388933	0.00275219	0.00272551	0.00277952	0.0112254	0.0136499	0.0149172	0.00921283	0.0108073	0.00975911	0.0240431	0.0244401	0.0233776	0.0139951	0.0154528	0.0144821	0.0112739	0.010678	0.0109854	0.00585998	0.00610504	0.00693378	0.00810554	0.00879622	0.00770133
3-Methylbutyl acetate	Esters	0.00674479	0.00660467	0.00684442	0.0185092	0.0194298	0.0189781	0.064984	0.0661281	0.0669986	0.0226219	0.0244898	0.0243666	0.0213585	0.022143	0.0233838	0.0278353	0.0281345	0.0281728	0.0121589	0.011989	0.0117675	0.0129233	0.0136858	0.0144424	0.0123918	0.0134881	0.0124206
3-Pentanone	Ketones	0.017638	0.0171893	0.0181212	0.0147166	0.0139041	0.0153559	0.012339	0.0120896	0.0120567	0.00834416	0.00939856	0.0104911	0.0122639	0.0122986	0.0121192	0.0107003	0.0118149	0.0105299	0.0164839	0.017292	0.0166394	0.0134843	0.0132286	0.0144601	0.00888558	0.00952505	0.00949651
Acetic acid ethyl ester	Esters	0.0451911	0.045629	0.0468491	0.0577514	0.057741	0.0582669	0.125262	0.125733	0.126003	0.0848013	0.0858648	0.0810296	0.0969299	0.0962507	0.0975086	0.132932	0.135358	0.135019	0.0337578	0.0367717	0.035995	0.0551257	0.052019	0.0520853	0.0996665	0.0979422	0.0957756
Acetic acid pentyl ester	Esters	0.0110286	0.0108579	0.011648	0.0114747	0.0120656	0.0120258	0.0171157	0.0194031	0.0208292	0.226994	0.238586	0.216474	0.321196	0.318364	0.309567	0.341872	0.345191	0.344477	0.0285182	0.0277066	0.0300313	0.0183856	0.0191425	0.0171216	0.0235049	0.0241418	0.0242681
Acetic acid propyl ester	Esters	0.0655574	0.066593	0.0681694	0.180715	0.183173	0.180501	0.232841	0.232998	0.232067	0.314898	0.323738	0.307774	0.397226	0.395567	0.392066	0.467068	0.469464	0.470296	0.0311677	0.0401954	0.0311911	0.0277346	0.0286102	0.0259498	0.0331318	0.0324015	0.0350951
Benzaldehyde	Aldehydes	0.00442208	0.00360733	0.00400239	0.00523133	0.00431947	0.00372702	0.0123171	0.0129537	0.013576	0.0508614	0.0558788	0.0535055	0.0306843	0.0270367	0.0266403	0.00825078	0.00891656	0.00774415	0.0106781	0.00993756	0.00722035	0.00545092	0.00530652	0.00505334	0.0060709	0.00701102	0.00741448
Butyl acetate	Esters	0.166011	0.156343	0.153343	0.272952	0.271843	0.261561	0.189509	0.183636	0.188188	0.618002	0.639181	0.61214	1	0.999617	0.994148	0.937204	0.952431	0.95263	0.125028	0.0916133	0.0868515	0.0668277	0.0649996	0.0648595	0.166994	0.160694	0.178364
Butyl butanoate	Esters	0.0124819	0.0142736	0.0174456	0.0187619	0.019658	0.0226634	0.0241408	0.0248447	0.0275449	0.116732	0.143346	0.130287	0.246264	0.261708	0.247281	0.158881	0.169267	0.150191	0.0147736	0.0145485	0.0131957	0.00842485	0.00947981	0.00934277	0.0269643	0.0295975	0.037179
Butyl propanoate	Esters	0.00310695	0.00293176	0.00330201	0.00580298	0.00578703	0.00608731	0.00344735	0.0037286	0.00365463	0.1011	0.108656	0.0930206	0.178396	0.182772	0.180614	0.167547	0.173689	0.172471	0.00390659	0.00441994	0.00423038	0.00336404	0.00321059	0.00296777	0.00633191	0.00541538	0.00720244
Decanal	Aldehydes	0.00487554	0.00429008	0.00508599	0.00428374	0.00458207	0.0052345	0.00476229	0.00437917	0.00510362	0.00614935	0.0056777	0.00530913	0.0143131	0.0147287	0.0119623	0.030949	0.0306465	0.032509	0.00601548	0.00434391	0.00496118	0.00536921	0.00576763	0.00553329	0.00362879	0.00440884	0.005004
Ethyl hexanoate	Esters	0.214664	0.211166	0.204375	0.207526	0.20384	0.207052	0.2356	0.238218	0.232873	0.22816	0.215899	0.233546	0.304146	0.298323	0.292803	0.40526	0.419222	0.408539	0.0372222	0.0305745	0.0281329	0.017021	0.019283	0.0190404	0.0285729	0.0332232	0.0517013
Gamma-hexalactone	Lactones	0.00118071	0.00124955	0.00135357	0.00148482	0.00142689	0.0015462	0.0017463	0.00168893	0.00188818	0.001424	0.00155189	0.00179592	0.0030937	0.0030785	0.00307234	0.00221253	0.00229351	0.00230573	0.00115608	0.000905704	0.0011614	0.00138799	0.00138612	0.00122194	0.0012419	0.0014489	0.0013017
Heptyl acetate	Esters	0.00129386	0.00121177	0.0011766	0.00125664	0.00105757	0.00124321	0.00108239	0.00101634	0.000950015	0.0023977	0.00204761	0.00186197	0.0035244	0.0035966	0.00320649	0.00739135	0.00748594	0.00761206	0.00116047	0.00103099	0.00105664	0.000908969	0.00119713	0.00132325	0.000873521	0.00122259	0.00100701
Hexanal	Aldehydes	0.09063	0.0719024	0.0719898	0.0700349	0.0632121	0.0615005	0.0456677	0.0387412	0.0377312	0.345234	0.353945	0.354881	0.19606	0.197333	0.193891	0.172398	0.17782	0.17693	0.213151	0.214375	0.216883	0.171368	0.171956	0.164192	0.121625	0.147433	0.126232
Hexanoic acid	Acids	0.00332048	0.00334352	0.0036092	0.00301814	0.00279267	0.00286488	0.00544029	0.00540456	0.00532993	0.00153911	0.00149713	0.00129629	0.000878745	0.000933503	0.000910275	0.00105011	0.0012906	0.00114797	0.000763445	0.000645905	0.000668387	0.000589748	0.000593013	0.000633032	0.000794882	0.000636857	0.00067016
Hexyl acetate	Esters	0.188171	0.24773	0.278893	0.201708	0.224011	0.277789	0.173682	0.186389	0.231735	0.420496	0.439757	0.416235	0.792499	0.789559	0.768557	0.823789	0.826018	0.825031	0.0650491	0.0473721	0.0438697	0.0267342	0.0266385	0.0269138	0.0403303	0.0462975	0.0720438
Hexyl butanoate	Esters	0.00564561	0.00604869	0.00515194	0.00633872	0.00663984	0.00576418	0.00636017	0.00596996	0.0056652	0.0196114	0.0227026	0.0284826	0.0294332	0.0503006	0.039781	0.0293658	0.0466202	0.0287843	0.0061431	0.00659264	0.0058499	0.0051568	0.00664609	0.00618433	0.00743528	0.0112821	0.0113613
Isopentyl propanoate	Esters	0.00117987	0.00129843	0.00126672	0.000985556	0.000999922	0.00104125	0.00572779	0.00692315	0.00764032	0.00661559	0.00849593	0.00675393	0.0119582	0.0120035	0.0118971	0.0108472	0.0116167	0.0113861	0.004626	0.0044983	0.00449093	0.00201346	0.00225535	0.00231776	0.00279043	0.0031591	0.00288754
Methyl acetate	Esters	0.0127792	0.0133093	0.0135052	0.0107506	0.0106509	0.010243	0.0835282	0.081892	0.0818651	0.00761719	0.00761915	0.00757708	0.00739069	0.00823194	0.0082157	0.0196735	0.0207578	0.0198646	0.00418001	0.00275732	0.00345294	0.00402749	0.00399801	0.00376638	0.0088645	0.0088173	0.00845256
Myrcene	Terpenes	0.00413756	0.004094	0.00431639	0.00699528	0.00673965	0.00704883	0.0122347	0.0126994	0.0123896	0.0017726	0.00187251	0.00185367	0.00285667	0.00288157	0.00271442	0.00402971	0.00412907	0.00418197	0.00159928	0.00169126	0.00154974	0.00134153	0.0014115	0.00144116	0.00118836	0.00125506	0.00101308
Propanal	Aldehydes	0.0639502	0.0658801	0.0674834	0.0541345	0.0545215	0.0572294	0.0714195	0.0711594	0.0688245	0.0153204	0.0159465	0.00980701	0.0239395	0.0199239	0.0237236	0.0351865	0.0396295	0.0378752	0.046062	0.0493761	0.0425271	0.0519366	0.0532848	0.0550278	0.0769853	0.0803217	0.0807533
Propionic acid hexyl ester	Esters	0.00197531	0.00185898	0.00231645	0.00252802	0.00199975	0.00230405	0.00171299	0.00187811	0.00193576	0.00750907	0.00612733	0.0102046	0.00974343	0.0153929	0.011538	0.0141778	0.0182537	0.0155159	0.00489793	0.00257	0.00273195	0.00215153	0.00226505	0.0031299	0.00234089	0.00236468	0.0026617
Propylsulfide	Sulfides	0.00815554	0.00861879	0.00840498	0.0187423	0.0197827	0.0186646	0.0235703	0.023992	0.023419	0.0346635	0.034755	0.0306854	0.0826625	0.0832026	0.0828878	0.0550651	0.0553174	0.0556742	0.00593703	0.00612276	0.00628051	0.00518515	0.00528898	0.00487032	0.0050511	0.00449102	0.00508916
n-Nonanal	Aldehydes	0.0014545	0.00120506	0.00121448	0.00132707	0.00122381	0.00127446	0.00129349	0.00148444	0.00138519	0.00460306	0.00515101	0.00360052	0.00275825	0.00305145	0.00271068	0.00178995	0.00200955	0.00220619	0.00258679	0.00333727	0.00234052	0.00132922	0.00152969	0.00138454	0.00152325	0.00146429	0.00176019
n-Pentanal	Aldehydes	0.0132338	0.0129801	0.0124867	0.019958	0.0192194	0.0192152	0.0357339	0.0354138	0.0351407	0.0843328	0.0822067	0.0735677	0.037511	0.0374114	0.0363759	0.0275673	0.0279099	0.0270612	0.0217863	0.0126383	0.0179649	0.0192346	0.0195399	0.0192836	0.0152902	0.015148	0.0144446

## Sheet: Table S2
Table S2 Differentially expressed genes (DEGs) between WW and KLD across three maturity stages (HM, NM, and FM)
Compare	Geneid	baseMean	log2FoldChange	lfcSE	stat	pvalue	padj	Change
WW-vs-KLD_FM	evm.model.Chr5.1609	7582.75	-16.6755	1.1795	-14.1377	2.22301e-45	2.95816e-44	Down
WW-vs-KLD_FM	evm.model.Chr5.1616	4294.07	-15.855	1.17983	-13.4384	3.60217e-41	4.26917e-40	Down
WW-vs-KLD_FM	evm.model.Chr5.1610	9793.8	-15.1868	1.0218	-14.8628	5.74485e-50	8.46275e-49	Down
WW-vs-KLD_FM	evm.model.Chr3.1566	1448.45	-14.2872	1.21804	-11.7296	8.98394e-32	8.09508e-31	Down
WW-vs-KLD_FM	evm.model.Chr6.2699.1	964.698	-13.7008	2.3196	-5.90654	3.49371e-09	1.13538e-08	Down
WW-vs-KLD_FM	evm.model.Chr6.2700	602.763	-13.0223	2.42379	-5.3727	7.75674e-08	2.25464e-07	Down
WW-vs-KLD_FM	evm.model.Chr4.2342	981.781	-12.7643	1.19236	-10.7051	9.63507e-27	7.35739e-26	Down
WW-vs-KLD_FM	evm.model.Chr4.43	354.478	-12.2563	1.18493	-10.3435	4.48034e-25	3.24256e-24	Down
WW-vs-KLD_FM	evm.model.Chr4.2692	458.98	11.9517	1.18151	10.1156	4.71084e-24	3.28228e-23	Up
WW-vs-KLD_FM	evm.model.Chr2.1801	4294.83	-11.8273	0.505319	-23.4056	3.74426e-121	1.61957e-119	Down
WW-vs-KLD_FM	evm.model.Chr5.1554	235.237	-11.6648	1.18426	-9.84985	6.86469e-23	4.59443e-22	Down
WW-vs-KLD_FM	evm.model.Chr3.1284_evm.model.Chr3.1282	344.366	11.5373	1.18211	9.75987	1.67362e-22	1.1056e-21	Up
WW-vs-KLD_FM	evm.model.Chr5.1547	208.83	-11.4929	1.18525	-9.69661	3.1169e-22	2.04051e-21	Down
WW-vs-KLD_FM	evm.model.UTG378.7.1	5247.13	-11.4787	0.391349	-29.3311	4.15987e-189	3.18605e-187	Down
WW-vs-KLD_FM	evm.model.Chr1.3785	618.029	11.4187	1.18092	9.66937	4.06892e-22	2.65352e-21	Up
WW-vs-KLD_FM	evm.model.Chr3.2967	384.802	-11.4124	1.20874	-9.44158	3.67203e-21	2.29761e-20	Down
WW-vs-KLD_FM	evm.model.Chr7.1656	183.669	-11.3076	1.18704	-9.52588	1.6365e-21	1.03767e-20	Down
WW-vs-KLD_FM	evm.model.Chr7.603	159.961	-11.109	1.19584	-9.28971	1.54711e-20	9.43125e-20	Down
WW-vs-KLD_FM	evm.model.Chr5.1634	994.942	-10.8868	0.726867	-14.9777	1.0265e-50	1.53771e-49	Down
WW-vs-KLD_FM	evm.model.Chr4.2792	4930.82	-10.7366	0.313714	-34.2241	1.05764e-256	1.23835e-254	Down
WW-vs-KLD_FM	evm.model.Chr3.3093	1705.94	10.6654	0.648948	16.4349	1.07621e-60	1.98243e-59	Up
WW-vs-KLD_FM	evm.model.Chr7.2512.1	226.314	-10.6467	1.18485	-8.98569	2.57123e-19	1.4869e-18	Down
WW-vs-KLD_FM	evm.model.Chr6.2819	1027.8	-10.6116	0.716522	-14.8098	1.26555e-49	1.85223e-48	Down
WW-vs-KLD_FM	evm.model.Chr7.2044	110.615	-10.5759	1.1943	-8.85529	8.3466e-19	4.6922e-18	Down
WW-vs-KLD_FM	evm.model.Chr1.4802	165.423	10.4795	1.18562	8.83881	9.67405e-19	5.4205e-18	Up
WW-vs-KLD_FM	evm.model.Chr6.1779.11	198.801	-10.4596	1.18615	-8.81812	1.16394e-18	6.4949e-18	Down
WW-vs-KLD_FM	evm.model.Chr3.1487	99.3746	-10.4215	1.19149	-8.74665	2.19775e-18	1.21571e-17	Down
WW-vs-KLD_FM	evm.model.Chr3.1481	97.4973	-10.394	1.19234	-8.71727	2.84995e-18	1.56924e-17	Down
WW-vs-KLD_FM	evm.model.Chr2.1040	152.953	10.3664	1.18613	8.73971	2.33718e-18	1.29144e-17	Up
WW-vs-KLD_FM	evm.model.Chr6.3239	94.3828	-10.3468	1.20898	-8.55828	1.14564e-17	6.1164e-17	Down
WW-vs-KLD_FM	evm.model.Chr3.688	92.4005	-10.3167	1.1912	-8.66077	4.68585e-18	2.55049e-17	Down
WW-vs-KLD_FM	evm.model.Chr1.2729	898.76	-10.1548	0.593932	-17.0976	1.5471e-65	3.09313e-64	Down
WW-vs-KLD_FM	evm.model.Chr1.660	292.022	-10.1176	1.04424	-9.68895	3.35951e-22	2.19722e-21	Down
WW-vs-KLD_FM	evm.model.Chr1.4393	154.186	-10.0921	1.19794	-8.42451	3.62253e-17	1.89284e-16	Down
WW-vs-KLD_FM	evm.model.Chr4.2379	151.671	-10.0684	1.25067	-8.05042	8.25096e-16	4.01186e-15	Down
WW-vs-KLD_FM	evm.model.Chr1.696	151.506	-10.0671	1.60093	-6.28824	3.21084e-10	1.12609e-09	Down
WW-vs-KLD_FM	evm.model.Chr8.2789	77.3486	-10.0599	1.1991	-8.38953	4.88104e-17	2.53096e-16	Down
WW-vs-KLD_FM	evm.model.Chr2.220	74.3103	-10.0025	1.19483	-8.37145	5.69132e-17	2.93468e-16	Down
WW-vs-KLD_FM	evm.model.Chr2.1021	269.015	-9.99904	1.03117	-9.69675	3.11262e-22	2.03836e-21	Down
WW-vs-KLD_FM	evm.model.Chr5.1637.3	5729.13	-9.92126	0.894665	-11.0893	1.41312e-28	1.15204e-27	Down
WW-vs-KLD_FM	evm.model.Chr2.697	70.1447	-9.91989	1.20453	-8.23546	1.78868e-16	9.02224e-16	Down
WW-vs-KLD_FM	evm.model.Chr4.270.2	68.9208	-9.89356	1.20031	-8.2425	1.68643e-16	8.51702e-16	Down
WW-vs-KLD_FM	evm.model.Chr6.3525.1	68.2318	-9.87922	1.95114	-5.06331	4.12045e-07	1.12257e-06	Down
WW-vs-KLD_FM	evm.model.Chr5.995	107.787	9.86149	1.18841	8.29804	1.0584e-16	5.38531e-16	Up
WW-vs-KLD_FM	evm.model.Chr3.1011	65.7158	-9.82445	1.2136	-8.09527	5.71374e-16	2.80496e-15	Down
WW-vs-KLD_FM	evm.model.Chr8.2786_evm.model.Chr8.2787	126.187	-9.80299	1.71107	-5.72917	1.00924e-08	3.16132e-08	Down
WW-vs-KLD_FM	evm.model.Chr2.1029.1	229.254	-9.76803	1.0315	-9.46976	2.80482e-21	1.7604e-20	Down
WW-vs-KLD_FM	evm.model.Chr3.924	122.798	-9.76358	1.18857	-8.21456	2.12945e-16	1.0704e-15	Down
WW-vs-KLD_FM	evm.model.Chr4.1793	1368.75	-9.76116	0.425611	-22.9344	2.10723e-116	8.55193e-115	Down
WW-vs-KLD_FM	evm.model.Chr8.2703	61.9692	-9.74021	1.19722	-8.13567	4.09674e-16	2.02924e-15	Down
WW-vs-KLD_FM	evm.model.Chr4.2791	4075.59	-9.63482	0.239632	-40.2066	0	0	Down
WW-vs-KLD_FM	evm.model.Chr1.2441	110.951	-9.61668	1.20711	-7.9667	1.62961e-15	7.81731e-15	Down
WW-vs-KLD_FM	evm.model.Chr4.2280	89.4033	9.59172	1.19014	8.05934	7.67044e-16	3.7403e-15	Up
WW-vs-KLD_FM	evm.model.Chr6.1532	89.3998	9.59167	1.19085	8.05449	7.9812e-16	3.88533e-15	Up
WW-vs-KLD_FM	evm.model.Chr8.2788	53.866	-9.53758	1.26152	-7.5604	4.01842e-14	1.80245e-13	Down
WW-vs-KLD_FM	evm.model.Chr7.604	52.4095	-9.49922	1.20325	-7.89463	2.91181e-15	1.38087e-14	Down
WW-vs-KLD_FM	evm.model.Chr1.687	1640.75	-9.43732	0.346978	-27.1986	6.7473e-163	4.30918e-161	Down
WW-vs-KLD_FM	evm.model.Chr8.1582	79.5604	9.42343	1.19268	7.90106	2.76551e-15	1.31272e-14	Up
WW-vs-KLD_FM	evm.model.Chr8.1234	77.059	9.37737	1.19317	7.85918	3.86651e-15	1.81922e-14	Up
WW-vs-KLD_FM	evm.model.Chr5.1650	89.8557	-9.31287	1.2061	-7.72148	1.14984e-14	5.29038e-14	Down
WW-vs-KLD_FM	evm.model.Chr8.1606	165.08	-9.29437	1.05073	-8.84563	9.10152e-19	5.10673e-18	Down
WW-vs-KLD_FM	evm.model.Chr2.1020	44.6196	-9.2658	1.21274	-7.64038	2.16581e-14	9.84473e-14	Down
WW-vs-KLD_FM	evm.model.Chr3.1482	43.7503	-9.23758	1.21148	-7.62501	2.4402e-14	1.1055e-13	Down
WW-vs-KLD_FM	evm.model.Chr4.2293	69.0356	9.21876	1.21451	7.59053	3.18606e-14	1.43732e-13	Up
WW-vs-KLD_FM	evm.model.Chr6.2665	66.1667	9.1575	1.19412	7.66883	1.73569e-14	7.91966e-14	Up
WW-vs-KLD_FM	evm.model.Chr2.775	80.3809	-9.15214	1.19883	-7.6342	2.27233e-14	1.0322e-13	Down
WW-vs-KLD_FM	evm.model.Chr1.5126	238.035	9.14443	1.02672	8.90645	5.26905e-19	2.99683e-18	Up
WW-vs-KLD_FM	evm.model.Chr1.4229	64.723	9.12567	1.19439	7.64047	2.16433e-14	9.84019e-14	Up
WW-vs-KLD_FM	evm.model.Chr2.776	39.257	-9.08186	1.20842	-7.51548	5.67042e-14	2.52621e-13	Down
WW-vs-KLD_FM	evm.model.Chr2.1028	38.4937	-9.05285	1.21332	-7.46119	8.57415e-14	3.77281e-13	Down
WW-vs-KLD_FM	evm.model.Chr1.3119	223.357	9.05225	1.02723	8.81232	1.22581e-18	6.83457e-18	Up
WW-vs-KLD_FM	evm.model.Chr5.245	220.456	9.03336	1.02718	8.79435	1.43878e-18	8.00225e-18	Up
WW-vs-KLD_FM	evm.model.Chr3.2196	37.8505	-9.03013	1.23047	-7.33876	2.15589e-13	9.27601e-13	Down
WW-vs-KLD_FM	evm.model.Chr7.393	37.2635	-9.00743	1.22388	-7.35973	1.84285e-13	7.95939e-13	Down
WW-vs-KLD_FM	evm.model.Chr1.2742	1187.83	9.00384	0.440959	20.4188	1.13928e-92	3.52209e-91	Up
WW-vs-KLD_FM	evm.model.Chr3.2346	59.4697	9.00355	1.19644	7.52528	5.26092e-14	2.34685e-13	Up
WW-vs-KLD_FM	evm.model.Chr8.323	36.5099	-8.97645	1.27499	-7.04041	1.91669e-12	7.79572e-12	Down
WW-vs-KLD_FM	evm.model.Chr2.3196	36.0239	-8.95695	1.22896	-7.28824	3.14019e-13	1.33951e-12	Down
WW-vs-KLD_FM	evm.model.Chr3.1640	57.2415	8.94844	1.19628	7.48025	7.41805e-14	3.28539e-13	Up
WW-vs-KLD_FM	evm.model.Chr8.1063	408.205	8.92192	0.728208	12.2519	1.64148e-34	1.61555e-33	Up
WW-vs-KLD_FM	evm.model.Chr5.2431	35.1053	-8.92009	1.21236	-7.35762	1.87216e-13	8.08256e-13	Down
WW-vs-KLD_FM	evm.model.Chr6.3751	55.2714	8.89792	1.19703	7.43335	1.05879e-13	4.63089e-13	Up
WW-vs-KLD_FM	evm.model.Chr5.1631	66.5483	-8.87824	1.1975	-7.41396	1.22586e-13	5.34214e-13	Down
WW-vs-KLD_FM	evm.model.Chr4.781	33.203	-8.83983	1.21391	-7.28214	3.28563e-13	1.39979e-12	Down
WW-vs-KLD_FM	evm.model.Chr1.1952	103.532	8.83864	1.18879	7.43496	1.04597e-13	4.57681e-13	Up
WW-vs-KLD_FM	evm.model.Chr7.2203	357.101	-8.82103	0.62284	-14.1626	1.56122e-45	2.08842e-44	Down
WW-vs-KLD_FM	evm.model.Chr7.775	32.4319	-8.8054	1.22797	-7.17072	7.46059e-13	3.10827e-12	Down
WW-vs-KLD_FM	evm.model.Chr2.585	187.743	8.80138	1.03076	8.53874	1.35699e-17	7.22203e-17	Up
WW-vs-KLD_FM	evm.model.Chr3.2840	100.252	8.79209	1.18889	7.39519	1.41202e-13	6.13762e-13	Up
WW-vs-KLD_FM	evm.model.Chr6.2913.1	62.3519	-8.78376	1.22875	-7.1485	8.77294e-13	3.6394e-12	Down
WW-vs-KLD_FM	evm.model.Chr4.2235	50.9307	8.77996	1.20276	7.29983	2.88134e-13	1.23141e-12	Up
WW-vs-KLD_FM	evm.model.Chr3.41	60.8663	-8.74888	1.22766	-7.1265	1.02955e-12	4.25457e-12	Down
WW-vs-KLD_FM	evm.model.Chr4.1355	108.819	-8.69144	1.03323	-8.41191	4.0339e-17	2.10186e-16	Down
WW-vs-KLD_FM	evm.model.Chr2.229	29.5959	-8.67436	1.21601	-7.13344	9.78938e-13	4.05281e-12	Down
WW-vs-KLD_FM	evm.model.Chr2.650	28.6759	-8.62964	1.23105	-7.01	2.38315e-12	9.63907e-12	Down
WW-vs-KLD_FM	evm.model.Chr8.650	28.567	-8.62303	1.21898	-7.07397	1.50568e-12	6.16217e-12	Down
WW-vs-KLD_FM	evm.model.Chr4.2173	28.4706	-8.61928	1.22822	-7.01772	2.25519e-12	9.13421e-12	Down
WW-vs-KLD_FM	evm.model.Chr7.1348.1	412.378	8.61392	0.651876	13.2141	7.27977e-40	8.36968e-39	Up
WW-vs-KLD_FM	evm.model.Chr1.431	44.8944	8.59795	1.21025	7.10428	1.2095e-12	4.976e-12	Up
WW-vs-KLD_FM	evm.model.Chr7.792	27.8097	-8.58348	1.2371	-6.93838	3.96634e-12	1.58568e-11	Down
WW-vs-KLD_FM	evm.model.Chr4.1429	27.1147	-8.54774	1.87029	-4.57028	4.8708e-06	1.19904e-05	Down
WW-vs-KLD_FM	evm.model.Chr4.2408	43.3334	8.54684	1.22801	6.95991	3.40485e-12	1.36684e-11	Up
WW-vs-KLD_FM	evm.model.Chr6.2818	27.0521	-8.54494	1.23858	-6.89898	5.23789e-12	2.07328e-11	Down
WW-vs-KLD_FM	evm.model.Chr6.2631	157.04	8.54309	1.0289	8.30314	1.01397e-16	5.16442e-16	Up
WW-vs-KLD_FM	evm.model.Chr4.2399	43.2058	8.54258	1.24411	6.8664	6.58412e-12	2.58954e-11	Up
WW-vs-KLD_FM	evm.model.Chr8.2663	1780.96	-8.51435	0.25267	-33.6975	6.28803e-249	6.99422e-247	Down
WW-vs-KLD_FM	evm.model.Chr4.890	1657.79	8.4833	0.315119	26.921	1.24876e-159	7.828e-158	Up
WW-vs-KLD_FM	evm.model.Chr1.3835	49.8609	-8.46037	1.22121	-6.92787	4.27226e-12	1.70364e-11	Down
WW-vs-KLD_FM	evm.model.UTG247.5	25.457	-8.45621	1.2296	-6.87719	6.10452e-12	2.40509e-11	Down
WW-vs-KLD_FM	evm.model.Chr2.778	40.4358	8.44702	1.20319	7.02054	2.21015e-12	8.95889e-12	Up
WW-vs-KLD_FM	evm.model.Chr1.756	40.0386	8.4328	1.20887	6.97577	3.04195e-12	1.22381e-11	Up
WW-vs-KLD_FM	evm.model.Chr7.2800	25.0327	-8.4325	3.909	-2.1572	0.03099	0.0470917	Down
WW-vs-KLD_FM	evm.model.Chr8.2537	24.4083	-8.39547	1.23106	-6.8197	9.12336e-12	3.55528e-11	Down
WW-vs-KLD_FM	evm.model.Chr2.1215	75.823	8.38832	1.19218	7.03614	1.9764e-12	8.03537e-12	Up
WW-vs-KLD_FM	evm.model.Chr8.329	46.2053	-8.35031	1.27517	-6.54842	5.81509e-11	2.13615e-10	Down
WW-vs-KLD_FM	evm.model.Chr5.2433	293.524	-8.31446	0.582347	-14.2775	3.0226e-46	4.11352e-45	Down
WW-vs-KLD_FM	evm.model.Chr1.4460	22.8789	-8.30299	1.22847	-6.75881	1.39133e-11	5.35428e-11	Down
WW-vs-KLD_FM	evm.model.Chr1.619	22.0624	-8.25028	3.9093	-2.11042	0.0348219	0.0523679	Down
WW-vs-KLD_FM	evm.model.Chr1.5669	21.9857	-8.24625	1.24786	-6.60832	3.88703e-11	1.44614e-10	Down
WW-vs-KLD_FM	evm.model.Chr1.1661	68.6141	8.24362	1.19524	6.89707	5.30873e-12	2.1005e-11	Up
WW-vs-KLD_FM	evm.model.Chr2.1469	1994.11	-8.24189	0.48599	-16.959	1.65194e-64	3.22675e-63	Down
WW-vs-KLD_FM	evm.model.UTG247.10	21.4714	-8.21041	1.24186	-6.61136	3.80801e-11	1.41829e-10	Down
WW-vs-KLD_FM	evm.model.Chr5.1183	34.1323	8.20254	1.21078	6.77459	1.24761e-11	4.81757e-11	Up
WW-vs-KLD_FM	evm.model.Chr2.654	21.207	-8.19337	1.23029	-6.65973	2.74331e-11	1.03384e-10	Down
WW-vs-KLD_FM	evm.model.Chr6.2914	41.2087	-8.18454	1.22219	-6.69663	2.13285e-11	8.09023e-11	Down
WW-vs-KLD_FM	evm.model.Chr1.5490	20.898	-8.17352	1.25791	-6.4977	8.15562e-11	2.97395e-10	Down
WW-vs-KLD_FM	evm.model.Chr1.4696	20.8865	-8.17026	1.27027	-6.4319	1.26019e-10	4.54242e-10	Down
WW-vs-KLD_FM	evm.model.Chr8.429	65.0511	8.16663	1.19888	6.81188	9.6334e-12	3.74831e-11	Up
WW-vs-KLD_FM	evm.model.Chr1.1642	301.298	-8.15893	0.548646	-14.871	5.08227e-50	7.51387e-49	Down
WW-vs-KLD_FM	evm.model.Chr5.1452	178.274	8.13954	0.843082	9.65451	4.70403e-22	3.06378e-21	Up
WW-vs-KLD_FM	evm.model.Chr4.780	39.7426	-8.13362	1.21025	-6.72061	1.80959e-11	6.90648e-11	Down
WW-vs-KLD_FM	evm.model.Chr7.267	32.4274	8.1286	1.21442	6.69342	2.18009e-11	8.26326e-11	Up
WW-vs-KLD_FM	evm.model.Chr3.2365	550.267	-8.12126	0.38579	-21.051	2.24082e-98	7.58342e-97	Down
WW-vs-KLD_FM	evm.model.Chr2.2045	19.9529	-8.1069	1.34511	-6.02693	1.67105e-09	5.57099e-09	Down
WW-vs-KLD_FM	evm.model.Chr7.1418_evm.model.Chr7.1419	31.6323	8.09284	1.22036	6.63153	3.32214e-11	1.24393e-10	Up
WW-vs-KLD_FM	evm.model.Chr1.817	2517.13	-8.09228	0.185159	-43.7046	0	0	Down
WW-vs-KLD_FM	evm.model.Chr1.209	70.6257	-8.06665	1.04938	-7.68702	1.50597e-14	6.89313e-14	Down
WW-vs-KLD_FM	evm.model.Chr6.228	30.204	8.02608	1.23117	6.51905	7.07552e-11	2.58889e-10	Up
WW-vs-KLD_FM	evm.model.Chr6.1746	18.4942	-7.99555	1.23955	-6.45039	1.11566e-10	4.035e-10	Down
WW-vs-KLD_FM	evm.model.Chr3.2366	229.684	-7.95924	0.56582	-14.0667	6.08161e-45	7.99359e-44	Down
WW-vs-KLD_FM	evm.model.Chr8.2594	34.8123	-7.94079	1.21185	-6.55264	5.65286e-11	2.07843e-10	Down
WW-vs-KLD_FM	evm.model.Chr5.2432	317.43	-7.9114	0.508587	-15.5556	1.4569e-54	2.36695e-53	Down
WW-vs-KLD_FM	evm.model.Chr1.434	27.8324	7.90815	1.21833	6.49098	8.52819e-11	3.1048e-10	Up
WW-vs-KLD_FM	evm.model.Chr8.1127.1	253.24	7.90811	0.665729	11.8789	1.52428e-32	1.40516e-31	Up
WW-vs-KLD_FM	evm.model.Chr1.816	11077.2	-7.90736	0.0975039	-81.0979	0	0	Down
WW-vs-KLD_FM	evm.model.Chr1.5835	94.815	-7.9055	0.853553	-9.26187	2.00879e-20	1.21946e-19	Down
WW-vs-KLD_FM	evm.model.Chr2.1067	27.6979	7.9012	1.21733	6.49058	8.5507e-11	3.11244e-10	Up
WW-vs-KLD_FM	evm.model.Chr2.780	27.5701	7.89449	1.21604	6.49197	8.47187e-11	3.08595e-10	Up
WW-vs-KLD_FM	evm.model.Chr1.4452	17.2289	-7.89343	1.2516	-6.30668	2.85093e-10	1.00366e-09	Down
WW-vs-KLD_FM	evm.model.UTG247.6	17.1079	-7.88244	1.32595	-5.94474	2.76901e-09	9.06232e-09	Down
WW-vs-KLD_FM	evm.model.Chr5.784	27.3081	7.88071	1.21486	6.48694	8.75949e-11	3.18559e-10	Up
WW-vs-KLD_FM	evm.model.Chr2.700	17.0282	-7.87631	1.24809	-6.31071	2.77761e-10	9.79712e-10	Down
WW-vs-KLD_FM	evm.model.Chr5.1787	52.7213	7.86219	1.19925	6.5559	5.53087e-11	2.03651e-10	Up
WW-vs-KLD_FM	evm.model.Chr7.1944	1133.27	-7.85986	0.40325	-19.4913	1.30163e-84	3.6376e-83	Down
WW-vs-KLD_FM	evm.model.Chr5.1184	26.6478	7.84543	1.22407	6.40931	1.46181e-10	5.24599e-10	Up
WW-vs-KLD_FM	evm.model.Chr4.267	16.411	-7.82279	1.25674	-6.22468	4.82541e-10	1.67304e-09	Down
WW-vs-KLD_FM	evm.model.Chr4.453	89.3888	-7.81944	0.892715	-8.75917	1.96685e-18	1.08976e-17	Down
WW-vs-KLD_FM	evm.model.Chr7.21	26.124	7.81678	1.22059	6.40411	1.51251e-10	5.42029e-10	Up
WW-vs-KLD_FM	evm.model.Chr6.1623	25.992	7.80948	1.21909	6.40599	1.49393e-10	5.35467e-10	Up
WW-vs-KLD_FM	evm.model.Chr1.2808	16.2521	-7.80826	1.30012	-6.0058	1.90395e-09	6.31849e-09	Down
WW-vs-KLD_FM	evm.model.Chr1.4694	16.1727	-7.80229	1.26046	-6.19006	6.0141e-10	2.07424e-09	Down
WW-vs-KLD_FM	evm.model.Chr1.368	31.4959	-7.79537	1.22382	-6.36972	1.89376e-10	6.74386e-10	Down
WW-vs-KLD_FM	evm.model.Chr1.2886	15.9556	-7.78295	1.24958	-6.22847	4.71008e-10	1.63473e-09	Down
WW-vs-KLD_FM	evm.model.Chr6.2165	347.528	-7.77829	1.70811	-4.55375			NoChange
WW-vs-KLD_FM	evm.model.Chr1.453.4	25.3384	7.77271	1.2175	6.38414	1.72366e-10	6.15102e-10	Up
WW-vs-KLD_FM	evm.model.Chr5.980_evm.model.Chr5.981	15.7488	-7.76406	1.25265	-6.1981	5.71472e-10	1.975e-09	Down
WW-vs-KLD_FM	evm.model.Chr6.1531	49.1787	7.7614	1.19952	6.47043	9.77267e-11	3.5452e-10	Up
WW-vs-KLD_FM	evm.model.Chr7.136	1852.84	-7.75573	0.193794	-40.0204	0	0	Down
WW-vs-KLD_FM	evm.model.Chr6.250	135.447	7.74206	0.84546	9.15722	5.32535e-20	3.17139e-19	Up
WW-vs-KLD_FM	evm.model.Chr7.1636	48.3923	7.73804	1.20474	6.42301	1.33605e-10	4.80651e-10	Up
WW-vs-KLD_FM	evm.model.Chr1.5587	15.4674	-7.73708	1.4411	-5.36887	7.92327e-08	2.30108e-07	Down
WW-vs-KLD_FM	evm.model.Chr7.644	30.1841	-7.7342	1.21701	-6.35511	2.08278e-10	7.39501e-10	Down
WW-vs-KLD_FM	evm.model.Chr7.2704	24.5501	7.72712	1.22369	6.31462	2.70827e-10	9.56084e-10	Up
WW-vs-KLD_FM	evm.model.Chr8.1797	15.2033	-7.71477	1.34059	-5.75475	8.67715e-09	2.73188e-08	Down
WW-vs-KLD_FM	evm.model.Chr3.2313	24.1562	7.70379	1.22263	6.30101	2.95718e-10	1.03909e-09	Up
WW-vs-KLD_FM	evm.model.Chr8.774	14.901	-7.68443	1.25209	-6.13726	8.39572e-10	2.86509e-09	Down
WW-vs-KLD_FM	evm.model.Chr8.1835	14.8241	-7.67567	1.41139	-5.43838	5.37686e-08	1.58505e-07	Down
WW-vs-KLD_FM	evm.model.Chr5.2261	128.379	7.66408	0.846872	9.04987	1.43136e-19	8.36039e-19	Up
WW-vs-KLD_FM	evm.model.Chr1.4145	14.6566	-7.66141	1.26261	-6.06793	1.29573e-09	4.35178e-09	Down
WW-vs-KLD_FM	evm.model.Chr4.932	23.2344	7.64769	1.2261	6.23741	4.44867e-10	1.5461e-09	Up
WW-vs-KLD_FM	evm.model.Chr5.1632	130.05	-7.62313	0.669979	-11.3782	5.37174e-30	4.57519e-29	Down
WW-vs-KLD_FM	evm.model.Chr4.2171	14.2329	-7.61906	1.27963	-5.95412	2.61471e-09	8.56837e-09	Down
WW-vs-KLD_FM	evm.model.Chr1.2691	22.4484	7.59802	1.22376	6.20877	5.34002e-10	1.84801e-09	Up
WW-vs-KLD_FM	evm.model.Chr3.2347	22.4478	7.59798	1.2264	6.19537	5.81476e-10	2.00787e-09	Up
WW-vs-KLD_FM	evm.model.Chr8.379	27.445	-7.59642	1.21897	-6.23185	4.60954e-10	1.6012e-09	Down
WW-vs-KLD_FM	evm.model.Chr4.2155	13.9804	-7.59361	1.33027	-5.70833	1.14089e-08	3.55893e-08	Down
WW-vs-KLD_FM	evm.model.Chr2.642	22.3208	7.58975	1.22715	6.18487	6.21519e-10	2.14069e-09	Up
WW-vs-KLD_FM	evm.model.Chr4.356	27.2141	-7.58446	1.21873	-6.22326	4.8694e-10	1.68801e-09	Down
WW-vs-KLD_FM	evm.model.Chr1.3527	13.8601	-7.57972	1.26335	-5.99972	1.9766e-09	6.5521e-09	Down
WW-vs-KLD_FM	evm.model.Chr2.1232	26.9501	-7.57107	1.22407	-6.18517	6.20356e-10	2.13705e-09	Down
WW-vs-KLD_FM	evm.model.Chr2.701	13.6729	-7.55947	1.26409	-5.98019	2.2288e-09	7.35343e-09	Down
WW-vs-KLD_FM	evm.model.Chr2.641	21.7918	7.55519	1.22782	6.15335	7.5865e-10	2.59721e-09	Up
WW-vs-KLD_FM	evm.model.Chr3.101.1	21.273	7.52035	1.23455	6.09159	1.11795e-09	3.77774e-09	Up
WW-vs-KLD_FM	evm.model.Chr1.430	21.2679	7.52007	1.22751	6.12626	8.99672e-10	3.06505e-09	Up
WW-vs-KLD_FM	evm.model.Chr1.4734	13.2734	-7.51646	1.30491	-5.76012	8.40558e-09	2.64924e-08	Down
WW-vs-KLD_FM	evm.model.Chr2.412	21.1378	7.5112	1.23041	6.10463	1.0304e-09	3.49116e-09	Up
WW-vs-KLD_FM	evm.model.Chr3.1334	21.0041	7.50208	1.22616	6.11837	9.45375e-10	3.21163e-09	Up
WW-vs-KLD_FM	evm.model.Chr1.1463.3	21.0017	7.50194	1.23189	6.08979	1.13062e-09	3.81929e-09	Up
WW-vs-KLD_FM	evm.model.Chr3.713	47.1575	-7.4813	1.06034	-7.05555	1.71916e-12	7.01189e-12	Down
WW-vs-KLD_FM	evm.model.Chr7.1203	25.3313	-7.4804	1.22434	-6.10976	9.97791e-10	3.38293e-09	Down
WW-vs-KLD_FM	evm.model.Chr4.2071	12.8316	-7.46788	1.2747	-5.85853	4.6699e-09	1.50229e-08	Down
WW-vs-KLD_FM	evm.model.Chr1.4256	12.7664	-7.46235	1.27663	-5.84535	5.05513e-09	1.62135e-08	Down
WW-vs-KLD_FM	evm.model.Chr2.2584	1832.55	-7.45704	0.186734	-39.9341	0	0	Down
WW-vs-KLD_FM	evm.model.Chr2.975	20.3494	7.45637	1.22888	6.0676	1.29834e-09	4.35912e-09	Up
WW-vs-KLD_FM	evm.model.Chr2.699	24.6483	-7.44158	1.22756	-6.0621	1.3436e-09	4.50808e-09	Down
WW-vs-KLD_FM	evm.model.Chr5.1858	137.684	-7.44119	0.607412	-12.2506	1.66658e-34	1.63946e-33	Down
WW-vs-KLD_FM	evm.model.Chr1.1777	160.216	-7.43733	0.797609	-9.32453	1.11481e-20	6.82455e-20	Down
WW-vs-KLD_FM	evm.model.Chr6.1435	19.8179	7.41826	1.24564	5.95536	2.59497e-09	8.50504e-09	Up
WW-vs-KLD_FM	evm.model.Chr5.1	23.9358	-7.39729	1.241	-5.96072	2.51124e-09	8.23989e-09	Down
WW-vs-KLD_FM	evm.model.Chr8.1798	12.0798	-7.38032	1.48017	-4.98615	6.15959e-07	1.65183e-06	Down
WW-vs-KLD_FM	evm.model.Chr7.2893	19.2976	7.37983	1.23122	5.99394	2.04818e-09	6.77835e-09	Up
WW-vs-KLD_FM	evm.model.Chr3.728	131.85	-7.37822	0.608862	-12.1181	8.47356e-34	8.13151e-33	Down
WW-vs-KLD_FM	evm.model.Chr3.844	23.6219	-7.37817	1.34069	-5.50327	3.72804e-08	1.11578e-07	Down
WW-vs-KLD_FM	evm.model.Chr5.1112	12.0414	-7.37549	1.34665	-5.47691	4.32812e-08	1.28725e-07	Down
WW-vs-KLD_FM	evm.model.Chr7.790	12.0085	-7.37177	1.28808	-5.72306	1.04621e-08	3.27211e-08	Down
WW-vs-KLD_FM	evm.model.Chr1.4183	11.9438	-7.36588	1.27406	-5.7814	7.40794e-09	2.34533e-08	Down
WW-vs-KLD_FM	evm.model.Chr2.1189	19.0361	7.36013	1.2342	5.96349	2.46906e-09	8.11195e-09	Up
WW-vs-KLD_FM	evm.model.Chr3.1216	11.8408	-7.35119	1.36645	-5.37979	7.45746e-08	2.1723e-07	Down
WW-vs-KLD_FM	evm.model.Chr1.429	18.9015	7.34994	1.24365	5.90998	3.42142e-09	1.11225e-08	Up
WW-vs-KLD_FM	evm.model.Chr2.977	18.6401	7.32983	1.23439	5.93802	2.88487e-09	9.42487e-09	Up
WW-vs-KLD_FM	evm.model.Chr4.784.1	13694.8	-7.32849	0.0991784	-73.892	0	0	Down
WW-vs-KLD_FM	evm.model.Chr3.785	67.9006	7.32844	1.03924	7.05171	1.76729e-12	7.2039e-12	Up
WW-vs-KLD_FM	evm.model.Chr8.370	18.5125	7.31987	1.23264	5.93838	2.8786e-09	9.40588e-09	Up
WW-vs-KLD_FM	evm.model.Chr6.1480	11.3522	-7.29134	1.27847	-5.70318	1.17595e-08	3.66548e-08	Down
WW-vs-KLD_FM	evm.model.Chr4.2515	11.3332	-7.28957	1.2743	-5.72046	1.06237e-08	3.32059e-08	Down
WW-vs-KLD_FM	evm.model.Chr8.152	11.3211	-7.28835	1.29808	-5.61471	1.96895e-08	6.02576e-08	Down
WW-vs-KLD_FM	evm.model.Chr7.1762	35.3969	7.28454	1.20644	6.03804	1.56002e-09	5.21191e-09	Up
WW-vs-KLD_FM	evm.model.Chr2.97	229.124	7.27502	0.556999	13.0611	5.49404e-39	6.18056e-38	Up
WW-vs-KLD_FM	evm.model.Chr4.34	11.14	-7.26418	1.28103	-5.6706	1.42298e-08	4.40451e-08	Down
WW-vs-KLD_FM	evm.model.Chr1.3004	11.1206	-7.26233	1.28199	-5.66491	1.47099e-08	4.54758e-08	Down
WW-vs-KLD_FM	evm.model.Chr1.4292	101.389	-7.26117	0.673639	-10.779	4.32475e-27	3.34503e-26	Down
WW-vs-KLD_FM	evm.model.Chr6.82.1	34.6041	7.25192	1.21489	5.96921	2.38403e-09	7.84396e-09	Up
WW-vs-KLD_FM	evm.model.Chr6.3046	11.0115	-7.24655	1.44041	-5.0309	4.88187e-07	1.32153e-06	Down
WW-vs-KLD_FM	evm.model.Chr4.2456	10.9804	-7.24232	1.33818	-5.41207	6.23011e-08	1.82627e-07	Down
WW-vs-KLD_FM	evm.model.Chr3.729	158.395	-7.2268	0.532228	-13.5784	5.37916e-42	6.53097e-41	Down
WW-vs-KLD_FM	evm.model.Chr3.985	17.3263	7.22441	1.2428	5.81301	6.13576e-09	1.9541e-08	Up
WW-vs-KLD_FM	evm.model.Chr6.2198	334.504	-7.2179	0.412772	-17.4864	1.81831e-68	3.80724e-67	Down
WW-vs-KLD_FM	evm.model.Chr8.1321	33.5621	7.20726	1.21451	5.93428	2.95137e-09	9.6344e-09	Up
WW-vs-KLD_FM	evm.model.Chr8.1492	10.684	-7.20515	1.28662	-5.60008	2.14256e-08	6.54233e-08	Down
WW-vs-KLD_FM	evm.model.Chr1.1140	388.978	-7.20082	0.353487	-20.3708	3.035e-92	9.3402e-91	Down
WW-vs-KLD_FM	evm.model.Chr1.599	60.5576	7.16165	1.04294	6.8668	6.56587e-12	2.58286e-11	Up
WW-vs-KLD_FM	evm.model.Chr1.4771	90.6915	7.15938	0.851452	8.40844	4.15508e-17	2.16279e-16	Up
WW-vs-KLD_FM	evm.model.Chr3.2186.1	10.3239	-7.15364	1.30247	-5.49236	3.96596e-08	1.18455e-07	Down
WW-vs-KLD_FM	evm.model.Chr4.742	90.1638	7.15128	0.851826	8.39524	4.6495e-17	2.41459e-16	Up
WW-vs-KLD_FM	evm.model.Chr1.1304	16.2787	7.13438	1.23927	5.75691	8.56662e-09	2.69791e-08	Up
WW-vs-KLD_FM	evm.model.Chr5.1489	73.5604	-7.11985	0.760156	-9.36629	7.5125e-21	4.63514e-20	Down
WW-vs-KLD_FM	evm.model.Chr5.1035	16.0181	7.11107	1.24639	5.70533	1.16116e-08	3.62105e-08	Up
WW-vs-KLD_FM	evm.model.Chr8.2747	91.141	-7.10638	0.723273	-9.82531	8.76033e-23	5.83821e-22	Down
WW-vs-KLD_FM	evm.model.Chr4.1352	53.9569	-7.08726	0.869643	-8.14962	3.65064e-16	1.81357e-15	Down
WW-vs-KLD_FM	evm.model.Chr7.2801	247.278	-7.06091	0.843359	-8.37237	5.64728e-17	2.91271e-16	Down
WW-vs-KLD_FM	evm.model.Chr1.522.1	9.64854	-7.05762	1.29676	-5.44251	5.25361e-08	1.54984e-07	Down
WW-vs-KLD_FM	evm.model.Chr4.357	18.7993	-7.04803	1.23876	-5.68958	1.27352e-08	3.95953e-08	Down
WW-vs-KLD_FM	evm.model.Chr1.2132_evm.model.Chr1.2135	34.9957	-7.04724	1.60571	-4.38886	1.13947e-05	2.70219e-05	Down
WW-vs-KLD_FM	evm.model.Chr1.5590	18.5617	-7.02815	1.40519	-5.00156	5.68686e-07	1.52962e-06	Down
WW-vs-KLD_FM	evm.model.Chr8.775	9.42372	-7.0242	1.30191	-5.39529	6.84131e-08	1.99911e-07	Down
WW-vs-KLD_FM	evm.model.Chr8.1768	18.4595	-7.02005	1.25657	-5.58665	2.31487e-08	7.05367e-08	Down
WW-vs-KLD_FM	evm.model.Chr3.457	14.8341	7.00033	1.24918	5.60395	2.09525e-08	6.40266e-08	Up
WW-vs-KLD_FM	evm.model.Chr8.378	9.25671	-6.99666	1.30161	-5.3754	7.64136e-08	2.22238e-07	Down
WW-vs-KLD_FM	evm.model.Chr2.1948	33.6569	-6.99065	1.0596	-6.59746	4.18273e-11	1.55162e-10	Down
WW-vs-KLD_FM	evm.model.Chr3.1977	28.7033	6.98009	1.21736	5.7338	9.82079e-09	3.07861e-08	Up
WW-vs-KLD_FM	evm.model.Chr1.1537	14.4405	6.96152	1.25337	5.55425	2.78801e-08	8.43858e-08	Up
WW-vs-KLD_FM	evm.model.Chr7.605	8.96727	-6.95352	1.35316	-5.13873	2.76598e-07	7.6637e-07	Down
WW-vs-KLD_FM	evm.model.Chr6.3598	17.5918	-6.95047	1.25215	-5.55083	2.84315e-08	8.59909e-08	Down
WW-vs-KLD_FM	evm.model.Chr7.1297	14.3105	6.94845	1.25428	5.5398	3.02816e-08	9.13291e-08	Up
WW-vs-KLD_FM	evm.model.Chr7.2721	104.564	6.94804	0.73946	9.39609	5.6626e-21	3.51828e-20	Up
WW-vs-KLD_FM	evm.model.Chr6.760	8.89112	-6.93775	1.44382	-4.80515	1.54638e-06	3.98689e-06	Down
WW-vs-KLD_FM	evm.model.Chr2.2072	48.3757	-6.92926	0.874075	-7.92753	2.23546e-15	1.06658e-14	Down
WW-vs-KLD_FM	evm.model.Chr2.436	14.0462	6.92159	1.25232	5.52702	3.25719e-08	9.80044e-08	Up
WW-vs-KLD_FM	evm.model.Chr7.1614_evm.model.Chr7.1615	51.2233	6.91896	1.04409	6.62681	3.43022e-11	1.28369e-10	Up
WW-vs-KLD_FM	evm.model.Chr2.183	27.5112	6.91881	1.21465	5.69614	1.22548e-08	3.8152e-08	Up
WW-vs-KLD_FM	evm.model.Chr4.1839	17.1337	-6.9129	1.24409	-5.55659	2.75089e-08	8.33243e-08	Down
WW-vs-KLD_FM	evm.model.Chr2.163	158.886	-6.90682	0.547087	-12.6247	1.54295e-36	1.62704e-35	Down
WW-vs-KLD_FM	evm.model.Chr5.321	8.65253	-6.8985	1.34708	-5.12107	3.0381e-07	8.38008e-07	Down
WW-vs-KLD_FM	evm.model.Chr1.4921	27.1258	6.89793	1.21448	5.67976	1.34882e-08	4.18704e-08	Up
WW-vs-KLD_FM	evm.model.Chr1.3208	8.62688	-6.89494	1.30995	-5.26353	1.41315e-07	4.02098e-07	Down
WW-vs-KLD_FM	evm.model.Chr3.1355	13.7827	6.8943	1.25645	5.48712	4.08537e-08	1.21808e-07	Up
WW-vs-KLD_FM	evm.model.Chr3.562	942.299	-6.89036	0.226994	-30.3548	2.16891e-202	1.83349e-200	Down
WW-vs-KLD_FM	evm.model.Chr1.5737	62.7957	-6.88916	0.761884	-9.04227	1.53452e-19	8.95271e-19	Down
WW-vs-KLD_FM	evm.model.Chr2.599	223.223	6.87224	0.49637	13.845	1.36388e-43	1.73773e-42	Up
WW-vs-KLD_FM	evm.model.Chr1.1128	13.5241	6.86689	1.25513	5.47107	4.47316e-08	1.32903e-07	Up
WW-vs-KLD_FM	evm.model.Chr2.123	8.46046	-6.86605	1.41672	-4.84643	1.25704e-06	3.27154e-06	Down
WW-vs-KLD_FM	evm.model.Chr1.2475	416.451	-6.86383	0.325528	-21.0852	1.08746e-98	3.69862e-97	Down
WW-vs-KLD_FM	evm.model.Chr7.1777	5077.44	-6.86048	0.105549	-64.9981	0	0	Down
WW-vs-KLD_FM	evm.model.Chr8.464	26.3365	6.85501	1.21694	5.63298	1.77118e-08	5.44174e-08	Up
WW-vs-KLD_FM	evm.model.Chr4.2156	13.3924	6.85277	1.25367	5.46619	4.59809e-08	1.36436e-07	Up
WW-vs-KLD_FM	evm.model.Chr5.2049	380.839	-6.84563	0.323966	-21.1307	4.14996e-99	1.42816e-97	Down
WW-vs-KLD_FM	evm.model.Chr1.3746	13.2611	6.83856	1.25376	5.45445	4.91239e-08	1.45296e-07	Up
WW-vs-KLD_FM	evm.model.Chr6.2044	13.2609	6.83854	1.25927	5.43056	5.61785e-08	1.65418e-07	Up
WW-vs-KLD_FM	evm.model.Chr3.2780	13.2602	6.83848	1.26453	5.40793	6.37557e-08	1.8665e-07	Up
WW-vs-KLD_FM	evm.model.Chr7.2802	8.22795	-6.826	1.35481	-5.03834	4.69584e-07	1.27388e-06	Down
WW-vs-KLD_FM	evm.model.Chr8.1108	13.1307	6.82429	1.26186	5.40814	6.36834e-08	1.86465e-07	Up
WW-vs-KLD_FM	evm.model.Chr8.1191	25.688	6.81866	1.22899	5.54819	2.88647e-08	8.72753e-08	Up
WW-vs-KLD_FM	evm.model.UTG378.10	340.727	-6.8054	0.318889	-21.341	4.73124e-101	1.65903e-99	Down
WW-vs-KLD_FM	evm.model.Chr6.1171	8.06153	-6.79777	3.87387	-1.75478	0.0792976	0.110896	NoChange
WW-vs-KLD_FM	evm.model.Chr3.1982	494.258	6.79564	0.3286	20.6806	5.17978e-95	1.66448e-93	Up
WW-vs-KLD_FM	evm.model.Chr2.1263	12.8655	6.79491	1.25599	5.41	6.30263e-08	1.84594e-07	Up
WW-vs-KLD_FM	evm.model.Chr3.561	954.494	-6.79258	0.220838	-30.7582	9.49414e-208	8.48351e-206	Down
WW-vs-KLD_FM	evm.model.Chr1.1252	1392.37	-6.78964	0.175331	-38.7247	0	0	Down
WW-vs-KLD_FM	evm.model.Chr5.1568_evm.model.Chr5.1570_evm.model.Chr5.1571	8.00995	-6.78737	1.33731	-5.0754	3.86684e-07	1.05644e-06	Down
WW-vs-KLD_FM	evm.model.Chr8.2538	7.97141	-6.7821	1.31915	-5.14127	2.72893e-07	7.56621e-07	Down
WW-vs-KLD_FM	evm.model.Chr3.883	7.9643	-6.78113	1.32535	-5.11647	3.11299e-07	8.57735e-07	Down
WW-vs-KLD_FM	evm.model.Chr2.1123	72.5892	-6.77629	0.677462	-10.0025	1.48654e-23	1.018e-22	Down
WW-vs-KLD_FM	evm.model.Chr7.1115	138.447	6.77617	1.21728	5.56665	2.59687e-08	7.87877e-08	Up
WW-vs-KLD_FM	evm.model.Chr7.1403.1	12.6027	6.76514	1.27099	5.32274	1.02214e-07	2.94417e-07	Up
WW-vs-KLD_FM	evm.model.Chr1.2381	482.839	6.76151	0.329152	20.5422	9.03363e-94	2.85337e-92	Up
WW-vs-KLD_FM	evm.model.Chr1.4868	2936.01	-6.75616	0.152187	-44.3939	0	0	Down
WW-vs-KLD_FM	evm.model.Chr6.3021	7.82308	-6.75299	1.41288	-4.77958	1.75661e-06	4.50214e-06	Down
WW-vs-KLD_FM	evm.model.Chr4.732	24.5035	6.75	1.22254	5.52131	3.3649e-08	1.01081e-07	Up
WW-vs-KLD_FM	evm.model.Chr6.2891	28.4196	-6.74432	1.06895	-6.30929	2.80322e-10	9.87891e-10	Down
WW-vs-KLD_FM	evm.model.Chr3.2930	28.0141	-6.72312	1.06778	-6.29634	3.04759e-10	1.06994e-09	Down
WW-vs-KLD_FM	evm.model.Chr7.1255	7.63681	-6.71968	3.85932	-1.74116	0.081656	0.113835	NoChange
WW-vs-KLD_FM	evm.model.Chr6.1170	7.63102	-6.71737	1.55279	-4.326	1.51839e-05	3.55279e-05	Down
WW-vs-KLD_FM	evm.model.Chr7.1776	4764.85	-6.7159	0.119028	-56.4231	0	0	Down
WW-vs-KLD_FM	evm.model.Chr1.3371	526.252	-6.70694	0.259693	-25.8265	4.47419e-147	2.45695e-145	Down
WW-vs-KLD_FM	evm.model.Chr1.3859	14.8843	-6.70685	1.27155	-5.27454	1.33092e-07	3.7976e-07	Down
WW-vs-KLD_FM	evm.model.Chr6.451.1	23.7116	6.70222	1.22237	5.48297	4.18248e-08	1.24575e-07	Up
WW-vs-KLD_FM	evm.model.Chr5.1221	54.7741	-6.69024	0.759714	-8.80627	1.29384e-18	7.20793e-18	Down
WW-vs-KLD_FM	evm.model.Chr4.448_evm.model.Chr4.450	94.7799	-6.67432	0.574002	-11.6277	2.98049e-31	2.64121e-30	Down
WW-vs-KLD_FM	evm.model.Chr1.1593	11.8159	6.67211	1.26244	5.28509	1.25646e-07	3.5937e-07	Up
WW-vs-KLD_FM	evm.model.Chr1.2652	67.5181	-6.66971	0.730726	-9.12751	7.0095e-20	4.14888e-19	Down
WW-vs-KLD_FM	evm.model.Chr1.4571	1898.52	-6.66612	0.140896	-47.3125	0	0	Down
WW-vs-KLD_FM	evm.model.Chr4.1192	86.0475	6.66466	0.742252	8.97897	2.73301e-19	1.57733e-18	Up
WW-vs-KLD_FM	evm.model.Chr6.1877	7.32853	-6.66144	1.34088	-4.96795	6.76643e-07	1.80506e-06	Down
WW-vs-KLD_FM	evm.model.Chr8.1567	214.122	-6.65703	0.439076	-15.1615	6.36358e-52	9.74776e-51	Down
WW-vs-KLD_FM	evm.model.Chr2.1008	3849.03	-6.65036	0.136157	-48.8434	0	0	Down
WW-vs-KLD_FM	evm.model.Chr2.2419	7.14226	-6.62311	1.3376	-4.9515	7.36434e-07	1.95943e-06	Down
WW-vs-KLD_FM	evm.model.Chr8.2658	7.13588	-6.62216	1.34264	-4.93219	8.13143e-07	2.15649e-06	Down
WW-vs-KLD_FM	evm.model.Chr1.703	39.1314	-6.62075	0.886247	-7.47055	7.98585e-14	3.52613e-13	Down
WW-vs-KLD_FM	evm.model.Chr8.1709	62.603	6.62046	0.860706	7.6919	1.44965e-14	6.64128e-14	Up
WW-vs-KLD_FM	evm.model.Chr5.596.2	22.4005	6.61938	1.22239	5.41512	6.12468e-08	1.79666e-07	Up
WW-vs-KLD_FM	evm.model.Chr4.206	270.833	6.6176	0.414499	15.9653	2.23035e-57	3.88366e-56	Up
WW-vs-KLD_FM	evm.model.Chr2.176	64.9452	-6.61446	0.693417	-9.53893	1.44316e-21	9.17935e-21	Down
WW-vs-KLD_FM	evm.model.Chr2.3138	181.079	-6.60721	0.424831	-15.5526	1.52846e-54	2.48122e-53	Down
WW-vs-KLD_FM	evm.model.Chr3.2583	11.2894	6.60639	1.26729	5.21301	1.85796e-07	5.22028e-07	Up
WW-vs-KLD_FM	evm.model.Chr7.2467_evm.model.Chr7.2468	1885.73	-6.59569	0.314307	-20.9849	9.01504e-98	3.03576e-96	Down
WW-vs-KLD_FM	evm.model.Chr5.1023	6.99394	-6.59152	1.55694	-4.23365	2.29932e-05	5.26989e-05	Down
WW-vs-KLD_FM	evm.model.Chr3.1507	11.1575	6.58944	1.27007	5.18827	2.1226e-07	5.93111e-07	Up
WW-vs-KLD_FM	evm.model.Chr7.373	21.876	6.58486	1.22414	5.37916	7.48322e-08	2.17918e-07	Up
WW-vs-KLD_FM	evm.model.Chr5.1651	139.717	-6.58085	0.46477	-14.1594	1.63469e-45	2.18384e-44	Down
WW-vs-KLD_FM	evm.model.Chr8.757	6.92411	-6.57875	1.38929	-4.73535	2.1868e-06	5.55161e-06	Down
WW-vs-KLD_FM	evm.model.Chr6.2321	6.92352	-6.57872	1.33717	-4.91989	8.6591e-07	2.29063e-06	Down
WW-vs-KLD_FM	evm.model.Chr1.3749	21.7443	6.57606	1.22362	5.37426	7.68981e-08	2.23583e-07	Up
WW-vs-KLD_FM	evm.model.Chr2.2768	6.9044	-6.5756	1.36841	-4.80528	1.54538e-06	3.98481e-06	Down
WW-vs-KLD_FM	evm.model.Chr1.2109	1044.7	6.56454	0.214382	30.6208	6.47742e-206	5.73758e-204	Up
WW-vs-KLD_FM	evm.model.Chr6.1912	1040.09	-6.56144	0.2144	-30.6038	1.08937e-205	9.52522e-204	Down
WW-vs-KLD_FM	evm.model.Chr7.2803	13.399	-6.55395	1.27949	-5.1223	3.01824e-07	8.32982e-07	Down
WW-vs-KLD_FM	evm.model.Chr1.1872	86.9438	-6.54803	0.626859	-10.4458	1.53182e-25	1.1242e-24	Down
WW-vs-KLD_FM	evm.model.Chr6.3238	161.462	-6.54795	0.452865	-14.4589	2.20157e-47	3.06371e-46	Down
WW-vs-KLD_FM	evm.model.Chr1.4698	6.75029	-6.5404	1.38188	-4.73298	2.2125e-06	5.61475e-06	Down
WW-vs-KLD_FM	evm.model.Chr3.13	10.766	6.53786	1.27367	5.13308	2.85046e-07	7.88598e-07	Up
WW-vs-KLD_FM	evm.model.Chr4.459	275.747	6.53553	0.408187	16.0111	1.06921e-57	1.86818e-56	Up
WW-vs-KLD_FM	evm.model.Chr5.1159	476.812	-6.52527	0.277472	-23.5169	2.74213e-122	1.20399e-120	Down
WW-vs-KLD_FM	evm.model.Chr2.638	13.0969	-6.52308	1.2811	-5.0918	3.54685e-07	9.71629e-07	Down
WW-vs-KLD_FM	evm.model.Chr1.4449	24.4148	-6.52191	1.6741	-3.89578	9.7883e-05	0.000209208	Down
WW-vs-KLD_FM	evm.model.Chr5.1338	10.6356	6.52025	1.27928	5.0968	3.45448e-07	9.47725e-07	Up
WW-vs-KLD_FM	evm.model.Chr3.1486	6.54327	-6.49558	1.43582	-4.52395	6.06946e-06	1.48052e-05	Down
WW-vs-KLD_FM	evm.model.Chr3.712	59.8233	-6.49421	0.681234	-9.53301	1.52787e-21	9.70606e-21	Down
WW-vs-KLD_FM	evm.model.Chr4.1028.1	6.52518	-6.49203	1.36035	-4.77234	1.82096e-06	4.66003e-06	Down
WW-vs-KLD_FM	evm.model.Chr2.2	2687.14	-6.49132	0.141375	-45.9157	0	0	Down
WW-vs-KLD_FM	evm.model.Chr2.1013.1	3747.45	-6.4904	0.119209	-54.4455	0	0	Down
WW-vs-KLD_FM	evm.model.Chr4.739	6.51213	-6.48985	1.3464	-4.82015	1.43452e-06	3.71495e-06	Down
WW-vs-KLD_FM	evm.model.Chr8.2472	6.51199	-6.48983	1.34294	-4.83256	1.34789e-06	3.49771e-06	Down
WW-vs-KLD_FM	evm.model.Chr2.1740.1	20.4303	6.48524	1.226	5.28974	1.22494e-07	3.50549e-07	Up
WW-vs-KLD_FM	evm.model.Chr4.1066	10.3711	6.48397	1.27217	5.09677	3.45502e-07	9.47746e-07	Up
WW-vs-KLD_FM	evm.model.Chr3.109	10.2413	6.46576	1.27547	5.06932	3.99246e-07	1.08945e-06	Up
WW-vs-KLD_FM	evm.model.Chr8.606	12.5516	-6.45877	1.27557	-5.06344	4.11752e-07	1.12207e-06	Down
WW-vs-KLD_FM	evm.model.Chr1.4896	23.3545	-6.45875	1.09986	-5.87231	4.29756e-09	1.38601e-08	Down
WW-vs-KLD_FM	evm.model.Chr3.1188	184.076	6.43709	0.473715	13.5885	4.68385e-42	5.70718e-41	Up
WW-vs-KLD_FM	evm.model.Chr1.5909	9.97809	6.42821	1.28147	5.01629	5.26796e-07	1.42057e-06	Up
WW-vs-KLD_FM	evm.model.Chr8.1061	9.84594	6.409	1.28652	4.98164	6.30482e-07	1.68899e-06	Up
WW-vs-KLD_FM	evm.model.Chr1.2690	12.1137	-6.40746	1.26943	-5.04751	4.47606e-07	1.21636e-06	Down
WW-vs-KLD_FM	evm.model.Chr2.2993	12.1064	-6.40688	1.29417	-4.95056	7.40002e-07	1.96867e-06	Down
WW-vs-KLD_FM	evm.model.Chr8.1197.2	233.129	6.3997	0.416143	15.3786	2.27791e-53	3.57809e-52	Up
WW-vs-KLD_FM	evm.model.Chr6.2301	19.2514	6.39854	1.23519	5.18021	2.21639e-07	6.18555e-07	Up
WW-vs-KLD_FM	evm.model.Chr1.1747	19.2469	6.39826	1.23618	5.17583	2.26897e-07	6.32796e-07	Up
WW-vs-KLD_FM	evm.model.Chr1.3300	53.6687	6.39511	0.872175	7.33237	2.26112e-13	9.71852e-13	Up
WW-vs-KLD_FM	evm.model.Chr5.1325	6.08045	-6.39152	1.418	-4.50742	6.56209e-06	1.59439e-05	Down
WW-vs-KLD_FM	evm.model.Chr5.382	89.1415	6.39065	0.667869	9.56872	1.08241e-21	6.93456e-21	Up
WW-vs-KLD_FM	evm.model.Chr8.219	6.07554	-6.39052	1.4474	-4.41518	1.00924e-05	2.40708e-05	Down
WW-vs-KLD_FM	evm.model.Chr8.2618	367.706	-6.38998	0.315556	-20.2499	3.55996e-91	1.07767e-89	Down
WW-vs-KLD_FM	evm.model.UTG8921.1	9.7153	6.38971	1.27805	4.99959	5.74526e-07	1.54458e-06	Up
WW-vs-KLD_FM	evm.model.Chr3.1094	9.71509	6.38969	1.28566	4.96998	6.69596e-07	1.7879e-06	Up
WW-vs-KLD_FM	evm.model.Chr2.587	9.71443	6.38961	1.2795	4.99383	5.91932e-07	1.5897e-06	Up
WW-vs-KLD_FM	evm.model.Chr3.2423	3625.67	-6.38734	0.109564	-58.2977	0	0	Down
WW-vs-KLD_FM	evm.model.Chr1.4883	22.101	-6.37817	1.10742	-5.75949	8.43667e-09	2.65822e-08	Down
WW-vs-KLD_FM	evm.model.Chr6.3404	110.228	-6.375	0.534417	-11.9289	8.36884e-33	7.77821e-32	Down
WW-vs-KLD_FM	evm.model.Chr8.2827	9.58359	6.37003	1.28829	4.94455	7.63194e-07	2.02878e-06	Up
WW-vs-KLD_FM	evm.model.Chr2.385	2238.05	-6.36032	0.127167	-50.0153	0	0	Down
WW-vs-KLD_FM	evm.model.Chr5.1633.4	599.388	-6.35789	0.215048	-29.5649	4.22127e-192	3.30769e-190	Down
WW-vs-KLD_FM	evm.model.Chr7.694	9.45448	6.3504	1.28958	4.92441	8.46142e-07	2.24051e-06	Up
WW-vs-KLD_FM	evm.model.Chr8.428	9.45033	6.34988	1.30042	4.88294	1.04517e-06	2.74081e-06	Up
WW-vs-KLD_FM	evm.model.Chr2.1221	18.5797	6.34732	1.26907	5.00154	5.68738e-07	1.52962e-06	Up
WW-vs-KLD_FM	evm.model.Chr1.5474	5.8826	-6.34318	1.4053	-4.51375	6.36914e-06	1.55028e-05	Down
WW-vs-KLD_FM	evm.model.Chr1.1167	5.87534	-6.34183	1.36179	-4.65699	3.20868e-06	8.03301e-06	Down
WW-vs-KLD_FM	evm.model.Chr2.1738	137.306	6.3352	0.529299	11.969	5.16323e-33	4.82747e-32	Up
WW-vs-KLD_FM	evm.model.Chr8.1721	9.31949	6.32976	1.30223	4.86072	1.16962e-06	3.05497e-06	Up
WW-vs-KLD_FM	evm.model.Chr1.40	18.3282	6.32688	1.23677	5.11566	3.12646e-07	8.61213e-07	Up
WW-vs-KLD_FM	evm.model.Chr1.5825	11.4186	-6.32308	1.31336	-4.81441	1.47632e-06	3.81593e-06	Down
WW-vs-KLD_FM	evm.model.Chr5.699	18.1985	6.31649	1.23232	5.12567	2.96486e-07	8.19024e-07	Up
WW-vs-KLD_FM	evm.model.Chr6.1450	9.18689	6.30912	1.31035	4.81482	1.47332e-06	3.80912e-06	Up
WW-vs-KLD_FM	evm.model.Chr7.2328	84.3438	-6.30855	0.60349	-10.4534	1.41297e-25	1.03922e-24	Down
WW-vs-KLD_FM	evm.model.Chr4.288	5.70211	-6.29663	1.42278	-4.42557	9.61875e-06	2.29868e-05	Down
WW-vs-KLD_FM	evm.model.Chr7.791	5.68284	-6.29261	1.37578	-4.57386	4.78827e-06	1.17949e-05	Down
WW-vs-KLD_FM	evm.model.Chr1.1583	5.67602	-6.29132	1.37255	-4.58368	4.56858e-06	1.12751e-05	Down
WW-vs-KLD_FM	evm.model.Chr7.363	9.05997	6.28893	1.2906	4.87286	1.09994e-06	2.87951e-06	Up
WW-vs-KLD_FM	evm.model.Chr1.5100	9.05953	6.28887	1.28677	4.88732	1.02219e-06	2.68157e-06	Up
WW-vs-KLD_FM	evm.model.Chr4.1756	5.65675	-6.28772	1.37405	-4.57604	4.73865e-06	1.16764e-05	Down
WW-vs-KLD_FM	evm.model.Chr6.2161	248.868	-6.28545	0.39925	-15.7431	7.65649e-56	1.28595e-54	Down
WW-vs-KLD_FM	evm.model.Chr1.4619	20.7051	-6.28166	1.10406	-5.68957	1.27359e-08	3.95953e-08	Down
WW-vs-KLD_FM	evm.model.Chr1.3731	5.61821	-6.27947	1.46098	-4.29813	1.72242e-05	4.00992e-05	Down
WW-vs-KLD_FM	evm.model.Chr7.784	5.61169	-6.27787	1.48777	-4.21966	2.44676e-05	5.59711e-05	Down
WW-vs-KLD_FM	evm.model.Chr5.935	32.9843	6.27645	1.05482	5.95026	2.6771e-09	8.77e-09	Up
WW-vs-KLD_FM	evm.model.Chr3.202	30.8453	-6.27258	0.882645	-7.10657	1.18961e-12	4.89514e-12	Down
WW-vs-KLD_FM	evm.model.Chr1.4465	81.8007	6.26469	0.668883	9.36589	7.54114e-21	4.64999e-20	Up
WW-vs-KLD_FM	evm.model.Chr8.62	111.648	-6.25326	0.477289	-13.1016	3.22333e-39	3.64827e-38	Down
WW-vs-KLD_FM	evm.model.Chr4.772	646.687	-6.24741	0.201581	-30.9921	6.89389e-211	6.27005e-209	Down
WW-vs-KLD_FM	evm.model.Chr7.2131	10.8342	-6.24527	1.27555	-4.89613	9.7742e-07	2.57018e-06	Down
WW-vs-KLD_FM	evm.model.Chr6.1735.1	17.2819	6.24099	1.23835	5.03976	4.66114e-07	1.26497e-06	Up
WW-vs-KLD_FM	evm.model.Chr5.1499	5.45758	-6.23529	1.37311	-4.54099	5.5991e-06	1.36939e-05	Down
WW-vs-KLD_FM	evm.model.Chr6.1699	5.44498	-6.2328	1.38815	-4.49002	7.12171e-06	1.72481e-05	Down
WW-vs-KLD_FM	evm.model.Chr7.597	5.44498	-6.2328	1.38815	-4.49002	7.12171e-06	1.72481e-05	Down
WW-vs-KLD_FM	evm.model.Chr1.845	8.66546	6.22472	1.29407	4.81017	1.50799e-06	3.89383e-06	Up
WW-vs-KLD_FM	evm.model.Chr1.454	8.66524	6.22469	1.29164	4.81922	1.44118e-06	3.73077e-06	Up
WW-vs-KLD_FM	evm.model.Chr7.1353.1	8.66241	6.2243	1.30599	4.76597	1.87943e-06	4.8024e-06	Up
WW-vs-KLD_FM	evm.model.Chr6.2459	17.0163	6.21843	1.2383	5.02174	5.12043e-07	1.38225e-06	Up
WW-vs-KLD_FM	evm.model.Chr8.60	31.6721	6.21707	1.0572	5.88072	4.08492e-09	1.31973e-08	Up
WW-vs-KLD_FM	evm.model.Chr4.2381	29.6882	-6.21594	0.915163	-6.79216	1.10464e-11	4.28257e-11	Down
WW-vs-KLD_FM	evm.model.Chr5.2425	118.559	-6.21389	0.461731	-13.4578	2.76965e-41	3.29207e-40	Down
WW-vs-KLD_FM	evm.model.Chr1.3745	141.575	6.20776	0.501601	12.3759	3.52941e-35	3.57556e-34	Up
WW-vs-KLD_FM	evm.model.Chr4.1708	147.037	-6.2034	0.411402	-15.0787	2.23651e-51	3.39527e-50	Down
WW-vs-KLD_FM	evm.model.Chr3.2328	8.53483	6.20278	1.30049	4.76956	1.84633e-06	4.72138e-06	Up
WW-vs-KLD_FM	evm.model.Chr5.2075	5.29695	-6.19028	1.57668	-3.92615	8.63171e-05	0.000185637	Down
WW-vs-KLD_FM	evm.model.Chr2.520	10.4042	-6.18647	1.28841	-4.80163	1.57377e-06	4.0534e-06	Down
WW-vs-KLD_FM	evm.model.Chr3.2312	16.6244	6.18435	1.23871	4.99257	5.95809e-07	1.5999e-06	Up
WW-vs-KLD_FM	evm.model.Chr1.4697	5.26522	-6.18233	1.40696	-4.3941	1.11232e-05	2.64057e-05	Down
WW-vs-KLD_FM	evm.model.Chr6.3129	231.879	-6.18171	0.324458	-19.0524	6.26982e-81	1.66105e-79	Down
WW-vs-KLD_FM	evm.model.Chr3.456	8.4042	6.18051	1.30356	4.74126	2.12391e-06	5.39936e-06	Up
WW-vs-KLD_FM	evm.model.Chr8.1918	8.40398	6.18048	1.30487	4.73648	2.1746e-06	5.52271e-06	Up
WW-vs-KLD_FM	evm.model.Chr1.4799	8.40354	6.18042	1.30168	4.74803	2.05403e-06	5.22758e-06	Up
WW-vs-KLD_FM	evm.model.UTG3702.2	231.463	6.17954	0.389649	15.8593	1.2132e-56	2.07006e-55	Up
WW-vs-KLD_FM	evm.model.Chr6.2401	5.24624	-6.17836	1.46368	-4.22113	2.43083e-05	5.56191e-05	Down
WW-vs-KLD_FM	evm.model.Chr2.677	38.4393	-6.17448	0.781275	-7.90308	2.72093e-15	1.29246e-14	Down
WW-vs-KLD_FM	evm.model.Chr1.1920	19.1743	-6.17015	1.08595	-5.68179	1.3329e-08	4.14015e-08	Down
WW-vs-KLD_FM	evm.model.Chr8.2443	402.398	-6.16918	0.259994	-23.7281	1.84858e-124	8.29538e-123	Down
WW-vs-KLD_FM	evm.model.Chr2.300	1752.34	-6.1608	0.133099	-46.2873	0	0	Down
WW-vs-KLD_FM	evm.model.Chr4.1067	8.27466	6.15806	1.33623	4.60852	4.05537e-06	1.00523e-05	Up
WW-vs-KLD_FM	evm.model.Chr4.324	1752.65	-6.15313	0.132798	-46.3345	0	0	Down
WW-vs-KLD_FM	evm.model.Chr7.121	3653.51	-6.13661	0.134934	-45.4786	0	0	Down
WW-vs-KLD_FM	evm.model.Chr6.2046	8.14207	6.13478	1.31733	4.65698	3.20879e-06	8.03301e-06	Up
WW-vs-KLD_FM	evm.model.Chr2.253	8.14098	6.13462	1.30675	4.69458	2.67159e-06	6.73868e-06	Up
WW-vs-KLD_FM	evm.model.Chr3.2363	623.554	-6.12714	0.200208	-30.604	1.08446e-205	9.52311e-204	Down
WW-vs-KLD_FM	evm.model.Chr1.5102	278.049	-6.12076	0.534895	-11.4429	2.55189e-30	2.19644e-29	Down
WW-vs-KLD_FM	evm.model.Chr6.2325	5.033	-6.11878	1.41044	-4.33819	1.4366e-05	3.3711e-05	Down
WW-vs-KLD_FM	evm.model.Chr5.57	8.00969	6.11117	1.31346	4.65272	3.27585e-06	8.19084e-06	Up
WW-vs-KLD_FM	evm.model.Chr6.2045	8.00751	6.11085	1.30392	4.68651	2.77903e-06	6.99793e-06	Up
WW-vs-KLD_FM	evm.model.Chr3.900	8.0049	6.11043	1.36469	4.47752	7.55134e-06	1.8243e-05	Up
WW-vs-KLD_FM	evm.model.Chr7.1928	87.9095	6.10404	0.613627	9.94748	2.58655e-23	1.75887e-22	Up
WW-vs-KLD_FM	evm.model.Chr5.1753	558.325	-6.1023	0.258916	-23.5687	8.07192e-123	3.55182e-121	Down
WW-vs-KLD_FM	evm.model.Chr7.2292	146.105	-6.09877	0.505858	-12.0563	1.79721e-33	1.70856e-32	Down
WW-vs-KLD_FM	evm.model.Chr8.1279	27.2822	-6.09308	0.895493	-6.80416	1.01637e-11	3.95012e-11	Down
WW-vs-KLD_FM	evm.model.Chr3.1710	15.5671	6.08889	1.24163	4.90394	9.39356e-07	2.4735e-06	Up
WW-vs-KLD_FM	evm.model.Chr1.866	15.5667	6.08885	1.24278	4.8994	9.61294e-07	2.52964e-06	Up
WW-vs-KLD_FM	evm.model.Chr1.4888	18.126	-6.08779	1.09897	-5.53953	3.03282e-08	9.1456e-08	Down
WW-vs-KLD_FM	evm.model.Chr3.925	7.87775	6.08722	1.30583	4.66158	3.13795e-06	7.8663e-06	Up
WW-vs-KLD_FM	evm.model.Chr6.1438	7.87666	6.08706	1.31817	4.61782	3.87786e-06	9.63224e-06	Up
WW-vs-KLD_FM	evm.model.Chr8.1864	43.4351	6.08584	0.870511	6.99111	2.72712e-12	1.10106e-11	Up
WW-vs-KLD_FM	evm.model.Chr5.785	57.8143	6.08396	0.752525	8.08472	6.2306e-16	3.05134e-15	Up
WW-vs-KLD_FM	evm.model.Chr5.266	90.1137	-6.0793	0.508687	-11.951	6.41715e-33	5.98611e-32	Down
WW-vs-KLD_FM	evm.model.Chr5.1763	538.851	-6.07451	0.262789	-23.1156	3.22832e-118	1.34226e-116	Down
WW-vs-KLD_FM	evm.model.Chr6.2519	4.87281	-6.06978	1.58376	-3.83251	0.00012684	0.000267784	Down
WW-vs-KLD_FM	evm.model.Chr2.481	7.74734	6.06311	1.31952	4.59493	4.32903e-06	1.07085e-05	Up
WW-vs-KLD_FM	evm.model.Chr5.2178	7.74407	6.06261	1.31439	4.61249	3.97882e-06	9.86739e-06	Up
WW-vs-KLD_FM	evm.model.Chr7.852	4.81471	-6.0555	1.40869	-4.29866	1.7183e-05	4.00126e-05	Down
WW-vs-KLD_FM	evm.model.Chr1.4889	35.4517	-6.0547	0.783534	-7.72742	1.09746e-14	5.05506e-14	Down
WW-vs-KLD_FM	evm.model.Chr6.3188	221.321	-6.05374	0.317879	-19.0441	7.34823e-81	1.94171e-79	Down
WW-vs-KLD_FM	evm.model.Chr1.3361	44.1687	-6.05024	0.696903	-8.68162	3.90186e-18	2.1346e-17	Down
WW-vs-KLD_FM	evm.model.Chr2.901.1	42.2488	6.04607	0.866618	6.97663	3.02346e-12	1.21661e-11	Up
WW-vs-KLD_FM	evm.model.Chr3.2796_evm.model.Chr3.2797	112.348	6.04238	0.533287	11.3305	9.27255e-30	7.83532e-29	Up
WW-vs-KLD_FM	evm.model.Chr7.59	7.61453	6.03822	1.30783	4.61698	3.89361e-06	9.6702e-06	Up
WW-vs-KLD_FM	evm.model.Chr8.2775	5382.14	-6.02748	0.0965094	-62.4549	0	0	Down
WW-vs-KLD_FM	evm.model.Chr7.209	881.588	6.01397	0.195046	30.8335	9.31235e-209	8.39472e-207	Up
WW-vs-KLD_FM	evm.model.Chr3.1244	7.48193	6.01292	1.31401	4.57601	4.73926e-06	1.16765e-05	Up
WW-vs-KLD_FM	evm.model.Chr6.1076	4.66712	-6.00917	3.68677	-1.62993	0.103117	0.141003	NoChange
WW-vs-KLD_FM	evm.model.Chr1.2134	9.21491	-6.00668	1.35203	-4.4427	8.88363e-06	2.13075e-05	Down
WW-vs-KLD_FM	evm.model.Chr5.1314	4.64133	-5.99982	1.44183	-4.16125	3.16506e-05	7.15192e-05	Down
WW-vs-KLD_FM	evm.model.Chr6.2647	1636.2	-5.99787	0.133602	-44.8936	0	0	Down
WW-vs-KLD_FM	evm.model.Chr1.2809	95.3541	5.99679	0.572305	10.4783	1.08666e-25	8.02704e-25	Up
WW-vs-KLD_FM	evm.model.Chr5.209	110.72	-5.9965	0.456844	-13.1259	2.33967e-39	2.65994e-38	Down
WW-vs-KLD_FM	evm.model.Chr2.604	4.62176	-5.99515	1.41402	-4.23978	2.23741e-05	5.13434e-05	Down
WW-vs-KLD_FM	evm.model.Chr6.1853	40.8042	5.99509	0.873378	6.86426	6.68389e-12	2.62708e-11	Up
WW-vs-KLD_FM	evm.model.UTG378.4	4.61583	-5.99378	1.42211	-4.21471	2.50098e-05	5.71089e-05	Down
WW-vs-KLD_FM	evm.model.Chr7.1032	4.60264	-5.99072	1.42199	-4.21293	2.52083e-05	5.75299e-05	Down
WW-vs-KLD_FM	evm.model.Chr1.4197	135.635	5.99062	0.481743	12.4353	1.68118e-35	1.722e-34	Up
WW-vs-KLD_FM	evm.model.Chr1.3263	254.026	-5.98884	0.28915	-20.7119	2.70573e-95	8.74982e-94	Down
WW-vs-KLD_FM	evm.model.Chr1.1453	7.35087	5.98742	1.3162	4.54901	5.3898e-06	1.32058e-05	Up
WW-vs-KLD_FM	evm.model.Chr7.1555	14.5199	5.98645	1.24818	4.79613	1.6176e-06	4.16157e-06	Up
WW-vs-KLD_FM	evm.model.Chr4.1794	3983.1	-5.98367	0.103645	-57.7322	0	0	Down
WW-vs-KLD_FM	evm.model.Chr3.2499	26.939	5.9812	1.06425	5.62009	1.90855e-08	5.85058e-08	Up
WW-vs-KLD_FM	evm.model.Chr5.808	9.0161	-5.97472	1.39586	-4.28033	1.86619e-05	4.32289e-05	Down
WW-vs-KLD_FM	evm.model.Chr3.2169	26.8147	5.97324	1.06339	5.61719	1.94085e-08	5.94333e-08	Up
WW-vs-KLD_FM	evm.model.Chr1.5471	26.6749	5.96683	1.07203	5.56591	2.60783e-08	7.90849e-08	Up
WW-vs-KLD_FM	evm.model.Chr3.2054.2	200.066	-5.96618	0.363458	-16.415	1.49275e-60	2.73981e-59	Down
WW-vs-KLD_FM	evm.model.Chr5.1703	7.22002	5.96149	1.31436	4.53567	5.74208e-06	1.40318e-05	Up
WW-vs-KLD_FM	evm.model.Chr1.2112	14.2576	5.95974	1.25784	4.73808	2.15751e-06	5.48271e-06	Up
WW-vs-KLD_FM	evm.model.Chr5.745	2651.94	-5.95717	0.146828	-40.5725	0	0	Down
WW-vs-KLD_FM	evm.model.Chr1.782	4.4549	-5.94202	3.67163	-1.61836	0.105585	0.143876	NoChange
WW-vs-KLD_FM	evm.model.Chr7.1374.1	171.85	-5.93879	0.346311	-17.1487	6.42232e-66	1.29291e-64	Down
WW-vs-KLD_FM	evm.model.Chr6.1960	7.08982	5.9352	1.35412	4.38308	1.17015e-05	2.773e-05	Up
WW-vs-KLD_FM	evm.model.Chr8.1144	7.08982	5.93519	1.31663	4.50788	6.5479e-06	1.59151e-05	Up
WW-vs-KLD_FM	evm.model.Chr1.658	7.08917	5.93509	1.31854	4.50125	6.75561e-06	1.63984e-05	Up
WW-vs-KLD_FM	evm.model.Chr4.1671	7.08917	5.93509	1.31894	4.4999	6.79859e-06	1.64988e-05	Up
WW-vs-KLD_FM	evm.model.Chr8.26.1	13.9902	5.93265	1.24646	4.75959	1.93985e-06	4.94935e-06	Up
WW-vs-KLD_FM	evm.model.Chr2.632	13.9967	5.93265	1.24868	4.75113	2.02279e-06	5.15386e-06	Up
WW-vs-KLD_FM	evm.model.Chr5.500	4.42303	-5.93084	1.44228	-4.11213	3.92019e-05	8.77937e-05	Down
WW-vs-KLD_FM	evm.model.Chr7.2139	170.414	-5.92648	0.343052	-17.2757	7.16673e-67	1.46594e-65	Down
WW-vs-KLD_FM	evm.model.Chr1.5238	8.69361	-5.92487	1.33516	-4.43756	9.09853e-06	2.17973e-05	Down
WW-vs-KLD_FM	evm.model.Chr3.255	77.422	5.91703	0.617294	9.58543	9.20732e-22	5.90992e-21	Up
WW-vs-KLD_FM	evm.model.Chr6.2229.1	16.1012	-5.91339	1.16286	-5.0852	3.67246e-07	1.0055e-06	Down
WW-vs-KLD_FM	evm.model.Chr1.907	6.95876	5.90826	1.32105	4.47239	7.73517e-06	1.8665e-05	Up
WW-vs-KLD_FM	evm.model.Chr8.2186	6.95658	5.9079	1.32615	4.45492	8.39249e-06	2.0158e-05	Up
WW-vs-KLD_FM	evm.model.Chr8.1223	6.95657	5.90789	1.34277	4.39978	1.08362e-05	2.57632e-05	Up
WW-vs-KLD_FM	evm.model.Chr5.2567	38.1795	5.89678	0.874266	6.74483	1.53201e-11	5.87017e-11	Up
WW-vs-KLD_FM	evm.model.Chr1.367	79.5342	-5.89623	0.500935	-11.7705	5.54206e-32	5.02262e-31	Down
WW-vs-KLD_FM	evm.model.Chr8.1281	6.82769	5.88082	1.3223	4.44743	8.69053e-06	2.08591e-05	Up
WW-vs-KLD_FM	evm.model.Chr5.517	6.82725	5.88075	1.31986	4.45557	8.36687e-06	2.01056e-05	Up
WW-vs-KLD_FM	evm.model.Chr1.432	13.474	5.87684	1.25425	4.68556	2.79199e-06	7.02846e-06	Up
WW-vs-KLD_FM	evm.model.Chr5.171	25.1071	5.87668	1.06655	5.51001	3.58816e-08	1.07566e-07	Up
WW-vs-KLD_FM	evm.model.Chr5.123	31.3614	-5.87466	0.863495	-6.80335	1.02212e-11	3.97095e-11	Down
WW-vs-KLD_FM	evm.model.Chr6.2635	37.5271	5.8715	0.87103	6.74087	1.5744e-11	6.03033e-11	Up
WW-vs-KLD_FM	evm.model.Chr8.1974	193.711	-5.85887	0.36531	-16.0381	6.92814e-58	1.21469e-56	Down
WW-vs-KLD_FM	evm.model.Chr8.995	4.19733	-5.85656	1.45624	-4.02169	5.77821e-05	0.000126812	Down
WW-vs-KLD_FM	evm.model.Chr3.1950	4.18473	-5.85335	1.44374	-4.05429	5.02863e-05	0.00011126	Down
WW-vs-KLD_FM	evm.model.Chr3.1050	4.18429	-5.85294	1.52334	-3.84217	0.000121952	0.000257839	Down
WW-vs-KLD_FM	evm.model.Chr1.955	8702.15	-5.84949	0.0853433	-68.5407	0	0	Down
WW-vs-KLD_FM	evm.model.Chr1.3069	73.7308	5.84579	0.619611	9.43462	3.92421e-21	2.45315e-20	Up
WW-vs-KLD_FM	evm.model.Chr6.2856	8.14695	-5.82654	1.3622	-4.27731	1.89162e-05	4.37932e-05	Down
WW-vs-KLD_FM	evm.model.Chr3.1404	6.56534	5.82428	1.33093	4.37611	1.20814e-05	2.85837e-05	Up
WW-vs-KLD_FM	evm.model.Chr7.337	6.56316	5.8239	1.3333	4.36802	1.25376e-05	2.96116e-05	Up
WW-vs-KLD_FM	evm.model.Chr8.1335	24.1814	5.82286	1.0677	5.45366	4.93447e-08	1.45886e-07	Up
WW-vs-KLD_FM	evm.model.Chr1.4457	84.1955	5.81385	0.573291	10.1412	3.62644e-24	2.5354e-23	Up
WW-vs-KLD_FM	evm.model.Chr6.3522.1	60.0109	5.81067	0.678385	8.56544	1.07663e-17	5.75852e-17	Up
WW-vs-KLD_FM	evm.model.Chr6.3020	4.01684	-5.79159	1.67529	-3.45707	0.000546091	0.00107007	Down
WW-vs-KLD_FM	evm.model.Chr1.1916	12.686	5.78846	1.25996	4.59417	4.3447e-06	1.07441e-05	Up
WW-vs-KLD_FM	evm.model.Chr8.1454	35.4236	5.78675	0.876497	6.60213	4.05298e-11	1.50568e-10	Up
WW-vs-KLD_FM	evm.model.Chr3.2453	14.7522	-5.78629	1.1121	-5.20304	1.96052e-07	5.49932e-07	Down
WW-vs-KLD_FM	evm.model.Chr3.661	94.3607	5.78622	0.537762	10.7598	5.32791e-27	4.1038e-26	Up
WW-vs-KLD_FM	evm.model.Chr8.850	29.4972	-5.78489	0.918028	-6.30143	2.94913e-10	1.03644e-09	Down
WW-vs-KLD_FM	evm.model.Chr7.139	3.97918	-5.78036	1.4496	-3.98755	6.67592e-05	0.000145337	Down
WW-vs-KLD_FM	evm.model.Chr2.2767	3.97281	-5.77857	1.46818	-3.93587	8.28959e-05	0.0001786	Down
WW-vs-KLD_FM	evm.model.Chr7.1653	14.6554	-5.77826	1.15365	-5.00869	5.48029e-07	1.47588e-06	Down
WW-vs-KLD_FM	evm.model.Chr8.1832	7.85802	-5.77686	1.34121	-4.3072	1.65334e-05	3.85704e-05	Down
WW-vs-KLD_FM	evm.model.Chr2.76	131.714	-5.77434	0.372781	-15.4899	4.05944e-54	6.50693e-53	Down
WW-vs-KLD_FM	evm.model.Chr2.989	12.5517	5.77291	1.25746	4.59091	4.41317e-06	1.09087e-05	Up
WW-vs-KLD_FM	evm.model.Chr2.1986	255.612	-5.77127	0.324446	-17.7881	8.74002e-71	1.93334e-69	Down
WW-vs-KLD_FM	evm.model.Chr4.2240	6.30211	5.76528	1.3426	4.2941	1.75401e-05	4.0788e-05	Up
WW-vs-KLD_FM	evm.model.Chr1.1339	6.30146	5.76516	1.33101	4.33143	1.48147e-05	3.47239e-05	Up
WW-vs-KLD_FM	evm.model.Chr5.689	6.30124	5.76512	1.34138	4.29789	1.72433e-05	4.01392e-05	Up
WW-vs-KLD_FM	evm.model.Chr1.1714	86.4745	-5.75173	0.466331	-12.334	5.94127e-35	5.96851e-34	Down
WW-vs-KLD_FM	evm.model.Chr7.2115	2956.06	-5.74553	0.102984	-55.7905	0	0	Down
WW-vs-KLD_FM	evm.model.Chr5.783	57.1053	5.73894	0.68129	8.42365	3.64937e-17	1.90627e-16	Up
WW-vs-KLD_FM	evm.model.Chr3.1986	113.567	5.7303	0.484337	11.8312	2.69163e-32	2.46236e-31	Up
WW-vs-KLD_FM	evm.model.Chr1.2370	28.3603	-5.72697	0.827571	-6.92022	4.50948e-12	1.79332e-11	Down
WW-vs-KLD_FM	evm.model.Chr1.3330	33.982	5.72657	0.886365	6.46074	1.04189e-10	3.77427e-10	Up
WW-vs-KLD_FM	evm.model.Chr1.4770	22.6098	5.72281	1.07164	5.34026	9.28154e-08	2.68293e-07	Up
WW-vs-KLD_FM	evm.model.Chr7.2597	3.81826	-5.7195	3.63741	-1.57241	0.115855	0.156106	NoChange
WW-vs-KLD_FM	evm.model.Chr7.507	33.7017	5.71561	0.887589	6.43948	1.19881e-10	4.32806e-10	Up
WW-vs-KLD_FM	evm.model.Chr5.1144	1389.35	5.70993	0.149082	38.3007	0	0	Up
WW-vs-KLD_FM	evm.model.Chr1.2686	3.79232	-5.70888	1.50998	-3.78077	0.000156347	0.000326928	Down
WW-vs-KLD_FM	evm.model.Chr3.1376	3.78624	-5.70698	1.45915	-3.91118	9.18481e-05	0.000196826	Down
WW-vs-KLD_FM	evm.model.Chr6.2427	1144.8	-5.70526	0.151442	-37.6729	0	0	Down
WW-vs-KLD_FM	evm.model.Chr3.2068	48.8245	-5.70455	0.696754	-8.18732	2.67103e-16	1.33375e-15	Down
WW-vs-KLD_FM	evm.model.Chr7.56	33.4566	5.70364	0.881351	6.47148	9.70498e-11	3.52127e-10	Up
WW-vs-KLD_FM	evm.model.Chr7.200	6.03802	5.70359	1.34605	4.23727	2.26255e-05	5.18912e-05	Up
WW-vs-KLD_FM	evm.model.Chr1.4399	3.77319	-5.70331	1.47027	-3.87909	0.000104846	0.000223528	Down
WW-vs-KLD_FM	evm.model.Chr2.2962	20.8805	-5.70222	0.930898	-6.12551	9.03929e-10	3.07904e-09	Down
WW-vs-KLD_FM	evm.model.Chr6.3423	3.76015	-5.69925	1.54033	-3.70001	0.000215588	0.00044361	Down
WW-vs-KLD_FM	evm.model.Chr1.905	11.8914	5.6943	1.26046	4.51764	6.25317e-06	1.52333e-05	Up
WW-vs-KLD_FM	evm.model.Chr2.3158	33.1894	5.69193	0.876969	6.49046	8.55753e-11	3.11437e-10	Up
WW-vs-KLD_FM	evm.model.Chr6.2640	3754.55	-5.69106	0.114914	-49.5247	0	0	Down
WW-vs-KLD_FM	evm.model.Chr6.2529	55.2636	5.69075	0.680875	8.358	6.37922e-17	3.28026e-16	Up
WW-vs-KLD_FM	evm.model.Chr2.1488	55.1514	5.68646	0.685092	8.30028	1.0387e-16	5.2877e-16	Up
WW-vs-KLD_FM	evm.model.Chr7.2706	11.7641	5.67777	1.26009	4.50586	6.61059e-06	1.6056e-05	Up
WW-vs-KLD_FM	evm.model.Chr1.4881	1597.37	-5.67236	0.120154	-47.209	0	0	Down
WW-vs-KLD_FM	evm.model.Chr1.4592	43.5139	5.66616	0.761958	7.43632	1.03528e-13	4.531e-13	Up
WW-vs-KLD_FM	evm.model.Chr3.2165	106.991	5.64261	0.484768	11.6398	2.58597e-31	2.2976e-30	Up
WW-vs-KLD_FM	evm.model.Chr1.5219	5.77719	5.6398	1.35716	4.15558	3.24467e-05	7.32532e-05	Up
WW-vs-KLD_FM	evm.model.Chr1.170	5.77654	5.63967	1.35191	4.17163	3.02427e-05	6.84898e-05	Up
WW-vs-KLD_FM	evm.model.Chr3.1938	100.078	-5.63806	0.441245	-12.7776	2.18671e-37	2.36589e-36	Down
WW-vs-KLD_FM	evm.model.Chr8.860	59.9869	-5.63669	0.704604	-7.9998	1.24624e-15	6.01793e-15	Down
WW-vs-KLD_FM	evm.model.Chr4.392	13.3186	-5.63506	1.13177	-4.97897	6.39245e-07	1.71112e-06	Down
WW-vs-KLD_FM	evm.model.Chr6.1767	3.59996	-5.63275	1.62388	-3.4687	0.00052298	0.00102715	Down
WW-vs-KLD_FM	evm.model.Chr1.5298	3.59967	-5.63271	1.63609	-3.44279	0.000575742	0.00112482	Down
WW-vs-KLD_FM	evm.model.Chr7.2561	79.6931	-5.63174	0.456048	-12.349	4.93199e-35	4.96195e-34	Down
WW-vs-KLD_FM	evm.model.Chr6.3366	11.3732	5.62801	1.26743	4.44048	8.97566e-06	2.15156e-05	Up
WW-vs-KLD_FM	evm.model.Chr6.3673	3.58113	-5.62631	1.54488	-3.64191	0.000270622	0.000550402	Down
WW-vs-KLD_FM	evm.model.Chr3.2439	3.58069	-5.62598	1.48379	-3.79162	0.000149666	0.000313666	Down
WW-vs-KLD_FM	evm.model.Chr5.2128	3.57432	-5.62406	1.47624	-3.80973	0.00013912	0.000292496	Down
WW-vs-KLD_FM	evm.model.Chr1.1629	3.5675	-5.62203	1.4828	-3.7915	0.000149741	0.000313791	Down
WW-vs-KLD_FM	evm.model.Chr8.1361	3.56127	-5.62019	1.47524	-3.80966	0.000139155	0.00029254	Down
WW-vs-KLD_FM	evm.model.Chr5.2118	566.913	5.61527	0.215447	26.0633	9.50169e-150	5.4072e-148	Up
WW-vs-KLD_FM	evm.model.UTG1.2	7.02887	-5.61289	1.34642	-4.16874	3.0629e-05	6.93417e-05	Down
WW-vs-KLD_FM	evm.model.Chr3.506	163.713	-5.61072	0.358672	-15.643	3.70674e-55	6.10488e-54	Down
WW-vs-KLD_FM	evm.model.Chr6.1343	20.9042	5.60724	1.07854	5.19891	2.00463e-07	5.61378e-07	Up
WW-vs-KLD_FM	evm.model.Chr1.4894	1580.37	-5.60708	0.122543	-45.7559	0	0	Down
WW-vs-KLD_FM	evm.model.Chr6.680	5.64613	5.60669	1.3873	4.04144	5.31238e-05	0.000117195	Up
WW-vs-KLD_FM	evm.model.Chr6.2837	5.64547	5.60654	1.35225	4.14608	3.38209e-05	7.62458e-05	Up
WW-vs-KLD_FM	evm.model.Chr2.649	19.5576	-5.60351	0.927127	-6.04395	1.50387e-09	5.02761e-09	Down
WW-vs-KLD_FM	evm.model.Chr2.1015	45.5528	-5.601	0.620789	-9.02239	1.84036e-19	1.06972e-18	Down
WW-vs-KLD_FM	evm.model.Chr6.682	19.5125	-5.60074	0.911512	-6.14445	8.02411e-10	2.74379e-09	Down
WW-vs-KLD_FM	evm.model.Chr7.1876	551.757	-5.59793	0.275751	-20.3007	1.26866e-91	3.86921e-90	Down
WW-vs-KLD_FM	evm.model.Chr3.2364	1917.26	-5.59009	0.106458	-52.5098	0	0	Down
WW-vs-KLD_FM	evm.model.Chr6.2437	6.88714	-5.57952	1.3761	-4.05459	5.02213e-05	0.00011114	Down
WW-vs-KLD_FM	evm.model.Chr1.4822	5.51549	5.57288	1.37177	4.06254	4.85418e-05	0.000107658	Up
WW-vs-KLD_FM	evm.model.Chr7.914	346.764	5.57242	0.267556	20.8271	2.45784e-96	8.03748e-95	Up
WW-vs-KLD_FM	evm.model.Chr2.1585	6.82237	-5.56878	1.37269	-4.05684	4.97411e-05	0.000110138	Down
WW-vs-KLD_FM	evm.model.Chr1.2209	10.8415	5.55848	1.26995	4.37694	1.20356e-05	2.84819e-05	Up
WW-vs-KLD_FM	evm.model.Chr7.2731	82.1064	-5.55806	0.447311	-12.4255	1.90044e-35	1.94463e-34	Down
WW-vs-KLD_FM	evm.model.Chr1.4573.1	10.8369	5.55798	1.27862	4.34686	1.381e-05	3.24437e-05	Up
WW-vs-KLD_FM	evm.model.Chr1.5015.1	1511.17	-5.55327	0.135785	-40.8976	0	0	Down
WW-vs-KLD_FM	evm.model.Chr1.752	20.1142	5.55054	1.07959	5.14136	2.7276e-07	7.56355e-07	Up
WW-vs-KLD_FM	evm.model.Chr1.2751	81.3097	-5.54286	0.474177	-11.6894	1.4434e-31	1.29145e-30	Down
WW-vs-KLD_FM	evm.model.Chr8.1311	5687.87	-5.54251	0.0824181	-67.2487	0	0	Down
WW-vs-KLD_FM	evm.model.Chr5.1564	3.38122	-5.54245	1.56289	-3.54628	0.000390716	0.000779786	Down
WW-vs-KLD_FM	evm.model.Chr7.1713	19.9885	5.54108	1.08679	5.09857	3.42232e-07	9.39283e-07	Up
WW-vs-KLD_FM	evm.model.Chr1.4588	10.7148	5.54035	1.27023	4.36168	1.29065e-05	3.04264e-05	Up
WW-vs-KLD_FM	evm.model.Chr2.381	3.36877	-5.53815	1.51777	-3.64889	0.00026338	0.000536798	Down
WW-vs-KLD_FM	evm.model.Chr3.1375	5.3829	5.53783	1.35808	4.0777	4.54836e-05	0.000101305	Up
WW-vs-KLD_FM	evm.model.Chr6.1539	59.6897	5.53501	0.623429	8.87833	6.78728e-19	3.83252e-18	Up
WW-vs-KLD_FM	evm.model.Chr4.2091	3.35558	-5.53393	1.48725	-3.72092	0.000198498	0.000409976	Down
WW-vs-KLD_FM	evm.model.Chr2.475	192.307	-5.53156	0.605258	-9.13917	6.2932e-20	3.7325e-19	Down
WW-vs-KLD_FM	evm.model.Chr1.656	19.8579	5.53151	1.08246	5.11015	3.21906e-07	8.85523e-07	Up
WW-vs-KLD_FM	evm.model.Chr2.712	19.8542	5.53136	1.07768	5.13265	2.85684e-07	7.90149e-07	Up
WW-vs-KLD_FM	evm.model.Chr8.1475	138.844	5.53022	0.413373	13.3783	8.09835e-41	9.51486e-40	Up
WW-vs-KLD_FM	evm.model.Chr7.1298	10.4534	5.50397	1.27224	4.3262	1.51706e-05	3.55049e-05	Up
WW-vs-KLD_FM	evm.model.Chr5.1285	10.4442	5.50364	1.28896	4.26982	1.9563e-05	4.51673e-05	Up
WW-vs-KLD_FM	evm.model.Chr1.876.1	5.25118	5.50211	1.3652	4.03025	5.57176e-05	0.000122651	Up
WW-vs-KLD_FM	evm.model.Chr2.1305	29.1205	5.49807	0.892937	6.15729	7.39997e-10	2.53463e-09	Up
WW-vs-KLD_FM	evm.model.Chr1.1675.1	12.0906	-5.4919	1.18005	-4.65397	3.25611e-06	8.14447e-06	Down
WW-vs-KLD_FM	evm.model.Chr3.1459	11.9938	-5.48251	1.12615	-4.86835	1.12533e-06	2.94343e-06	Down
WW-vs-KLD_FM	evm.model.Chr7.1266	6.44402	-5.48246	1.34388	-4.07958	4.51162e-05	0.000100509	Down
WW-vs-KLD_FM	evm.model.Chr7.1873	38.3914	5.48235	0.769227	7.12709	1.02514e-12	4.23722e-12	Up
WW-vs-KLD_FM	evm.model.Chr1.966	6.43633	-5.48139	1.41355	-3.87775	0.000105428	0.000224674	Down
WW-vs-KLD_FM	evm.model.Chr6.3446.5	262.731	-5.47516	0.244843	-22.3619	9.24626e-111	3.58808e-109	Down
WW-vs-KLD_FM	evm.model.Chr1.4225	648.617	-5.46998	0.250888	-21.8025	2.19633e-105	8.09146e-104	Down
WW-vs-KLD_FM	evm.model.Chr8.271	10.1926	5.46671	1.29299	4.22794	2.3584e-05	5.40165e-05	Up
WW-vs-KLD_FM	evm.model.Chr2.545	5.11989	5.46559	1.37396	3.97798	6.95041e-05	0.000150912	Up
WW-vs-KLD_FM	evm.model.Chr3.2585	5.11989	5.46559	1.37396	3.97798	6.95041e-05	0.000150912	Up
WW-vs-KLD_FM	evm.model.Chr1.491	5.11946	5.46549	1.37616	3.97154	7.14089e-05	0.000154883	Up
WW-vs-KLD_FM	evm.model.Chr7.291	5.1188	5.46534	1.37885	3.9637	7.37965e-05	0.000159891	Up
WW-vs-KLD_FM	evm.model.Chr6.285	56.3986	5.45131	0.630638	8.64412	5.42193e-18	2.94014e-17	Up
WW-vs-KLD_FM	evm.model.Chr1.2881	3.16857	-5.44925	1.68237	-3.23902	0.00119939	0.00225044	Down
WW-vs-KLD_FM	evm.model.Chr6.1396	3.16916	-5.44901	1.57176	-3.46682	0.000526653	0.00103367	Down
WW-vs-KLD_FM	evm.model.Chr1.110	46.875	5.44753	0.685647	7.94509	1.94048e-15	9.2758e-15	Up
WW-vs-KLD_FM	evm.model.Chr2.185	10.0605	5.44749	1.28443	4.24118	2.22351e-05	5.10475e-05	Up
WW-vs-KLD_FM	evm.model.Chr6.3144	3574.7	-5.44749	0.0853341	-63.8372	0	0	Down
WW-vs-KLD_FM	evm.model.Chr1.588	10.058	5.44721	1.27278	4.27976	1.87094e-05	4.33242e-05	Up
WW-vs-KLD_FM	evm.model.Chr3.1577	3.1622	-5.44672	1.63284	-3.33575	0.000850709	0.00162921	Down
WW-vs-KLD_FM	evm.model.Chr8.1568	3.15641	-5.44436	1.51236	-3.59991	0.000318327	0.000641917	Down
WW-vs-KLD_FM	evm.model.Chr8.1280	625.412	-5.44345	0.182243	-29.8692	4.9493e-196	3.98546e-194	Down
WW-vs-KLD_FM	evm.model.Chr8.2015	64.2556	-5.44204	0.534237	-10.1866	2.27692e-24	1.60733e-23	Down
WW-vs-KLD_FM	evm.model.Chr5.934	37.1989	5.43669	0.766445	7.09339	1.3087e-12	5.3711e-12	Up
WW-vs-KLD_FM	evm.model.Chr8.1128	2759.68	5.43416	0.337411	16.1055	2.33578e-58	4.13081e-57	Up
WW-vs-KLD_FM	evm.model.Chr3.916	6.21935	-5.43113	1.34546	-4.03662	5.4226e-05	0.000119509	Down
WW-vs-KLD_FM	evm.model.Chr4.412	6.21877	-5.43111	1.34175	-4.04778	5.17067e-05	0.000114241	Down
WW-vs-KLD_FM	evm.model.Chr8.1705	4.98796	5.42796	1.37445	3.94919	7.84148e-05	0.000169339	Up
WW-vs-KLD_FM	evm.model.Chr2.2587	4.98752	5.42785	1.38742	3.91219	9.14642e-05	0.000196044	Up
WW-vs-KLD_FM	evm.model.Chr2.437	4.9873	5.4278	1.3874	3.91221	9.14563e-05	0.000196044	Up
WW-vs-KLD_FM	evm.model.Chr3.542	4.98708	5.42775	1.3912	3.90148	9.56082e-05	0.000204539	Up
WW-vs-KLD_FM	evm.model.Chr1.1898	64.0902	5.41226	0.593092	9.12551	7.14025e-20	4.22382e-19	Up
WW-vs-KLD_FM	evm.model.Chr1.3247	9.79783	5.4085	1.28132	4.22104	2.43182e-05	5.56357e-05	Up
WW-vs-KLD_FM	evm.model.Chr1.2938	9.79558	5.40821	1.28241	4.21721	2.47339e-05	5.65294e-05	Up
WW-vs-KLD_FM	evm.model.Chr5.1301	91.2387	5.40821	0.489973	11.0378	2.51219e-28	2.03341e-27	Up
WW-vs-KLD_FM	evm.model.Chr3.1065	91.1134	5.40614	0.488437	11.0683	1.78838e-28	1.4539e-27	Up
WW-vs-KLD_FM	evm.model.Chr7.1655	28.3941	-5.40082	0.7172	-7.53043	5.05738e-14	2.25952e-13	Down
WW-vs-KLD_FM	evm.model.Chr3.1979	135.617	5.39471	0.399254	13.512	1.32858e-41	1.59782e-40	Up
WW-vs-KLD_FM	evm.model.Chr3.2067	33.8338	-5.3917	0.695097	-7.75676	8.71259e-15	4.03046e-14	Down
WW-vs-KLD_FM	evm.model.Chr5.17	4.85842	5.3899	1.38844	3.88197	0.000103614	0.00022104	Up
WW-vs-KLD_FM	evm.model.Chr4.966	4.85776	5.38974	1.37399	3.92269	8.75673e-05	0.000188127	Up
WW-vs-KLD_FM	evm.model.Chr4.168	27.0185	5.38877	0.885732	6.08398	1.17235e-09	3.95043e-09	Up
WW-vs-KLD_FM	evm.model.Chr8.851	33.7962	-5.38818	0.825058	-6.53067	6.54779e-11	2.40011e-10	Down
WW-vs-KLD_FM	evm.model.Chr4.1580	53.7727	5.38149	0.627839	8.57145	1.0219e-17	5.4701e-17	Up
WW-vs-KLD_FM	evm.model.Chr1.2885	16.7933	-5.37919	0.928605	-5.79276	6.92382e-09	2.19684e-08	Down
WW-vs-KLD_FM	evm.model.Chr8.758	11.1587	-5.37587	1.13494	-4.73672	2.17208e-06	5.51836e-06	Down
WW-vs-KLD_FM	evm.model.Chr1.5422	9.53323	5.36816	1.27638	4.20579	2.60176e-05	5.9297e-05	Up
WW-vs-KLD_FM	evm.model.Chr2.2924	204.134	5.36718	0.330862	16.2218	3.53708e-59	6.34898e-58	Up
WW-vs-KLD_FM	evm.model.Chr1.3025	205.323	-5.36699	0.273384	-19.6317	8.28785e-86	2.35165e-84	Down
WW-vs-KLD_FM	evm.model.Chr1.5224	421.823	5.35228	0.230039	23.2668	9.61056e-120	4.07908e-118	Up
WW-vs-KLD_FM	evm.model.Chr4.643	4.72757	5.3505	1.43943	3.7171	0.000201522	0.000416053	Up
WW-vs-KLD_FM	evm.model.Chr8.2431	4.72669	5.35027	1.48101	3.61258	0.000303164	0.000613098	Up
WW-vs-KLD_FM	evm.model.Chr8.1372	4.72582	5.35005	1.40112	3.8184	0.000134317	0.000282691	Up
WW-vs-KLD_FM	evm.model.Chr3.1634	4.7256	5.35	1.38318	3.86789	0.000109783	0.00023332	Up
WW-vs-KLD_FM	evm.model.Chr4.1834	9.39629	5.34781	1.28015	4.1775	2.94735e-05	6.68072e-05	Up
WW-vs-KLD_FM	evm.model.Chr1.144	2.95057	-5.34653	1.54809	-3.45363	0.000553095	0.00108286	Down
WW-vs-KLD_FM	evm.model.Chr3.1422	2.95057	-5.34653	1.54809	-3.45363	0.000553095	0.00108286	Down
WW-vs-KLD_FM	evm.model.Chr3.1367	2.95042	-5.34653	1.56129	-3.42444	0.000616071	0.00119924	Down
WW-vs-KLD_FM	evm.model.Chr3.17	481.074	-5.34468	0.181381	-29.4666	7.71064e-191	6.01873e-189	Down
WW-vs-KLD_FM	evm.model.Chr7.1526	2.94419	-5.34417	1.52907	-3.49504	0.000473992	0.000935631	Down
WW-vs-KLD_FM	evm.model.Chr5.1532	2.94405	-5.34413	1.5367	-3.47767	0.000505796	0.000995227	Down
WW-vs-KLD_FM	evm.model.Chr2.2506	2.93174	-5.33942	1.65938	-3.21773	0.00129211	0.00241572	Down
WW-vs-KLD_FM	evm.model.Chr5.841	2.92477	-5.33704	1.55953	-3.42222	0.000621112	0.0012087	Down
WW-vs-KLD_FM	evm.model.Chr7.883	17.3548	5.33434	1.08472	4.91773	8.75552e-07	2.31357e-06	Up
WW-vs-KLD_FM	evm.model.Chr8.1557	17.3613	5.33304	1.08897	4.89734	9.7141e-07	2.55494e-06	Up
WW-vs-KLD_FM	evm.model.Chr8.1885	1282.84	5.33148	0.141551	37.6648	0	2.93939e-308	Up
WW-vs-KLD_FM	evm.model.Chr2.505	259.415	5.32877	0.288195	18.4902	2.47749e-76	6.03032e-75	Up
WW-vs-KLD_FM	evm.model.Chr6.2933	5.80101	-5.32839	1.35416	-3.93481	8.32613e-05	0.000179292	Down
WW-vs-KLD_FM	evm.model.Chr1.5489	5.78188	-5.32477	1.3816	-3.85407	0.000116168	0.000246044	Down
WW-vs-KLD_FM	evm.model.Chr1.109	180.999	5.32379	0.341841	15.5738	1.09611e-54	1.78648e-53	Up
WW-vs-KLD_FM	evm.model.Chr5.2267	5.77529	-5.32355	1.37345	-3.87605	0.000106165	0.000226032	Down
WW-vs-KLD_FM	evm.model.Chr4.1082	1675.68	-5.32344	0.107509	-49.5161	0	0	Down
WW-vs-KLD_FM	evm.model.Chr6.2167	186.96	-5.31262	1.63772	-3.24391	0.00117902	0.00221384	Down
WW-vs-KLD_FM	evm.model.Chr5.2404	4.59606	5.30979	1.39732	3.79998	0.000144707	0.000303742	Up
WW-vs-KLD_FM	evm.model.Chr7.1651	4.59584	5.30974	1.39944	3.7942	0.00014812	0.000310554	Up
WW-vs-KLD_FM	evm.model.Chr1.868	4.59541	5.30963	1.38638	3.82985	0.000128222	0.000270588	Up
WW-vs-KLD_FM	evm.model.Chr2.480	4.59454	5.30941	1.38629	3.82994	0.000128174	0.000270517	Up
WW-vs-KLD_FM	evm.model.Chr3.396	85.3393	5.30938	0.493902	10.7499	5.93482e-27	4.55405e-26	Up
WW-vs-KLD_FM	evm.model.Chr1.2064	52.843	-5.29404	0.518414	-10.212	1.75208e-24	1.24287e-23	Down
WW-vs-KLD_FM	evm.model.Chr1.5781	25.3058	5.29313	0.887389	5.96484	2.44879e-09	8.05053e-09	Up
WW-vs-KLD_FM	evm.model.Chr1.5834	15.8488	-5.29292	1.08104	-4.89612	9.77457e-07	2.57018e-06	Down
WW-vs-KLD_FM	evm.model.Chr3.2226	47.447	-5.29046	0.550599	-9.60857	7.35631e-22	4.74874e-21	Down
WW-vs-KLD_FM	evm.model.Chr7.205	57.917	-5.28933	0.485727	-10.8895	1.29334e-27	1.01656e-26	Down
WW-vs-KLD_FM	evm.model.Chr2.1161	5.57619	-5.27105	1.36638	-3.85768	0.000114469	0.000242797	Down
WW-vs-KLD_FM	evm.model.UTG5519.17	4.46565	5.26822	1.42888	3.68697	0.000226943	0.000466315	Up
WW-vs-KLD_FM	evm.model.Chr2.1707	4.46325	5.26759	1.39236	3.78321	0.000154822	0.000323904	Up
WW-vs-KLD_FM	evm.model.Chr1.1805	156.682	5.25835	0.356766	14.7389	3.62535e-49	5.25689e-48	Up
WW-vs-KLD_FM	evm.model.Chr1.3036	912.233	-5.25751	0.178849	-29.3963	6.11475e-190	4.71878e-188	Down
WW-vs-KLD_FM	evm.model.Chr2.2715.14	969.719	-5.25113	0.145971	-35.9739	2.14433e-283	2.85533e-281	Down
WW-vs-KLD_FM	evm.model.Chr5.1569	2.75762	-5.24846	1.91658	-2.73845	0.00617295	0.0105213	Down
WW-vs-KLD_FM	evm.model.Chr4.2467	24.5302	5.24458	0.891326	5.88403	4.00405e-09	1.29525e-08	Up
WW-vs-KLD_FM	evm.model.Chr4.2904	2.74487	-5.24175	1.60258	-3.27083	0.00107233	0.00202583	Down
WW-vs-KLD_FM	evm.model.Chr3.2695	8.74624	5.2409	1.2857	4.07629	4.57607e-05	0.000101867	Up
WW-vs-KLD_FM	evm.model.Chr5.2170	8.7453	5.24075	1.28563	4.0764	4.57388e-05	0.000101829	Up
WW-vs-KLD_FM	evm.model.Chr3.1141	2.73894	-5.23947	1.64375	-3.18751	0.00143503	0.00266653	Down
WW-vs-KLD_FM	evm.model.Chr1.156	2.73835	-5.23904	1.57299	-3.33063	0.000866504	0.00165743	Down
WW-vs-KLD_FM	evm.model.Chr6.2729	2.73198	-5.23652	1.55349	-3.3708	0.000749492	0.00144405	Down
WW-vs-KLD_FM	evm.model.Chr8.1338	32.4841	5.23541	0.771127	6.7893	1.12679e-11	4.36428e-11	Up
WW-vs-KLD_FM	evm.model.Chr3.1583.1	16.1704	5.22984	1.0916	4.79098	1.65973e-06	4.2629e-06	Up
WW-vs-KLD_FM	evm.model.Chr5.1710	32.2286	5.22262	0.777918	6.71359	1.89895e-11	7.23351e-11	Up
WW-vs-KLD_FM	evm.model.Chr2.1626	24.129	5.22148	0.891222	5.85878	4.66269e-09	1.5002e-08	Up
WW-vs-KLD_FM	evm.model.Chr3.1378.1	32.0721	5.22003	0.789041	6.61566	3.69887e-11	1.37941e-10	Up
WW-vs-KLD_FM	evm.model.Chr6.2873	155.681	-5.21969	0.301576	-17.308	4.09115e-67	8.37678e-66	Down
WW-vs-KLD_FM	evm.model.Chr6.509	3536.7	5.21896	0.1102	47.3591	0	0	Up
WW-vs-KLD_FM	evm.model.Chr5.939	25.0845	-5.21661	0.742991	-7.0211	2.20126e-12	8.92819e-12	Down
WW-vs-KLD_FM	evm.model.Chr1.3180	72.1338	5.21581	0.516071	10.1068	5.1563e-24	3.58775e-23	Up
WW-vs-KLD_FM	evm.model.Chr2.2597	49.821	-5.20671	0.578717	-8.99699	2.31996e-19	1.34312e-18	Down
WW-vs-KLD_FM	evm.model.Chr3.933	49.6865	-5.20275	0.531446	-9.7898	1.24539e-22	8.27002e-22	Down
WW-vs-KLD_FM	evm.model.Chr8.592	23.472	5.18055	0.89082	5.81549	6.04583e-09	1.92667e-08	Up
WW-vs-KLD_FM	evm.model.Chr2.1567	8.35173	5.17264	1.29208	4.00335	6.24515e-05	0.000136545	Up
WW-vs-KLD_FM	evm.model.Chr1.5537	23.3408	5.17227	0.892068	5.79806	6.70856e-09	2.13053e-08	Up
WW-vs-KLD_FM	evm.model.Chr6.123	23.3396	5.17213	0.908958	5.69018	1.26907e-08	3.9467e-08	Up
WW-vs-KLD_FM	evm.model.Chr1.5632	93.7816	5.17196	0.831871	6.21727	5.05892e-10	1.75281e-09	Up
WW-vs-KLD_FM	evm.model.UTG14034.17	145.886	-5.17094	0.348867	-14.8221	1.05445e-49	1.54771e-48	Down
WW-vs-KLD_FM	evm.model.Chr2.3099	165.229	-5.17035	0.321244	-16.0948	2.77527e-58	4.89529e-57	Down
WW-vs-KLD_FM	evm.model.Chr4.1992	5.1714	-5.1585	1.38187	-3.73299	0.000189222	0.00039181	Down
WW-vs-KLD_FM	evm.model.Chr1.2472	28.8732	-5.15499	0.749336	-6.87942	6.00981e-12	2.37053e-11	Down
WW-vs-KLD_FM	evm.model.Chr2.2166	235.274	-5.1523	0.284963	-18.0806	4.53044e-73	1.0441e-71	Down
WW-vs-KLD_FM	evm.model.Chr5.1695	8.22089	5.14924	1.29425	3.97857	6.93319e-05	0.000150618	Up
WW-vs-KLD_FM	evm.model.Chr7.1262	9.53855	-5.14104	1.19366	-4.30697	1.65503e-05	3.8601e-05	Down
WW-vs-KLD_FM	evm.model.Chr1.4392	2379.18	-5.13626	0.170683	-30.0925	6.07694e-199	5.03275e-197	Down
WW-vs-KLD_FM	evm.model.Chr6.1725	9.49386	-5.13592	1.14269	-4.4946	6.97021e-06	1.69012e-05	Down
WW-vs-KLD_FM	evm.model.Chr8.661	4.06918	5.13425	1.41424	3.63038	0.000283005	0.000574212	Up
WW-vs-KLD_FM	evm.model.Chr2.1190	4.06918	5.13424	1.42268	3.60884	0.000307565	0.000621629	Up
WW-vs-KLD_FM	evm.model.Chr7.274	4.06874	5.13412	1.42264	3.60887	0.00030753	0.00062162	Up
WW-vs-KLD_FM	evm.model.Chr6.1940	4.06831	5.13399	1.44055	3.5639	0.000365381	0.000731731	Up
WW-vs-KLD_FM	evm.model.Chr4.1358	397.782	-5.13192	0.196356	-26.1358	1.43e-150	8.20659e-149	Down
WW-vs-KLD_FM	evm.model.Chr1.2263	42.528	-5.12919	0.54409	-9.4271	4.21586e-21	2.63223e-20	Down
WW-vs-KLD_FM	evm.model.Chr5.1268	22.693	5.12899	0.897251	5.71634	1.08843e-08	3.39892e-08	Up
WW-vs-KLD_FM	evm.model.Chr6.1997	33.0243	-5.12559	0.716961	-7.14905	8.73815e-13	3.62571e-12	Down
WW-vs-KLD_FM	evm.model.Chr2.1292	8.0841	5.12552	1.29768	3.94977	7.82277e-05	0.000168953	Up
WW-vs-KLD_FM	evm.model.Chr1.5799	30.1205	5.12339	0.775837	6.60369	4.01047e-11	1.49043e-10	Up
WW-vs-KLD_FM	evm.model.Chr1.1676	2.52643	-5.12299	1.59026	-3.22148	0.00127532	0.00238544	Down
WW-vs-KLD_FM	evm.model.Chr2.503	14.9934	5.11568	1.10643	4.62358	3.77175e-06	9.38012e-06	Up
WW-vs-KLD_FM	evm.model.Chr8.2716	861.395	-5.10699	0.208958	-24.4402	6.39232e-132	3.10813e-130	Down
WW-vs-KLD_FM	evm.model.Chr3.1937	9.29388	-5.1043	1.15378	-4.42399	9.68937e-06	2.31502e-05	Down
WW-vs-KLD_FM	evm.model.Chr8.2769_evm.model.Chr8.2770	116.12	-5.10317	0.334959	-15.2352	2.06391e-52	3.19086e-51	Down
WW-vs-KLD_FM	evm.model.Chr1.1187	7.9581	5.10112	1.29681	3.93358	8.36892e-05	0.000180156	Up
WW-vs-KLD_FM	evm.model.Chr8.2346	4.97853	-5.10098	1.41691	-3.60007	0.000318133	0.000641652	Down
WW-vs-KLD_FM	evm.model.Chr7.1790	235.475	5.08803	0.286897	17.7347	2.26238e-70	4.96142e-69	Up
WW-vs-KLD_FM	evm.model.Chr4.2358	3.93964	5.08745	1.44483	3.52114	0.000429702	0.000853165	Up
WW-vs-KLD_FM	evm.model.Chr2.671_evm.model.Chr2.670	3.93964	5.08745	1.43422	3.54718	0.000389372	0.000777257	Up
WW-vs-KLD_FM	evm.model.Chr3.2135	80.8284	5.08672	0.469963	10.8237	2.65926e-27	2.06783e-26	Up
WW-vs-KLD_FM	evm.model.Chr7.953	3.9368	5.0866	1.45534	3.49514	0.00047382	0.000935472	Up
WW-vs-KLD_FM	evm.model.Chr1.3695	880.555	-5.08475	0.136173	-37.3403	3.6407e-305	5.53522e-303	Down
WW-vs-KLD_FM	evm.model.Chr8.1337	36.505	5.0764	0.697742	7.27547	3.4522e-13	1.4683e-12	Up
WW-vs-KLD_FM	evm.model.Chr1.5724	7.82565	5.07626	1.30187	3.89921	9.65081e-05	0.000206399	Up
WW-vs-KLD_FM	evm.model.Chr4.1154	68.4444	-5.07623	0.52285	-9.70876	2.76672e-22	1.81652e-21	Down
WW-vs-KLD_FM	evm.model.Chr3.16	551.413	-5.07526	0.168954	-30.0393	3.01116e-198	2.47364e-196	Down
WW-vs-KLD_FM	evm.model.Chr1.5736	13.6614	-5.0731	0.961251	-5.27761	1.30883e-07	3.73718e-07	Down
WW-vs-KLD_FM	evm.model.Chr3.2073	58.1325	5.07046	0.556924	9.1044	8.67437e-20	5.10465e-19	Up
WW-vs-KLD_FM	evm.model.Chr3.2544	43.5244	5.06904	0.636038	7.96972	1.59035e-15	7.63257e-15	Up
WW-vs-KLD_FM	evm.model.Chr1.1648	36.2394	5.06642	0.694883	7.29104	3.07574e-13	1.31284e-12	Up
WW-vs-KLD_FM	evm.model.Chr1.5338	81.0696	-5.05855	0.418477	-12.088	1.22233e-33	1.16531e-32	Down
WW-vs-KLD_FM	evm.model.Chr4.1170	49.4703	-5.05461	0.530674	-9.52488	1.65233e-21	1.04739e-20	Down
WW-vs-KLD_FM	evm.model.Chr3.1985	50.1843	5.05053	0.605934	8.33513	7.7416e-17	3.9638e-16	Up
WW-vs-KLD_FM	evm.model.Chr1.5339	80.4462	-5.04708	0.417499	-12.0889	1.20965e-33	1.15376e-32	Down
WW-vs-KLD_FM	evm.model.Chr2.222	92.5194	5.04048	0.433107	11.638	2.64236e-31	2.34392e-30	Up
WW-vs-KLD_FM	evm.model.Chr6.2976	78.3299	5.04045	0.474385	10.6252	2.27459e-26	1.71821e-25	Up
WW-vs-KLD_FM	evm.model.Chr2.1822	8.90235	-5.03879	1.16903	-4.31023	1.63083e-05	3.8067e-05	Down
WW-vs-KLD_FM	evm.model.Chr7.2020	3.8077	5.03835	1.44645	3.48325	0.000495357	0.000975818	Up
WW-vs-KLD_FM	evm.model.Chr3.1260	3.80683	5.03808	1.43036	3.52225	0.000427906	0.000849847	Up
WW-vs-KLD_FM	evm.model.Chr6.1637	3.80661	5.03802	1.43034	3.52226	0.000427884	0.000849847	Up
WW-vs-KLD_FM	evm.model.Chr1.1340	3.80639	5.03795	1.44631	3.48331	0.000495252	0.000975705	Up
WW-vs-KLD_FM	evm.model.Chr6.2702	713.602	-5.03414	0.837977	-6.0075	1.88409e-09	6.25768e-09	Down
WW-vs-KLD_FM	evm.model.Chr3.512	3163.79	-5.02936	0.277907	-18.0973	3.34744e-73	7.74971e-72	Down
WW-vs-KLD_FM	evm.model.Chr1.5772	7.55852	5.02593	1.313	3.82783	0.00012928	0.000272652	Up
WW-vs-KLD_FM	evm.model.Chr1.2713	444.222	-5.02225	0.198012	-25.3633	6.40502e-142	3.36313e-140	Down
WW-vs-KLD_FM	evm.model.Chr1.2247	118.478	-5.01838	0.351701	-14.2689	3.42073e-46	4.64603e-45	Down
WW-vs-KLD_FM	evm.model.Chr7.2626_evm.model.Chr7.2627	104.977	-5.01375	0.359537	-13.945	3.37342e-44	4.3636e-43	Down
WW-vs-KLD_FM	evm.model.Chr7.1387	2.33378	-5.00755	1.97959	-2.52959	0.0114196	0.0187229	Down
WW-vs-KLD_FM	evm.model.Chr2.944	41.9697	5.00425	1.28635	3.89029	0.000100126	0.000213845	Up
WW-vs-KLD_FM	evm.model.Chr1.1512	8.66969	-5.00051	1.22125	-4.09459	4.22912e-05	9.44115e-05	Down
WW-vs-KLD_FM	evm.model.Chr6.3045	2.32	-5.00026	2.06076	-2.42642	0.0152488	0.0244829	Down
WW-vs-KLD_FM	evm.model.Chr8.2319	2.32088	-4.99993	1.66698	-2.9994	0.00270513	0.00484114	Down
WW-vs-KLD_FM	evm.model.Chr1.5447	2.32044	-4.99972	1.66696	-2.99931	0.0027059	0.0048421	Down
WW-vs-KLD_FM	evm.model.Chr1.5464	2.32059	-4.99972	1.6472	-3.03528	0.00240313	0.00433418	Down
WW-vs-KLD_FM	evm.model.Chr1.5183	2.32059	-4.99972	1.6472	-3.03528	0.00240313	0.00433418	Down
WW-vs-KLD_FM	evm.model.Chr8.1494	12.9683	-4.99718	0.952964	-5.24383	1.57281e-07	4.45658e-07	Down
WW-vs-KLD_FM	evm.model.Chr3.2055	2.31421	-4.99668	1.61578	-3.09243	0.00198525	0.00362091	Down
WW-vs-KLD_FM	evm.model.Chr8.1957	2.31407	-4.99663	1.62767	-3.06981	0.00214197	0.0038883	Down
WW-vs-KLD_FM	evm.model.Chr6.3428	2.30755	-4.9936	1.6465	-3.03285	0.00242255	0.00436651	Down
WW-vs-KLD_FM	evm.model.Chr8.16	158.587	4.99174	0.33165	15.0512	3.38973e-51	5.12307e-50	Up
WW-vs-KLD_FM	evm.model.Chr7.2914	2.30147	-4.99074	1.64618	-3.03171	0.0024317	0.00438144	Down
WW-vs-KLD_FM	evm.model.Chr1.5635	3.67838	4.98839	1.51205	3.29908	0.000970023	0.00184642	Up
WW-vs-KLD_FM	evm.model.Chr3.2875	487.94	4.98776	0.19179	26.0064	4.19357e-149	2.3601e-147	Up
WW-vs-KLD_FM	evm.model.Chr7.1375	127.949	-4.97686	0.305404	-16.296	1.0543e-59	1.90251e-58	Down
WW-vs-KLD_FM	evm.model.Chr1.2184	553.913	-4.97539	0.159659	-31.1626	3.42062e-213	3.13911e-211	Down
WW-vs-KLD_FM	evm.model.Chr1.662	7.30335	4.97361	1.31492	3.78245	0.000155294	0.000324827	Up
WW-vs-KLD_FM	evm.model.Chr2.2221	255.233	-4.97291	0.230995	-21.5282	8.48008e-103	3.05238e-101	Down
WW-vs-KLD_FM	evm.model.Chr1.4610	61.108	4.96933	0.524634	9.47199	2.74564e-21	1.72432e-20	Up
WW-vs-KLD_FM	evm.model.UTG1.3	4.54127	-4.96582	1.39885	-3.54994	0.000385319	0.000769392	Down
WW-vs-KLD_FM	evm.model.Chr1.4951	8.45879	-4.96374	1.15699	-4.2902	1.78509e-05	4.14634e-05	Down
WW-vs-KLD_FM	evm.model.Chr8.389	54.9193	-4.96252	1.52058	-3.26358			NoChange
WW-vs-KLD_FM	evm.model.Chr3.145	40.5207	4.96188	0.645682	7.68471	1.53341e-14	7.01712e-14	Up
WW-vs-KLD_FM	evm.model.Chr7.942	211.087	-4.96116	0.248212	-19.9876	7.06207e-89	2.09731e-87	Down
WW-vs-KLD_FM	evm.model.Chr4.1202	7.17163	4.94658	1.31389	3.76484	0.000166657	0.000347452	Up
WW-vs-KLD_FM	evm.model.Chr7.1984	29.2045	-4.94449	0.63622	-7.77166	7.74631e-15	3.59161e-14	Down
WW-vs-KLD_FM	evm.model.Chr3.545	315.354	-4.93538	0.241815	-20.4097	1.36984e-92	4.22844e-91	Down
WW-vs-KLD_FM	evm.model.Chr5.2224	3.54535	4.93534	1.44974	3.40428	0.000663383	0.00128728	Up
WW-vs-KLD_FM	evm.model.Chr7.2789	3.54469	4.93512	1.45073	3.40182	0.000669382	0.0012978	Up
WW-vs-KLD_FM	evm.model.Chr2.1405	3.54447	4.93505	1.46329	3.37257	0.000744713	0.00143525	Up
WW-vs-KLD_FM	evm.model.Chr6.1429	53.0098	4.93384	0.558087	8.84064	9.51747e-19	5.3357e-18	Up
WW-vs-KLD_FM	evm.model.Chr6.2233	421.734	-4.9303	0.180148	-27.3681	6.57846e-165	4.29561e-163	Down
WW-vs-KLD_FM	evm.model.Chr4.800	148.57	-4.92724	0.298252	-16.5204	2.61673e-61	4.85525e-60	Down
WW-vs-KLD_FM	evm.model.Chr1.492	8.24101	-4.92513	1.18271	-4.16429	3.12329e-05	7.06225e-05	Down
WW-vs-KLD_FM	evm.model.Chr8.1688	16.3829	-4.91796	0.89114	-5.51873	3.41467e-08	1.02531e-07	Down
WW-vs-KLD_FM	evm.model.Chr1.497	176.599	4.91464	0.307234	15.9964	1.35395e-57	2.36368e-56	Up
WW-vs-KLD_FM	evm.model.Chr3.1984	84.7662	4.91069	0.439741	11.1672	5.89865e-29	4.86334e-28	Up
WW-vs-KLD_FM	evm.model.Chr1.1555	11109.4	-4.90288	0.138037	-35.5187	2.52576e-276	3.23631e-274	Down
WW-vs-KLD_FM	evm.model.Chr3.771	2211.29	-4.90217	0.111244	-44.0669	0	0	Down
WW-vs-KLD_FM	evm.model.Chr6.444	125.277	-4.89574	0.336613	-14.5441	6.36184e-48	8.94477e-47	Down
WW-vs-KLD_FM	evm.model.Chr8.1357.2	6.90188	4.89098	1.31767	3.71183	0.000205764	0.000424466	Up
WW-vs-KLD_FM	evm.model.Chr4.837	68.4493	-4.89025	0.477847	-10.2339	1.39737e-24	9.93672e-24	Down
WW-vs-KLD_FM	evm.model.Chr2.754	4.30964	-4.89001	1.43137	-3.41632	0.000634728	0.00123402	Down
WW-vs-KLD_FM	evm.model.Chr1.4212	4.31015	-4.88993	1.45501	-3.36076	0.000777278	0.00149476	Down
WW-vs-KLD_FM	evm.model.Chr5.1822	24.0568	-4.88535	0.689155	-7.0889	1.35184e-12	5.54479e-12	Down
WW-vs-KLD_FM	evm.model.Chr1.5709.4	38.4152	4.88147	0.654257	7.46109	8.58103e-14	3.77502e-13	Up
WW-vs-KLD_FM	evm.model.Chr1.4618	32.0291	-4.88133	0.625827	-7.7998	6.20053e-15	2.88871e-14	Down
WW-vs-KLD_FM	evm.model.Chr1.5636	3.41515	4.88129	1.49963	3.25498	0.00113399	0.00213352	Up
WW-vs-KLD_FM	evm.model.Chr3.696	3.41406	4.8809	1.49952	3.25497	0.00113405	0.00213352	Up
WW-vs-KLD_FM	evm.model.Chr2.405	869.68	-4.87732	0.154428	-31.5831	6.29524e-219	5.99313e-217	Down
WW-vs-KLD_FM	evm.model.Chr5.860	151.329	-4.87447	0.271977	-17.9223	7.89289e-72	1.78273e-70	Down
WW-vs-KLD_FM	evm.model.Chr8.2232	31.7602	4.87191	0.703487	6.92537	4.34828e-12	1.73226e-11	Up
WW-vs-KLD_FM	evm.model.Chr8.2515	2.12127	-4.86974	2.00981	-2.42299	0.0153933	0.0246916	Down
WW-vs-KLD_FM	evm.model.Chr2.142	35.6898	-4.86761	0.576934	-8.43704	3.25488e-17	1.70423e-16	Down
WW-vs-KLD_FM	evm.model.Chr5.447	729.282	-4.86738	0.361987	-13.4463	3.23757e-41	3.84153e-40	Down
WW-vs-KLD_FM	evm.model.Chr1.4640	19.0101	4.86698	0.901085	5.40124	6.61812e-08	1.93611e-07	Up
WW-vs-KLD_FM	evm.model.Chr3.1838	2.11475	-4.86522	1.76604	-2.75488	0.00587131	0.0100433	Down
WW-vs-KLD_FM	evm.model.Chr1.729	2.10852	-4.86161	1.67442	-2.90345	0.00369076	0.00650224	Down
WW-vs-KLD_FM	evm.model.Chr1.3586	23.692	-4.86157	0.67884	-7.16158	7.97525e-13	3.31727e-12	Down
WW-vs-KLD_FM	evm.model.Chr2.6	12.6351	4.86084	1.10699	4.39102	1.12819e-05	2.67686e-05	Up
WW-vs-KLD_FM	evm.model.Chr7.16	666.163	-4.85918	0.139037	-34.9488	1.34876e-267	1.65532e-265	Down
WW-vs-KLD_FM	evm.model.Chr7.1811	19.724	-4.85917	1.00125	-4.85312	1.21533e-06	3.16721e-06	Down
WW-vs-KLD_FM	evm.model.Chr4.1381	2.102	-4.85825	1.65425	-2.93683	0.00331584	0.00587628	Down
WW-vs-KLD_FM	evm.model.Chr7.1966	2.102	-4.85825	1.65425	-2.93683	0.00331584	0.00587628	Down
WW-vs-KLD_FM	evm.model.Chr1.259	2.09577	-4.85508	1.67385	-2.90055	0.00372509	0.00655819	Down
WW-vs-KLD_FM	evm.model.UTG5855.2	2.09548	-4.85493	1.67383	-2.90048	0.00372589	0.00655902	Down
WW-vs-KLD_FM	evm.model.Chr6.1442	100.35	4.85366	0.428322	11.3318	9.12951e-30	7.71765e-29	Up
WW-vs-KLD_FM	evm.model.Chr5.727	2.08925	-4.85169	1.68573	-2.87809	0.00400086	0.00701037	Down
WW-vs-KLD_FM	evm.model.Chr1.2096	46.9764	-4.84917	1.79211	-2.70585	0.00681299	0.0115485	Down
WW-vs-KLD_FM	evm.model.UTG5519.3	2.08273	-4.8481	1.7253	-2.81	0.00495416	0.00856723	Down
WW-vs-KLD_FM	evm.model.Chr5.1208	56.2442	4.84624	0.524702	9.23618	2.55455e-20	1.54525e-19	Up
WW-vs-KLD_FM	evm.model.Chr3.2059_evm.model.Chr3.2060	55.9824	4.83869	0.532393	9.08856	1.0036e-19	5.89234e-19	Up
WW-vs-KLD_FM	evm.model.Chr6.1854	55.7223	4.83181	0.523663	9.22694	2.78485e-20	1.68006e-19	Up
WW-vs-KLD_FM	evm.model.Chr3.2019	12.3708	4.82921	1.1141	4.33463	1.46007e-05	3.42379e-05	Up
WW-vs-KLD_FM	evm.model.Chr2.2644	142.043	4.82794	0.33191	14.5459	6.19822e-48	8.72677e-47	Up
WW-vs-KLD_FM	evm.model.Chr4.2089	111.04	4.82691	0.372981	12.9414	2.62721e-38	2.90734e-37	Up
WW-vs-KLD_FM	evm.model.Chr3.1051	420.121	-4.82594	0.190939	-25.2748	6.04229e-141	3.1564e-139	Down
WW-vs-KLD_FM	evm.model.Chr3.1559	4.123	-4.82193	1.41676	-3.40348	0.000665343	0.00129071	Down
WW-vs-KLD_FM	evm.model.Chr1.5028_evm.model.Chr1.5029	7.68108	-4.81857	1.37195	-3.51221	0.000444389	0.00088001	Down
WW-vs-KLD_FM	evm.model.Chr1.5549	4.11039	-4.81855	1.4338	-3.36069	0.000777473	0.00149499	Down
WW-vs-KLD_FM	evm.model.Chr5.601	12.2268	4.81689	1.11783	4.30915	1.63882e-05	3.82492e-05	Up
WW-vs-KLD_FM	evm.model.Chr3.1316	12.2409	4.81338	1.11283	4.32536	1.5228e-05	3.56229e-05	Up
WW-vs-KLD_FM	evm.model.Chr7.1224	12.2377	4.81289	1.12472	4.2792	1.87568e-05	4.3429e-05	Up
WW-vs-KLD_FM	evm.model.Chr4.300	38.1609	-4.80976	0.552165	-8.71073	3.01918e-18	1.65973e-17	Down
WW-vs-KLD_FM	evm.model.Chr7.848	22.7971	-4.80517	0.692101	-6.94287	3.84205e-12	1.53783e-11	Down
WW-vs-KLD_FM	evm.model.Chr5.1294	6.51266	4.80321	1.32431	3.62694	0.000286796	0.000581325	Up
WW-vs-KLD_FM	evm.model.Chr1.659	284.184	-4.79987	0.22899	-20.9611	1.48744e-97	5.00059e-96	Down
WW-vs-KLD_FM	evm.model.Chr8.610	181.687	4.79975	0.291433	16.4694	6.08351e-61	1.12162e-59	Up
WW-vs-KLD_FM	evm.model.Chr7.2611	12.1038	4.79911	1.1176	4.29411	1.75398e-05	4.0788e-05	Up
WW-vs-KLD_FM	evm.model.Chr4.2435	1392.62	-4.79836	0.109492	-43.824	0	0	Down
WW-vs-KLD_FM	evm.model.Chr5.715	338.574	4.79608	0.22064	21.7371	9.14559e-105	3.35113e-103	Up
WW-vs-KLD_FM	evm.model.Chr1.2349	36.0568	4.78697	0.641769	7.45902	8.71689e-14	3.83314e-13	Up
WW-vs-KLD_FM	evm.model.Chr7.15	194.299	-4.77964	0.249194	-19.1804	5.39562e-82	1.45211e-80	Down
WW-vs-KLD_FM	evm.model.Chr5.353	33.6248	-4.77824	0.589934	-8.09963	5.51275e-16	2.70891e-15	Down
WW-vs-KLD_FM	evm.model.Chr7.1303	35.7934	4.77598	0.644108	7.41487	1.2174e-13	5.30753e-13	Up
WW-vs-KLD_FM	evm.model.Chr4.1860	29.8041	4.77493	0.706601	6.75761	1.40287e-11	5.39767e-11	Up
WW-vs-KLD_FM	evm.model.Chr4.2323	6.38224	4.77299	1.32306	3.60753	0.000309126	0.000624597	Up
WW-vs-KLD_FM	evm.model.Chr5.2414	65.3055	4.77087	0.483392	9.86957	5.6407e-23	3.79393e-22	Up
WW-vs-KLD_FM	evm.model.Chr2.2042	4675.34	-4.76776	0.114564	-41.6165	0	0	Down
WW-vs-KLD_FM	evm.model.Chr2.2351	3.1504	4.76504	1.47603	3.22828	0.00124536	0.00233196	Up
WW-vs-KLD_FM	evm.model.Chr8.110	3.1504	4.76504	1.48672	3.20507	0.00135029	0.00251803	Up
WW-vs-KLD_FM	evm.model.Chr7.2386	3.14997	4.76487	1.48667	3.20507	0.00135029	0.00251803	Up
WW-vs-KLD_FM	evm.model.Chr3.2106	17.7043	4.75892	0.911503	5.22095	1.78003e-07	5.01238e-07	Up
WW-vs-KLD_FM	evm.model.Chr4.1394	744.039	-4.7506	0.132664	-35.8092	7.93062e-281	1.04239e-278	Down
WW-vs-KLD_FM	evm.model.Chr5.1116	3.93005	-4.74904	1.53448	-3.09488	0.00196893	0.00359338	Down
WW-vs-KLD_FM	evm.model.Chr2.18	54.6952	-4.7427	0.444362	-10.673	1.36093e-26	1.03417e-25	Down
WW-vs-KLD_FM	evm.model.Chr5.1217	6.25248	4.74225	1.33266	3.55849	0.000372997	0.000745957	Up
WW-vs-KLD_FM	evm.model.Chr2.1112	6.25241	4.74221	1.33915	3.54121	0.00039829	0.000794124	Up
WW-vs-KLD_FM	evm.model.Chr2.178	23.294	4.74031	0.791665	5.98777	2.12741e-09	7.03256e-09	Up
WW-vs-KLD_FM	evm.model.Chr2.2234	36.1857	-4.73115	0.531276	-8.90527	5.32578e-19	3.02572e-18	Down
WW-vs-KLD_FM	evm.model.Chr8.1336	11.5841	4.73082	1.1171	4.23492	2.2863e-05	5.24123e-05	Up
WW-vs-KLD_FM	evm.model.Chr2.3137	321.481	-4.72834	0.249234	-18.9715	2.93289e-80	7.63113e-79	Down
WW-vs-KLD_FM	evm.model.Chr7.485	69.2035	4.72615	0.472433	10.0038	1.46587e-23	1.00418e-22	Up
WW-vs-KLD_FM	evm.model.Chr2.371	39.6629	-4.72589	0.532545	-8.87416	7.04604e-19	3.97532e-18	Down
WW-vs-KLD_FM	evm.model.Chr8.1304	82.9474	-4.72573	0.384903	-12.2777	1.19335e-34	1.18077e-33	Down
WW-vs-KLD_FM	evm.model.Chr6.2234	1.90862	-4.71832	2.64145	-1.78626	0.0740565	0.104196	NoChange
WW-vs-KLD_FM	evm.model.Chr6.2412	11.4437	4.7154	1.12099	4.20645	2.59412e-05	5.91296e-05	Up
WW-vs-KLD_FM	evm.model.Chr2.2355	1.90297	-4.71292	1.78967	-2.6334	0.00845338	0.0141222	Down
WW-vs-KLD_FM	evm.model.Chr4.2011	1.90283	-4.71279	1.77758	-2.65124	0.0080197	0.0134529	Down
WW-vs-KLD_FM	evm.model.UTG208.2	1.90268	-4.71275	1.78967	-2.63331	0.00845565	0.0141249	Down
WW-vs-KLD_FM	evm.model.Chr7.2994	274.879	-4.71103	0.197087	-23.9034	2.82522e-126	1.29344e-124	Down
WW-vs-KLD_FM	evm.model.UTG601_1.12	6.1133	4.71025	1.33366	3.53183	0.000412691	0.000821391	Up
WW-vs-KLD_FM	evm.model.Chr4.622	1.8966	-4.70906	1.748	-2.69397	0.00706063	0.0119444	Down
WW-vs-KLD_FM	evm.model.Chr4.1347	1.89645	-4.7089	1.7153	-2.74523	0.00604692	0.0103247	Down
WW-vs-KLD_FM	evm.model.Chr1.3075	245.899	-4.7082	0.214466	-21.9532	8.08015e-107	3.02049e-105	Down
WW-vs-KLD_FM	evm.model.Chr1.718	1.89022	-4.70538	1.78951	-2.62942	0.00855297	0.0142757	Down
WW-vs-KLD_FM	evm.model.Chr4.827	3.01999	4.70397	1.51015	3.11491	0.00184002	0.0033702	Up
WW-vs-KLD_FM	evm.model.Chr4.1179	3.0189	4.70354	1.49366	3.149	0.00163831	0.00301976	Up
WW-vs-KLD_FM	evm.model.Chr8.1384.1	3.0189	4.70354	1.50002	3.13566	0.00171468	0.00315273	Up
WW-vs-KLD_FM	evm.model.Chr1.2855	90.9348	4.70343	0.402155	11.6956	1.34283e-31	1.20252e-30	Up
WW-vs-KLD_FM	evm.model.Chr2.2784	1.88356	-4.70158	1.71491	-2.74159	0.00611434	0.0104293	Down
WW-vs-KLD_FM	evm.model.Chr8.1417	1.88356	-4.70158	1.71491	-2.74159	0.00611434	0.0104293	Down
WW-vs-KLD_FM	evm.model.Chr2.1233	1.8837	-4.70154	1.77728	-2.64536	0.00816049	0.0136748	Down
WW-vs-KLD_FM	evm.model.Chr2.2783	1.88326	-4.70128	1.77727	-2.64522	0.00816377	0.0136777	Down
WW-vs-KLD_FM	evm.model.Chr6.527	1.88326	-4.70128	1.77727	-2.64522	0.00816377	0.0136777	Down
WW-vs-KLD_FM	evm.model.Chr2.1217	16.8923	4.69486	0.940786	4.99035	6.02684e-07	1.61729e-06	Up
WW-vs-KLD_FM	evm.model.Chr8.483	28.2496	-4.69355	0.641483	-7.31671	2.54117e-13	1.08923e-12	Down
WW-vs-KLD_FM	evm.model.Chr3.651	16.911	4.69195	0.918222	5.10982	3.22462e-07	8.86934e-07	Up
WW-vs-KLD_FM	evm.model.Chr1.1680	1592.62	-4.69158	0.109981	-42.6583	0	0	Down
WW-vs-KLD_FM	evm.model.Chr7.2606	22.4942	4.68943	0.796044	5.89092	3.84048e-09	1.24371e-08	Up
WW-vs-KLD_FM	evm.model.Chr1.3369	539.587	-4.68315	0.170103	-27.5313	7.41779e-167	4.87492e-165	Down
WW-vs-KLD_FM	evm.model.Chr8.421	90.9862	-4.68103	0.337257	-13.8797	8.41093e-44	1.07636e-42	Down
WW-vs-KLD_FM	evm.model.Chr4.136	111.639	-4.67613	0.310451	-15.0624	2.86346e-51	4.33413e-50	Down
WW-vs-KLD_FM	evm.model.Chr8.1831	631.326	-4.67602	0.166047	-28.1608	1.76775e-174	1.23337e-172	Down
WW-vs-KLD_FM	evm.model.Chr5.788	105.872	4.67457	0.367864	12.7073	5.38446e-37	5.73733e-36	Up
WW-vs-KLD_FM	evm.model.Chr8.1389	66.6118	4.66711	0.474879	9.828	8.52953e-23	5.68626e-22	Up
WW-vs-KLD_FM	evm.model.Chr5.1394	16.6519	4.66687	0.923276	5.05469	4.311e-07	1.17307e-06	Up
WW-vs-KLD_FM	evm.model.Chr2.721	3.71183	-4.66401	1.45209	-3.21193	0.00131848	0.00246321	Down
WW-vs-KLD_FM	evm.model.Chr4.1209	22.1028	4.66311	0.795209	5.86401	4.5182e-09	1.45533e-08	Up
WW-vs-KLD_FM	evm.model.Chr8.2430	11.0563	4.66078	1.13318	4.11302	3.9052e-05	8.74965e-05	Up
WW-vs-KLD_FM	evm.model.Chr6.506	44.8606	-4.6593	0.488705	-9.53398	1.5136e-21	9.62137e-21	Down
WW-vs-KLD_FM	evm.model.Chr2.2955	123.342	-4.64997	0.300038	-15.4979	3.58166e-54	5.75921e-53	Down
WW-vs-KLD_FM	evm.model.Chr6.1213	93.1212	4.64813	0.38789	11.9831	4.35637e-33	4.08808e-32	Up
WW-vs-KLD_FM	evm.model.Chr4.2268	6.83853	-4.64532	1.49366	-3.11003	0.00187068	0.0034239	Down
WW-vs-KLD_FM	evm.model.Chr7.1192	5.85667	4.64458	1.33915	3.46831	0.000523741	0.00102845	Up
WW-vs-KLD_FM	evm.model.Chr1.3206	51.1988	-4.64329	0.59411	-7.81554	5.47279e-15	2.55669e-14	Down
WW-vs-KLD_FM	evm.model.Chr2.305	17.0289	-4.64051	0.757892	-6.12292	9.18779e-10	3.12701e-09	Down
WW-vs-KLD_FM	evm.model.Chr5.1245	2.88783	4.63949	1.50317	3.08647	0.00202548	0.00368734	Up
WW-vs-KLD_FM	evm.model.Chr5.1598	2.88718	4.63922	1.52316	3.04579	0.00232072	0.0041926	Up
WW-vs-KLD_FM	evm.model.Chr5.1538	21.7169	4.63524	0.790516	5.86356	4.53045e-09	1.45881e-08	Up
WW-vs-KLD_FM	evm.model.Chr2.2487	176.326	-4.6344	0.265838	-17.4332	4.62171e-68	9.62762e-67	Down
WW-vs-KLD_FM	evm.model.Chr1.2227	2838.11	-4.63382	0.092147	-50.2872	0	0	Down
WW-vs-KLD_FM	evm.model.Chr8.1796	382.388	-4.63052	0.221513	-20.9041	4.91406e-97	1.63052e-95	Down
WW-vs-KLD_FM	evm.model.Chr4.71	256.94	-4.62907	0.231946	-19.9575	1.2891e-88	3.81727e-87	Down
WW-vs-KLD_FM	evm.model.Chr1.1326	47.2849	-4.6273	0.480845	-9.62326	6.3776e-22	4.1261e-21	Down
WW-vs-KLD_FM	evm.model.Chr7.3025	21.5914	4.62514	0.795263	5.81587	6.03197e-09	1.92255e-08	Up
WW-vs-KLD_FM	evm.model.Chr1.3753	198.81	-4.6242	0.234621	-19.7093	1.79549e-86	5.20336e-85	Down
WW-vs-KLD_FM	evm.model.Chr1.2057	1651.11	-4.62147	0.111675	-41.3833	0	0	Down
WW-vs-KLD_FM	evm.model.Chr5.875	90.1145	-4.61093	0.388343	-11.8733	1.62842e-32	1.49981e-31	Down
WW-vs-KLD_FM	evm.model.Chr8.1707	10.6505	4.61057	1.12836	4.08607	4.38732e-05	9.78145e-05	Up
WW-vs-KLD_FM	evm.model.Chr3.1686	21.3215	4.60913	0.813318	5.66706	1.45265e-08	4.49224e-08	Up
WW-vs-KLD_FM	evm.model.Chr2.2760	1763.83	-4.60589	0.109731	-41.9744	0	0	Down
WW-vs-KLD_FM	evm.model.Chr5.950	3045.94	-4.60453	0.101559	-45.3383	0	0	Down
WW-vs-KLD_FM	evm.model.Chr4.1186	1483.09	-4.60134	0.121342	-37.9204	0	0	Down
WW-vs-KLD_FM	evm.model.Chr4.68	84.6148	4.59691	0.401802	11.4407	2.61685e-30	2.2514e-29	Up
WW-vs-KLD_FM	evm.model.Chr7.2926.2	37.0633	4.59589	0.612935	7.49817	6.47142e-14	2.87551e-13	Up
WW-vs-KLD_FM	evm.model.Chr1.3368	617.965	-4.59543	0.154428	-29.7578	1.37475e-194	1.09406e-192	Down
WW-vs-KLD_FM	evm.model.Chr8.1055	89.1822	-4.5951	0.368395	-12.4733	1.04422e-35	1.07641e-34	Down
WW-vs-KLD_FM	evm.model.Chr2.2812	359.356	-4.59178	0.177226	-25.9092	5.25112e-148	2.91501e-146	Down
WW-vs-KLD_FM	evm.model.Chr6.2981	10.5275	4.5901	1.12135	4.09336	4.25174e-05	9.48747e-05	Up
WW-vs-KLD_FM	evm.model.Chr7.1545	6.55626	-4.58302	1.20683	-3.79757	0.000146121	0.000306614	Down
WW-vs-KLD_FM	evm.model.Chr7.1829	22.9497	-4.58269	0.896717	-5.11052	3.2128e-07	8.83997e-07	Down
WW-vs-KLD_FM	evm.model.Chr3.2343	20.92	4.58221	0.810695	5.65221	1.58401e-08	4.88289e-08	Up
WW-vs-KLD_FM	evm.model.Chr4.2557	15.7347	4.58142	0.946334	4.84123	1.29037e-06	3.354e-06	Up
WW-vs-KLD_FM	evm.model.Chr4.2873	20.9292	4.57963	0.812337	5.6376	1.72435e-08	5.30268e-08	Up
WW-vs-KLD_FM	evm.model.Chr3.54	222.35	-4.5791	0.21371	-21.4267	7.52991e-102	2.68664e-100	Down
WW-vs-KLD_FM	evm.model.Chr5.1381	3.50643	-4.57827	1.48958	-3.07353	0.00211544	0.00384424	Down
WW-vs-KLD_FM	evm.model.Chr2.2593.1	376.319	4.57781	0.197346	23.1969	4.89149e-119	2.05897e-117	Up
WW-vs-KLD_FM	evm.model.Chr4.1275	5.58772	4.57586	1.34429	3.40392	0.000664255	0.00128872	Up
WW-vs-KLD_FM	evm.model.Chr7.977	5.5862	4.57552	1.36713	3.34682	0.000817454	0.00156925	Up
WW-vs-KLD_FM	evm.model.Chr2.3046	3.49353	-4.57419	1.46568	-3.12087	0.00180319	0.00330572	Down
WW-vs-KLD_FM	evm.model.Chr4.1166	10.3871	4.57322	1.13739	4.02082	5.79961e-05	0.000127268	Up
WW-vs-KLD_FM	evm.model.Chr6.197	2.75829	4.57312	1.55928	2.93285	0.00335871	0.00594862	Up
WW-vs-KLD_FM	evm.model.Chr5.2056	2.75786	4.57293	1.59099	2.87427	0.00404964	0.00709036	Up
WW-vs-KLD_FM	evm.model.Chr6.1439	2.75676	4.57246	1.54785	2.95407	0.00313614	0.00557575	Up
WW-vs-KLD_FM	evm.model.Chr4.2004	3.48709	-4.57224	1.51676	-3.01447	0.00257427	0.00462199	Down
WW-vs-KLD_FM	evm.model.Chr6.2805	2.75611	4.57218	1.52976	2.98882	0.00280056	0.00500666	Up
WW-vs-KLD_FM	evm.model.Chr5.1975	2.75589	4.57209	1.54051	2.9679	0.00299844	0.00534165	Up
WW-vs-KLD_FM	evm.model.Chr2.1310	2.75568	4.57198	1.57998	2.89369	0.0038074	0.00669268	Up
WW-vs-KLD_FM	evm.model.Chr7.2029	25.9935	4.57087	0.715128	6.39169	1.64067e-10	5.86821e-10	Up
WW-vs-KLD_FM	evm.model.UTG1.4	3.47397	-4.56814	1.47879	-3.0891	0.00200763	0.00365812	Down
WW-vs-KLD_FM	evm.model.Chr2.2683	3.47412	-4.56813	1.48745	-3.07111	0.00213264	0.00387302	Down
WW-vs-KLD_FM	evm.model.Chr2.2626	3.47382	-4.56804	1.48743	-3.07109	0.00213279	0.00387302	Down
WW-vs-KLD_FM	evm.model.Chr6.2539	64.8215	-4.56502	0.463614	-9.84659	7.09114e-23	4.74287e-22	Down
WW-vs-KLD_FM	evm.model.Chr6.95	30.9243	4.55859	0.65292	6.98185	2.91317e-12	1.17339e-11	Up
WW-vs-KLD_FM	evm.model.Chr4.2081	195.497	4.55386	0.268732	16.9457	2.06892e-64	4.03736e-63	Up
WW-vs-KLD_FM	evm.model.Chr8.1151	10.2623	4.55188	1.13011	4.02782	5.62957e-05	0.00012383	Up
WW-vs-KLD_FM	evm.model.Chr3.390	48.1569	-4.55183	0.439543	-10.3558	3.93701e-25	2.85237e-24	Down
WW-vs-KLD_FM	evm.model.Chr2.2937	14501	-4.5507	0.0652475	-69.7453	0	0	Down
WW-vs-KLD_FM	evm.model.Chr1.1532	10.2728	4.55033	1.1311	4.02294	5.74759e-05	0.000126221	Up
WW-vs-KLD_FM	evm.model.Chr2.125	22.4475	-4.54908	0.720907	-6.31022	2.78643e-10	9.82483e-10	Down
WW-vs-KLD_FM	evm.model.Chr4.2368	1.69091	-4.54259	1.85615	-2.44732	0.0143922	0.0232082	Down
WW-vs-KLD_FM	evm.model.Chr4.291	1.69091	-4.54259	1.85615	-2.44732	0.0143922	0.0232082	Down
WW-vs-KLD_FM	evm.model.Chr1.2568	10333.8	4.54104	0.0693669	65.464	0	0	Up
WW-vs-KLD_FM	evm.model.Chr7.2930	219.88	-4.54013	0.274977	-16.5109	3.06124e-61	5.67486e-60	Down
WW-vs-KLD_FM	evm.model.Chr6.2320	1.68438	-4.53813	1.77985	-2.54972	0.010781	0.0177402	Down
WW-vs-KLD_FM	evm.model.Chr7.2317	1.68438	-4.53813	1.77985	-2.54972	0.010781	0.0177402	Down
WW-vs-KLD_FM	evm.model.Chr8.2600	1.68438	-4.53813	1.77985	-2.54972	0.010781	0.0177402	Down
WW-vs-KLD_FM	evm.model.Chr6.3041	1.68394	-4.53796	1.85626	-2.44468	0.0144981	0.0233606	Down
WW-vs-KLD_FM	evm.model.Chr1.4860	1.68409	-4.53794	1.77985	-2.54961	0.0107842	0.0177412	Down
WW-vs-KLD_FM	evm.model.Chr3.2104	1.68409	-4.53794	1.77985	-2.54961	0.0107842	0.0177412	Down
WW-vs-KLD_FM	evm.model.Chr6.2524	6.35687	-4.53606	1.19564	-3.79384	0.000148335	0.00031094	Down
WW-vs-KLD_FM	evm.model.Chr2.2741	1045.92	4.53445	0.12466	36.3746	1.07257e-289	1.52808e-287	Up
WW-vs-KLD_FM	evm.model.Chr5.389	1.67786	-4.53396	1.75867	-2.57806	0.00993554	0.0164193	Down
WW-vs-KLD_FM	evm.model.Chr1.2419	15.1991	4.53389	0.934302	4.8527	1.21793e-06	3.1734e-06	Up
WW-vs-KLD_FM	evm.model.Chr2.842	1.67772	-4.53387	1.75867	-2.57801	0.009937	0.0164203	Down
WW-vs-KLD_FM	evm.model.Chr2.306	1.67742	-4.53347	2.11627	-2.1422	0.0321771	0.0487503	Down
WW-vs-KLD_FM	evm.model.Chr8.1329.1	1550.74	-4.53336	0.096485	-46.9852	0	0	Down
WW-vs-KLD_FM	evm.model.Chr4.1106	106.566	4.53307	0.362673	12.4991	7.55445e-36	7.82046e-35	Up
WW-vs-KLD_FM	evm.model.Chr4.2025	10.1324	4.53272	1.12682	4.02257	5.7567e-05	0.000126408	Up
WW-vs-KLD_FM	evm.model.Chr4.372	20.265	4.53269	0.796138	5.69335	1.2457e-08	3.8758e-08	Up
WW-vs-KLD_FM	evm.model.Chr8.1914	15.2002	4.5319	0.922428	4.91302	8.96846e-07	2.36707e-06	Up
WW-vs-KLD_FM	evm.model.Chr3.914	433.13	-4.52875	0.154689	-29.2765	2.06289e-188	1.56818e-186	Down
WW-vs-KLD_FM	evm.model.Chr5.809	9.4832	-4.52762	1.11804	-4.04961	5.13026e-05	0.000113398	Down
WW-vs-KLD_FM	evm.model.Chr1.2505	1.66497	-4.52527	1.85658	-2.43742	0.0147924	0.0238046	Down
WW-vs-KLD_FM	evm.model.Chr5.994	55.3396	4.52193	0.484809	9.32723	1.08671e-20	6.66031e-20	Up
WW-vs-KLD_FM	evm.model.Chr7.2441	100.71	4.52118	0.370134	12.215	2.58555e-34	2.52882e-33	Up
WW-vs-KLD_FM	evm.model.Chr4.939	276.943	4.5207	0.232977	19.4041	7.12706e-84	1.96747e-82	Up
WW-vs-KLD_FM	evm.model.Chr1.5558	1.65859	-4.51958	2.1611	-2.09134	0.036498	0.0547309	Down
WW-vs-KLD_FM	evm.model.Chr7.1416	1767.34	4.51656	0.128628	35.1134	4.20535e-270	5.19246e-268	Up
WW-vs-KLD_FM	evm.model.Chr5.1057	74.8402	4.50782	0.416939	10.8117	3.02984e-27	2.35419e-26	Up
WW-vs-KLD_FM	evm.model.Chr4.1743	1744.86	-4.50669	0.0889582	-50.6607	0	0	Down
WW-vs-KLD_FM	evm.model.Chr3.2803	14.9475	4.50437	0.937259	4.80589	1.54064e-06	3.9741e-06	Up
WW-vs-KLD_FM	evm.model.Chr3.1717	2.62788	4.50319	1.65497	2.72101	0.00650835	0.0110634	Up
WW-vs-KLD_FM	evm.model.Chr6.1296	2.62701	4.50276	1.58981	2.83225	0.00462211	0.00802987	Up
WW-vs-KLD_FM	evm.model.Chr1.2681	2.62679	4.50266	1.59017	2.83156	0.0046322	0.00804534	Up
WW-vs-KLD_FM	evm.model.Chr1.4071	2.62526	4.50197	1.57136	2.86501	0.00416998	0.00728539	Up
WW-vs-KLD_FM	evm.model.Chr6.2337	1000.18	-4.50195	0.150403	-29.9326	7.4119e-197	6.01604e-195	Down
WW-vs-KLD_FM	evm.model.Chr2.168	2.62483	4.50177	1.57132	2.86497	0.00417053	0.00728574	Up
WW-vs-KLD_FM	evm.model.Chr1.3241	2.62461	4.50167	1.56346	2.8793	0.00398556	0.00698476	Up
WW-vs-KLD_FM	evm.model.Chr5.2558	2.62461	4.50166	1.58995	2.83132	0.0046357	0.00805005	Up
WW-vs-KLD_FM	evm.model.Chr3.1537	9.87006	4.49321	1.12623	3.98958	6.61897e-05	0.000144177	Up
WW-vs-KLD_FM	evm.model.Chr2.2811	117.297	-4.49262	0.283496	-15.8472	1.46974e-56	2.5015e-55	Down
WW-vs-KLD_FM	evm.model.Chr6.2128	19.7414	4.49178	0.819582	5.48057	4.23951e-08	1.26237e-07	Up
WW-vs-KLD_FM	evm.model.Chr6.2772	108.633	4.49056	0.361797	12.4118	2.25447e-35	2.29766e-34	Up
WW-vs-KLD_FM	evm.model.Chr6.3187	24.6142	-4.48714	0.742454	-6.04366	1.50654e-09	5.03573e-09	Down
WW-vs-KLD_FM	evm.model.Chr7.2696	344.132	4.48591	0.199522	22.4833	6.04603e-112	2.38713e-110	Up
WW-vs-KLD_FM	evm.model.Chr4.2423	29.4938	4.48522	0.653513	6.86324	6.73164e-12	2.64501e-11	Up
WW-vs-KLD_FM	evm.model.Chr3.620	3.29451	-4.48497	1.53624	-2.91945	0.00350647	0.00619259	Down
WW-vs-KLD_FM	evm.model.Chr1.5610.1	3.29407	-4.4846	1.49062	-3.00855	0.00262498	0.00470721	Down
WW-vs-KLD_FM	evm.model.Chr2.2547	6.13747	-4.48402	1.23543	-3.62954	0.000283932	0.000575903	Down
WW-vs-KLD_FM	evm.model.Chr2.172	3.28755	-4.48241	1.47508	-3.03876	0.00237554	0.00428671	Down
WW-vs-KLD_FM	evm.model.Chr2.2513	6.12524	-4.48211	1.2188	-3.67746	0.000235566	0.000482815	Down
WW-vs-KLD_FM	evm.model.Chr5.883	3.28183	-4.48052	1.53195	-2.92472	0.00344761	0.00609706	Down
WW-vs-KLD_FM	evm.model.Chr6.3134	3.28154	-4.48041	1.47464	-3.0383	0.00237914	0.00429281	Down
WW-vs-KLD_FM	evm.model.Chr5.2167	14.6772	4.47913	0.919754	4.86992	1.11644e-06	2.92055e-06	Up
WW-vs-KLD_FM	evm.model.Chr2.774.3	312.864	4.47837	0.208385	21.4908	1.89801e-102	6.80776e-101	Up
WW-vs-KLD_FM	evm.model.Chr5.2416	9.73987	4.47318	1.12947	3.96043	7.48163e-05	0.000161928	Up
WW-vs-KLD_FM	evm.model.Chr2.3123.4	1098.52	-4.47113	0.102699	-43.5365	0	0	Down
WW-vs-KLD_FM	evm.model.Chr3.3096	72.9841	-4.4693	0.449028	-9.95328	2.44014e-23	1.66209e-22	Down
WW-vs-KLD_FM	evm.model.Chr6.385	2233.41	-4.46903	0.105895	-42.2025	0	0	Down
WW-vs-KLD_FM	evm.model.Chr4.1253	5.20083	4.46632	1.40851	3.17096	0.00151935	0.00281397	Up
WW-vs-KLD_FM	evm.model.Chr5.1505	5.20061	4.46627	1.35239	3.3025	0.000958271	0.00182542	Up
WW-vs-KLD_FM	evm.model.Chr3.767.6	5.20002	4.46617	1.35604	3.29353	0.000989382	0.00188064	Up
WW-vs-KLD_FM	evm.model.Chr2.532	5.20002	4.46616	1.40538	3.17789	0.0014835	0.00275108	Up
WW-vs-KLD_FM	evm.model.Chr3.2903	42.4073	-4.46337	0.598513	-7.45743	8.82276e-14	3.87802e-13	Down
WW-vs-KLD_FM	evm.model.Chr7.1029	19.3611	4.46086	0.802031	5.56195	2.66774e-08	8.08658e-08	Up
WW-vs-KLD_FM	evm.model.Chr1.2353	9.07268	-4.45936	1.19159	-3.74236	0.000182298	0.000378241	Down
WW-vs-KLD_FM	evm.model.Chr2.947	616.973	4.45509	0.163786	27.2006	6.38855e-163	4.09289e-161	Up
WW-vs-KLD_FM	evm.model.Chr4.328	30.0665	-4.45289	0.557871	-7.98194	1.44047e-15	6.93282e-15	Down
WW-vs-KLD_FM	evm.model.Chr4.226	9.60611	4.45239	1.13542	3.92135	8.80558e-05	0.000189097	Up
WW-vs-KLD_FM	evm.model.Chr2.1471	43.1075	4.44781	0.534619	8.31958	8.82768e-17	4.51082e-16	Up
WW-vs-KLD_FM	evm.model.Chr1.2543	215.749	4.44743	0.251643	17.6736	6.69918e-70	1.4597e-68	Up
WW-vs-KLD_FM	evm.model.Chr7.1923	1976.41	4.441	0.105084	42.2615	0	0	Up
WW-vs-KLD_FM	evm.model.Chr3.1742	52.3135	4.43804	0.500268	8.87133	7.22765e-19	4.0744e-18	Up
WW-vs-KLD_FM	evm.model.Chr7.2061.2	14.2812	4.43791	0.92775	4.78353	1.72247e-06	4.41907e-06	Up
WW-vs-KLD_FM	evm.model.Chr7.2884	5993.38	-4.4359	0.140207	-31.6383	1.09702e-219	1.04928e-217	Down
WW-vs-KLD_FM	evm.model.Chr2.2816	44.5809	-4.43571	0.449903	-9.85925	6.2517e-23	4.19519e-22	Down
WW-vs-KLD_FM	evm.model.Chr5.1033	5.94431	-4.435	1.26094	-3.51723	0.000436076	0.000864556	Down
WW-vs-KLD_FM	evm.model.Chr5.2359	5828.06	-4.43084	0.108013	-41.0215	0	0	Down
WW-vs-KLD_FM	evm.model.Chr5.2590	9.48186	4.42961	1.13508	3.90245	9.52224e-05	0.000203735	Up
WW-vs-KLD_FM	evm.model.Chr1.1302	1077.12	-4.42957	0.395601	-11.1971	4.21449e-29	3.4889e-28	Down
WW-vs-KLD_FM	evm.model.Chr4.2644	2.49485	4.42837	1.60322	2.76216	0.00574195	0.00983859	Up
WW-vs-KLD_FM	evm.model.Chr1.542	2.49463	4.42826	1.55588	2.84615	0.00442519	0.0077055	Up
WW-vs-KLD_FM	evm.model.Chr1.4852	2.49442	4.42816	1.56988	2.82071	0.00479181	0.00830697	Up
WW-vs-KLD_FM	evm.model.Chr7.1521	5.07085	4.42815	1.36798	3.23701	0.0012079	0.00226578	Up
WW-vs-KLD_FM	evm.model.Chr4.1256	5.06215	4.42764	1.36708	3.23876	0.00120049	0.00225228	Up
WW-vs-KLD_FM	evm.model.Chr6.2703.1	2.49267	4.42731	1.6312	2.71414	0.00664475	0.0112821	Up
WW-vs-KLD_FM	evm.model.Chr1.1779	1882.19	-4.42683	0.108113	-40.9463	0	0	Down
WW-vs-KLD_FM	evm.model.Chr6.2724	109.062	-4.4234	0.296904	-14.8984	3.37455e-50	4.99997e-49	Down
WW-vs-KLD_FM	evm.model.Chr1.5157	89.3648	4.41731	0.385839	11.4486	2.3903e-30	2.06084e-29	Up
WW-vs-KLD_FM	evm.model.Chr4.2248	8.81439	-4.4173	1.01381	-4.35711	1.31789e-05	3.10253e-05	Down
WW-vs-KLD_FM	evm.model.Chr1.3433	8.79607	-4.41484	1.02467	-4.30855	1.64329e-05	3.83491e-05	Down
WW-vs-KLD_FM	evm.model.Chr1.3629	2463.55	-4.41175	0.290311	-15.1966	3.72293e-52	5.72864e-51	Down
WW-vs-KLD_FM	evm.model.Chr6.986	32.7146	4.41069	0.614415	7.17868	7.03865e-13	2.9403e-12	Up
WW-vs-KLD_FM	evm.model.Chr7.1714	9.3497	4.40832	1.1432	3.85614	0.000115193	0.000244181	Up
WW-vs-KLD_FM	evm.model.Chr7.1079	37.262	4.40441	0.569128	7.73887	1.00305e-14	4.63066e-14	Up
WW-vs-KLD_FM	evm.model.Chr2.2759	735.478	-4.40224	0.130321	-33.7799	3.89616e-250	4.4098e-248	Down
WW-vs-KLD_FM	evm.model.Chr1.3267	159.743	-4.40067	0.246684	-17.8393	3.50299e-71	7.80814e-70	Down
WW-vs-KLD_FM	evm.model.Chr1.4971	246.053	4.39767	0.246895	17.812	5.70842e-71	1.26548e-69	Up
WW-vs-KLD_FM	evm.model.Chr6.3087	20.2812	-4.39601	0.661844	-6.64207	3.09302e-11	1.16177e-10	Down
WW-vs-KLD_FM	evm.model.Chr6.617	23.0983	4.39427	0.721999	6.08626	1.1558e-09	3.8998e-09	Up
WW-vs-KLD_FM	evm.model.Chr4.287	3.10222	-4.394	1.87597	-2.34226	0.0191675	0.0302783	Down
WW-vs-KLD_FM	evm.model.Chr8.1103	17.3348	-4.3934	0.721921	-6.0857	1.15982e-09	3.91208e-09	Down
WW-vs-KLD_FM	evm.model.Chr4.315	224.985	-4.39013	0.211994	-20.7087	2.89142e-95	9.33548e-94	Down
WW-vs-KLD_FM	evm.model.Chr8.42	3.09468	-4.38985	1.597	-2.74881	0.00598129	0.0102229	Down
WW-vs-KLD_FM	evm.model.Chr1.1506	4.94087	4.38897	1.4086	3.11584	0.00183422	0.0033609	Up
WW-vs-KLD_FM	evm.model.Chr1.4712	97.9829	-4.38865	0.314932	-13.9352	3.86897e-44	4.97931e-43	Down
WW-vs-KLD_FM	evm.model.Chr1.3822	18.4335	4.3883	0.804545	5.45438	4.91431e-08	1.45332e-07	Up
WW-vs-KLD_FM	evm.model.Chr6.59	4.93724	4.3881	1.36964	3.20385	0.00135604	0.00252759	Up
WW-vs-KLD_FM	evm.model.Chr1.3356	9.22081	4.38721	1.14688	3.82535	0.000130587	0.000275294	Up
WW-vs-KLD_FM	evm.model.Chr5.2145	8.62152	-4.38347	1.04229	-4.20561	2.60374e-05	5.9329e-05	Down
WW-vs-KLD_FM	evm.model.Chr1.2526	86.1293	-4.3829	0.328374	-13.3473	1.22824e-40	1.43975e-39	Down
WW-vs-KLD_FM	evm.model.Chr8.12	13.7607	4.38172	0.931797	4.70244	2.57072e-06	6.49149e-06	Up
WW-vs-KLD_FM	evm.model.Chr4.1351	3.06888	-4.38011	1.48795	-2.94372	0.00324289	0.00575501	Down
WW-vs-KLD_FM	evm.model.Chr3.1936	80.153	-4.37851	0.337484	-12.974	1.71885e-38	1.91147e-37	Down
WW-vs-KLD_FM	evm.model.Chr1.2422	3.06265	-4.37778	1.50295	-2.91279	0.00358217	0.00632021	Down
WW-vs-KLD_FM	evm.model.Chr1.847	3.05621	-4.37554	1.51384	-2.89036	0.00384796	0.0067593	Down
WW-vs-KLD_FM	evm.model.Chr6.2300	3.05635	-4.37547	1.53719	-2.8464	0.00442169	0.00770007	Down
WW-vs-KLD_FM	evm.model.Chr3.1233	31.9248	4.3737	0.609256	7.17875	7.03492e-13	2.93934e-12	Up
WW-vs-KLD_FM	evm.model.Chr1.3140.3	86.2988	4.36753	0.375208	11.6403	2.57135e-31	2.28661e-30	Up
WW-vs-KLD_FM	evm.model.Chr3.2410	1.48521	-4.35527	2.20967	-1.971	0.0487233	0.0711774	Down
WW-vs-KLD_FM	evm.model.Chr7.1967	1.48521	-4.35527	2.20967	-1.971	0.0487233	0.0711774	Down
WW-vs-KLD_FM	evm.model.Chr2.2068	1.48507	-4.35505	2.17434	-2.00293	0.0451847	0.0664992	Down
WW-vs-KLD_FM	evm.model.Chr6.403	1.48492	-4.35493	2.17436	-2.00286	0.0451927	0.0665061	Down
WW-vs-KLD_FM	evm.model.Chr6.354	1.48477	-4.35491	2.20974	-1.97078	0.0487488	0.0712095	Down
WW-vs-KLD_FM	evm.model.Chr3.2282	126.828	-4.35478	0.334999	-12.9994	1.23331e-38	1.37981e-37	Down
WW-vs-KLD_FM	evm.model.Chr8.737	2.36422	4.35071	1.6128	2.69761	0.00698402	0.0118226	Up
WW-vs-KLD_FM	evm.model.Chr2.1877	1.47898	-4.35027	2.30259	-1.88929	0.0588525	0.0845917	NoChange
WW-vs-KLD_FM	evm.model.Chr6.2979	2.36335	4.35027	1.61272	2.69748	0.00698668	0.0118259	Up
WW-vs-KLD_FM	evm.model.Chr8.2784.2	2.36335	4.35027	1.56802	2.77436	0.005531	0.00950591	Up
WW-vs-KLD_FM	evm.model.Chr6.862	2.36247	4.34984	1.57857	2.75555	0.00585936	0.0100237	Up
WW-vs-KLD_FM	evm.model.Chr6.1398	2.36248	4.34983	1.62044	2.68435	0.00726711	0.0122713	Up
WW-vs-KLD_FM	evm.model.Chr1.4972.1	2.36226	4.34973	1.58675	2.74128	0.00612012	0.0104382	Up
WW-vs-KLD_FM	evm.model.Chr1.4190	1.47869	-4.34918	1.89458	-2.2956	0.021699	0.0339377	Down
WW-vs-KLD_FM	evm.model.Chr3.20	1.47869	-4.34918	1.89458	-2.2956	0.021699	0.0339377	Down
WW-vs-KLD_FM	evm.model.Chr8.683	17.91	4.34457	0.820353	5.29597	1.18385e-07	3.39269e-07	Up
WW-vs-KLD_FM	evm.model.Chr3.136	1.47232	-4.34441	1.89486	-2.29273	0.0218634	0.0341817	Down
WW-vs-KLD_FM	evm.model.Chr1.3258	1.47202	-4.34413	1.82785	-2.37664	0.0174713	0.0277734	Down
WW-vs-KLD_FM	evm.model.Chr7.1471	1.47188	-4.34408	1.89488	-2.29254	0.0218747	0.0341969	Down
WW-vs-KLD_FM	evm.model.Chr4.1651	8.39685	-4.34388	1.01596	-4.27565	1.90582e-05	4.40718e-05	Down
WW-vs-KLD_FM	evm.model.Chr8.2100	40.2159	4.34374	0.544015	7.9846	1.40977e-15	6.78827e-15	Up
WW-vs-KLD_FM	evm.model.Chr5.1039.1	424.718	-4.34197	0.16476	-26.3534	4.69762e-153	2.75806e-151	Down
WW-vs-KLD_FM	evm.model.Chr4.2769	16.7675	-4.34196	0.724343	-5.99434	2.04314e-09	6.76278e-09	Down
WW-vs-KLD_FM	evm.model.Chr6.3341	1.46565	-4.33951	1.82802	-2.37389	0.0176018	0.027959	Down
WW-vs-KLD_FM	evm.model.Chr3.3203	398.493	-4.338	0.255696	-16.9655	1.47914e-64	2.89755e-63	Down
WW-vs-KLD_FM	evm.model.Chr1.1529	13.37	4.33597	0.932984	4.64742	3.3612e-06	8.39394e-06	Up
WW-vs-KLD_FM	evm.model.Chr2.2792	1.45927	-4.33462	1.89547	-2.28683	0.0222055	0.0346847	Down
WW-vs-KLD_FM	evm.model.Chr7.1015	1.45927	-4.33462	1.89547	-2.28683	0.0222055	0.0346847	Down
WW-vs-KLD_FM	evm.model.Chr6.528	1.45913	-4.33451	1.89547	-2.28677	0.0222094	0.0346854	Down
WW-vs-KLD_FM	evm.model.Chr8.1749	1.45913	-4.33451	1.89547	-2.28677	0.0222094	0.0346854	Down
WW-vs-KLD_FM	evm.model.Chr7.2688	3235.36	-4.33433	0.107094	-40.4722	0	0	Down
WW-vs-KLD_FM	evm.model.Chr1.2976	5.55952	-4.33331	1.44142	-3.00627	0.00264471	0.0047401	Down
WW-vs-KLD_FM	evm.model.Chr6.143	31.0051	4.32958	0.615105	7.03875	1.93966e-12	7.88755e-12	Up
WW-vs-KLD_FM	evm.model.Chr1.1165	11.0608	-4.32536	0.894889	-4.8334	1.3422e-06	3.4834e-06	Down
WW-vs-KLD_FM	evm.model.Chr2.1152	8.82022	4.32345	1.1448	3.7766	0.000158986	0.00033214	Up
WW-vs-KLD_FM	evm.model.Chr2.394	11.0291	-4.3218	0.861759	-5.01509	5.30084e-07	1.42887e-06	Down
WW-vs-KLD_FM	evm.model.Chr1.5723	8.82478	4.32082	1.14798	3.76385	0.000167321	0.000348764	Up
WW-vs-KLD_FM	evm.model.Chr7.1654	5.50735	-4.32032	1.32457	-3.26167	0.00110758	0.00208739	Down
WW-vs-KLD_FM	evm.model.Chr6.2188	397.434	-4.31338	0.164695	-26.1902	3.43589e-151	1.97738e-149	Down
WW-vs-KLD_FM	evm.model.Chr7.2530	251.912	-4.31129	0.204623	-21.0694	1.51923e-98	5.14997e-97	Down
WW-vs-KLD_FM	evm.model.Chr8.1410	8.20441	-4.30808	1.05893	-4.06832	4.73539e-05	0.000105172	Down
WW-vs-KLD_FM	evm.model.Chr1.4587	4.67619	4.30601	1.37206	3.13837	0.00169892	0.00312581	Up
WW-vs-KLD_FM	evm.model.Chr4.934	4.67597	4.30596	1.36895	3.14544	0.00165839	0.00305482	Up
WW-vs-KLD_FM	evm.model.UTG348.55	4.67612	4.30596	1.36895	3.14545	0.00165833	0.00305482	Up
WW-vs-KLD_FM	evm.model.Chr8.237	571.814	-4.30289	0.160152	-26.8675	5.27265e-159	3.28501e-157	Down
WW-vs-KLD_FM	evm.model.Chr6.3551	8.15986	-4.30124	1.00498	-4.27991	1.86971e-05	4.33006e-05	Down
WW-vs-KLD_FM	evm.model.Chr8.2574	8.69111	4.3011	1.15569	3.72167	0.000197907	0.000408922	Up
WW-vs-KLD_FM	evm.model.Chr6.1308	12.9684	4.29209	0.942789	4.55255	5.29999e-06	1.29967e-05	Up
WW-vs-KLD_FM	evm.model.Chr1.4713	85.6888	-4.27758	0.323573	-13.2198	6.74034e-40	7.77142e-39	Down
WW-vs-KLD_FM	evm.model.Chr6.822	2.87029	-4.27733	1.54489	-2.76869	0.00562826	0.00966013	Down
WW-vs-KLD_FM	evm.model.Chr3.3022	2.87	-4.27711	1.51755	-2.81843	0.00482588	0.00836248	Down
WW-vs-KLD_FM	evm.model.Chr7.317	2.86971	-4.2771	1.54486	-2.76861	0.00562965	0.00966079	Down
WW-vs-KLD_FM	evm.model.Chr1.3317	144.528	-4.2765	0.278035	-15.3812	2.18901e-53	3.4411e-52	Down
WW-vs-KLD_FM	evm.model.Chr7.207	8.56257	4.27445	1.18693	3.60127	0.00031667	0.00063908	Up
WW-vs-KLD_FM	evm.model.Chr1.1074	5.34107	-4.27085	1.3834	-3.08721	0.00202048	0.00367956	Down
WW-vs-KLD_FM	evm.model.Chr1.3268	292.978	-4.26952	0.214007	-19.9504	1.48825e-88	4.4006e-87	Down
WW-vs-KLD_FM	evm.model.Chr5.2168	2.2325	4.26805	1.68236	2.53694	0.0111827	0.0183552	Up
WW-vs-KLD_FM	evm.model.Chr2.2803	2.2325	4.26804	1.59916	2.66892	0.00760947	0.0128101	Up
WW-vs-KLD_FM	evm.model.Chr4.2335	2.2325	4.26804	1.59916	2.66892	0.00760947	0.0128101	Up
WW-vs-KLD_FM	evm.model.Chr2.274	25.5485	4.26773	0.692005	6.1672	6.95105e-10	2.38382e-09	Up
WW-vs-KLD_FM	evm.model.Chr1.2565	2.23163	4.26758	1.59907	2.6688	0.00761232	0.0128131	Up
WW-vs-KLD_FM	evm.model.Chr4.965	2.23141	4.26747	1.59067	2.68282	0.0073005	0.0123246	Up
WW-vs-KLD_FM	evm.model.Chr6.808	2.23141	4.26747	1.59067	2.68282	0.0073005	0.0123246	Up
WW-vs-KLD_FM	evm.model.Chr6.961	2.23141	4.26747	1.59904	2.66877	0.00761303	0.0128131	Up
WW-vs-KLD_FM	evm.model.Chr2.498	2.23119	4.26735	1.59902	2.66874	0.00761374	0.0128131	Up
WW-vs-KLD_FM	evm.model.Chr3.2600	2.23097	4.26723	1.62537	2.62539	0.00865496	0.0144294	Up
WW-vs-KLD_FM	evm.model.Chr1.5360	2.84407	-4.26706	1.61048	-2.64957	0.00805945	0.0135107	Down
WW-vs-KLD_FM	evm.model.Chr1.5039	29.2078	-4.26419	0.534904	-7.97188	1.56278e-15	7.50376e-15	Down
WW-vs-KLD_FM	evm.model.Chr1.3063	4.546	4.26325	1.41036	3.0228	0.00250445	0.00450615	Up
WW-vs-KLD_FM	evm.model.Chr1.294	864.457	-4.26277	0.35147	-12.1284	7.47001e-34	7.18539e-33	Down
WW-vs-KLD_FM	evm.model.Chr3.899	4.54418	4.26272	1.37503	3.1001	0.00193457	0.00353385	Up
WW-vs-KLD_FM	evm.model.Chr1.1814	368.481	-4.26242	0.159069	-26.7961	3.59157e-158	2.23082e-156	Down
WW-vs-KLD_FM	evm.model.Chr2.920	4.53614	4.26231	1.4125	3.01756	0.00254819	0.00457958	Up
WW-vs-KLD_FM	evm.model.Chr5.205_evm.model.Chr5.206	39.748	-4.26197	0.453826	-9.39122	5.93119e-21	3.67842e-20	Down
WW-vs-KLD_FM	evm.model.Chr1.521	12.7083	4.26129	0.938865	4.53877	5.65844e-06	1.38357e-05	Up
WW-vs-KLD_FM	evm.model.Chr7.2093	5.28912	-4.25936	1.28721	-3.30898	0.000936366	0.00178569	Down
WW-vs-KLD_FM	evm.model.Chr2.2692	360.207	4.25884	0.217423	19.5877	1.96699e-85	5.5735e-84	Up
WW-vs-KLD_FM	evm.model.Chr1.507	9136.77	-4.25616	0.0588819	-72.283	0	0	Down
WW-vs-KLD_FM	evm.model.Chr7.1950	284.071	-4.25017	0.207159	-20.5164	1.53665e-93	4.82375e-92	Down
WW-vs-KLD_FM	evm.model.Chr3.334	3391.76	-4.2441	0.0976183	-43.4765	0	0	Down
WW-vs-KLD_FM	evm.model.Chr8.2058	12.5855	4.24371	0.956797	4.43533	9.19306e-06	2.20108e-05	Up
WW-vs-KLD_FM	evm.model.Chr8.2165	71.072	4.23953	0.426655	9.93668	2.88268e-23	1.95632e-22	Up
WW-vs-KLD_FM	evm.model.Chr1.1251	4126.46	-4.23501	0.0662047	-63.9685	0	0	Down
WW-vs-KLD_FM	evm.model.Chr8.1614	8.28957	4.23314	1.16246	3.64153	0.000271022	0.000551106	Up
WW-vs-KLD_FM	evm.model.Chr3.708	41.6242	-4.23311	0.463483	-9.13326	6.64688e-20	3.93654e-19	Down
WW-vs-KLD_FM	evm.model.Chr3.1036	3232.41	-4.23066	0.103358	-40.932	0	0	Down
WW-vs-KLD_FM	evm.model.Chr1.420	75.2756	-4.23064	0.388254	-10.8966	1.19671e-27	9.42058e-27	Down
WW-vs-KLD_FM	evm.model.Chr4.515	25.9386	-4.22942	0.630324	-6.70991	1.9474e-11	7.40746e-11	Down
WW-vs-KLD_FM	evm.model.Chr3.1546	474.656	-4.22912	0.18222	-23.2088	3.71189e-119	1.56568e-117	Down
WW-vs-KLD_FM	evm.model.Chr2.823	59.4857	-4.2251	0.366615	-11.5246	9.91663e-31	8.65973e-30	Down
WW-vs-KLD_FM	evm.model.Chr2.1984	193.739	-4.22274	0.2429	-17.3847	1.07694e-67	2.22972e-66	Down
WW-vs-KLD_FM	evm.model.Chr2.1115	24.7605	4.22154	0.679259	6.21491	5.13526e-10	1.77866e-09	Up
WW-vs-KLD_FM	evm.model.Chr6.2784	5033.26	-4.21881	0.287935	-14.652	1.30853e-48	1.87605e-47	Down
WW-vs-KLD_FM	evm.model.Chr5.109	4.41377	4.21856	1.39028	3.03432	0.00241079	0.00434723	Up
WW-vs-KLD_FM	evm.model.Chr1.5703.1	73.8734	4.21455	0.395326	10.6609	1.5502e-26	1.17625e-25	Up
WW-vs-KLD_FM	evm.model.Chr3.1506	12.8318	-4.21346	0.795045	-5.29964	1.16031e-07	3.32849e-07	Down
WW-vs-KLD_FM	evm.model.Chr3.2058	24.6435	4.21143	0.683968	6.15734	7.39759e-10	2.53424e-09	Up
WW-vs-KLD_FM	evm.model.Chr2.537	28.6376	4.20912	0.622074	6.76626	1.32151e-11	5.09812e-11	Up
WW-vs-KLD_FM	evm.model.Chr1.3351	51.0822	-4.20509	0.458027	-9.18087	4.27609e-20	2.56e-19	Down
WW-vs-KLD_FM	evm.model.Chr3.631	8.17031	4.20378	1.14533	3.67037	0.000242204	0.000495673	Up
WW-vs-KLD_FM	evm.model.Chr1.4922	8.17031	4.20377	1.14651	3.66659	0.000245806	0.00050259	Up
WW-vs-KLD_FM	evm.model.Chr2.2922	5.0975	-4.20195	1.2783	-3.28715	0.00101207	0.00191964	Down
WW-vs-KLD_FM	evm.model.Chr7.2040	215.815	4.20105	0.233649	17.9802	2.7858e-72	6.35555e-71	Up
WW-vs-KLD_FM	evm.model.Chr6.2794	119.585	-4.1995	0.289179	-14.5222	8.77083e-48	1.23063e-46	Down
WW-vs-KLD_FM	evm.model.Chr7.2602	12.1868	4.19754	0.967123	4.34023	1.42331e-05	3.34144e-05	Up
WW-vs-KLD_FM	evm.model.Chr3.3105	1541.53	-4.19729	0.0920865	-45.5798	0	0	Down
WW-vs-KLD_FM	evm.model.Chr6.226	5.07112	-4.19634	1.25194	-3.35188	0.000802639	0.00154178	Down
WW-vs-KLD_FM	evm.model.Chr5.1997	32.3907	4.19376	0.576721	7.27174	3.54897e-13	1.50883e-12	Up
WW-vs-KLD_FM	evm.model.Chr8.1356	153.295	4.18753	0.273841	15.2918	8.66714e-53	1.34893e-51	Up
WW-vs-KLD_FM	evm.model.Chr6.1958	7.56799	-4.18514	1.04227	-4.01542	5.93402e-05	0.000130063	Down
WW-vs-KLD_FM	evm.model.Chr2.77	20.0694	4.18309	0.740794	5.64677	1.63491e-08	5.03524e-08	Up
WW-vs-KLD_FM	evm.model.Chr2.2877.8	115.631	-4.1816	0.264141	-15.8309	1.90368e-56	3.22929e-55	Down
WW-vs-KLD_FM	evm.model.Chr1.1323	2.10165	4.18091	2.08158	2.00853	0.0445867	0.0657331	Up
WW-vs-KLD_FM	evm.model.Chr7.1764	20.083	4.18088	0.727365	5.74798	9.03166e-09	2.83822e-08	Up
WW-vs-KLD_FM	evm.model.Chr1.465	108.461	4.18084	0.318682	13.1192	2.55748e-39	2.90432e-38	Up
WW-vs-KLD_FM	evm.model.Chr7.849	60.2315	-4.18037	0.436216	-9.58325	9.40418e-22	6.03057e-21	Down
WW-vs-KLD_FM	evm.model.Chr5.1688	2.10078	4.18036	1.64263	2.54491	0.0109305	0.0179658	Up
WW-vs-KLD_FM	evm.model.Chr1.2850	2.10056	4.18023	1.60727	2.60083	0.00929993	0.0154302	Up
WW-vs-KLD_FM	evm.model.Chr2.2682	2.10056	4.18023	1.61579	2.58711	0.00967839	0.0160153	Up
WW-vs-KLD_FM	evm.model.Chr7.825	2.10034	4.18011	1.60725	2.60079	0.0093009	0.0154306	Up
WW-vs-KLD_FM	evm.model.Chr1.2692	2.09947	4.17962	1.65292	2.52863	0.0114509	0.0187697	Up
WW-vs-KLD_FM	evm.model.Chr3.2647	2.09947	4.17961	1.67456	2.49594	0.0125622	0.0204562	Up
WW-vs-KLD_FM	evm.model.Chr7.272	2.09903	4.17935	1.70577	2.45012	0.0142809	0.0230434	Up
WW-vs-KLD_FM	evm.model.Chr1.3885	8.04012	4.17913	1.15697	3.61214	0.000303676	0.000614073	Up
WW-vs-KLD_FM	evm.model.Chr7.1064	247.796	-4.17479	0.219417	-19.0267	1.02485e-80	2.70106e-79	Down
WW-vs-KLD_FM	evm.model.Chr5.72	57.5466	-4.17477	0.382603	-10.9115	1.0155e-27	8.03446e-27	Down
WW-vs-KLD_FM	evm.model.Chr6.3433	32.0008	4.17453	0.591109	7.06221	1.63879e-12	6.69212e-12	Up
WW-vs-KLD_FM	evm.model.Chr1.1787	4.28299	4.17294	1.4016	2.97727	0.0029083	0.00519196	Up
WW-vs-KLD_FM	evm.model.Chr4.2481	2992.39	4.17291	0.0959711	43.4809	0	0	Up
WW-vs-KLD_FM	evm.model.Chr8.1146	4.28125	4.17246	1.39584	2.98921	0.00279703	0.00500079	Up
WW-vs-KLD_FM	evm.model.Chr6.958	4.28118	4.17239	1.40284	2.97425	0.00293702	0.00524035	Up
WW-vs-KLD_FM	evm.model.Chr7.12	2.67632	-4.1723	3.92869	-1.06201	0.288232	0.349512	NoChange
WW-vs-KLD_FM	evm.model.Chr3.1783	62.4382	-4.1722	0.450909	-9.25287	2.1855e-20	1.32516e-19	Down
WW-vs-KLD_FM	evm.model.Chr6.2929	414.441	-4.17104	0.772603	-5.39868	6.71314e-08	1.96278e-07	Down
WW-vs-KLD_FM	evm.model.Chr4.516	9.98798	-4.17056	0.887587	-4.69877	2.61739e-06	6.60688e-06	Down
WW-vs-KLD_FM	evm.model.Chr2.1445	67.2676	-4.16863	0.353163	-11.8037	3.7344e-32	3.3995e-31	Down
WW-vs-KLD_FM	evm.model.Chr2.1148	31.8761	4.16845	0.579521	7.19292	6.34205e-13	2.65584e-12	Up
WW-vs-KLD_FM	evm.model.Chr8.1987	51.8485	4.16806	0.462837	9.00546	2.14766e-19	1.24443e-18	Up
WW-vs-KLD_FM	evm.model.Chr5.521_evm.model.Chr5.522	2.66372	-4.16372	1.5689	-2.65391	0.00795658	0.0133547	Down
WW-vs-KLD_FM	evm.model.Chr8.1628	9.92321	-4.16295	0.941575	-4.42127	9.81232e-06	2.34329e-05	Down
WW-vs-KLD_FM	evm.model.Chr7.11	144.058	-4.1628	0.284911	-14.6109	2.39376e-48	3.41274e-47	Down
WW-vs-KLD_FM	evm.model.Chr8.1632	19.8285	4.15997	0.731824	5.68439	1.3128e-08	4.07896e-08	Up
WW-vs-KLD_FM	evm.model.Chr6.3396	14.8668	-4.1592	0.727281	-5.71884	1.07255e-08	3.35088e-08	Down
WW-vs-KLD_FM	evm.model.Chr4.2182	2.65098	-4.15843	1.52731	-2.72271	0.0064748	0.0110109	Down
WW-vs-KLD_FM	evm.model.Chr7.1480	7.90449	4.15718	1.19588	3.47626	0.000508459	0.000999985	Up
WW-vs-KLD_FM	evm.model.Chr4.2097	2.64475	-4.15587	1.56103	-2.66227	0.00776166	0.0130426	Down
WW-vs-KLD_FM	evm.model.Chr6.2633	7.91211	4.15292	1.29609	3.20419	0.00135441	0.00252502	Up
WW-vs-KLD_FM	evm.model.Chr6.2651	241.521	-4.15155	0.185092	-22.4296	2.02252e-111	7.87853e-110	Down
WW-vs-KLD_FM	evm.model.Chr3.2452	388.185	-4.14712	0.176599	-23.4833	6.04017e-122	2.64069e-120	Down
WW-vs-KLD_FM	evm.model.Chr3.828	218.042	-4.14253	0.206064	-20.1031	6.93488e-90	2.07162e-88	Down
WW-vs-KLD_FM	evm.model.Chr6.2735	75.8685	-4.14011	0.359999	-11.5003	1.31424e-30	1.14446e-29	Down
WW-vs-KLD_FM	evm.model.Chr8.2798	4.89115	-4.13886	1.24718	-3.31857	0.000904808	0.00172697	Down
WW-vs-KLD_FM	evm.model.Chr7.1424	1.273	-4.13269	2.2814	-1.81147	0.0700678	0.0990763	NoChange
WW-vs-KLD_FM	evm.model.Chr3.658	1.27285	-4.13249	2.25839	-1.82984	0.0672737	0.0954899	NoChange
WW-vs-KLD_FM	evm.model.Chr4.1745	1.27256	-4.13248	2.36839	-1.74485	0.0810113	0.113029	NoChange
WW-vs-KLD_FM	evm.model.Chr4.1844	1.2727	-4.13241	2.28147	-1.8113	0.0700948	0.0991007	NoChange
WW-vs-KLD_FM	evm.model.Chr7.713	352.058	-4.12873	0.154464	-26.7294	2.14501e-157	1.32827e-155	Down
WW-vs-KLD_FM	evm.model.Chr8.1706	365.031	4.12802	0.193154	21.3717	2.45233e-101	8.67384e-100	Up
WW-vs-KLD_FM	evm.model.Chr1.3663	2678.02	-4.12728	0.164537	-25.0842	7.39634e-139	3.78607e-137	Down
WW-vs-KLD_FM	evm.model.Chr2.2779	1.26604	-4.12617	2.37001	-1.741	0.0816844	0.113866	NoChange
WW-vs-KLD_FM	evm.model.Chr2.506	1.26648	-4.12584	1.95151	-2.11418	0.0344998	0.0519371	Down
WW-vs-KLD_FM	evm.model.Chr2.1870	1.26648	-4.12584	1.95151	-2.11418	0.0344998	0.0519371	Down
WW-vs-KLD_FM	evm.model.Chr6.129	1.26648	-4.12584	1.95151	-2.11418	0.0344998	0.0519371	Down
WW-vs-KLD_FM	evm.model.Chr2.1929	1.26618	-4.12576	2.01982	-2.04264	0.0410885	0.0609862	Down
WW-vs-KLD_FM	evm.model.Chr6.3059	1.26618	-4.12576	2.01982	-2.04264	0.0410885	0.0609862	Down
WW-vs-KLD_FM	evm.model.Chr6.3578	1.26618	-4.12576	2.01982	-2.04264	0.0410885	0.0609862	Down
WW-vs-KLD_FM	evm.model.Chr3.210	1.26633	-4.12572	1.95152	-2.1141	0.0345065	0.0519395	Down
WW-vs-KLD_FM	evm.model.Chr4.2831	1.26633	-4.12572	1.95152	-2.1141	0.0345065	0.0519395	Down
WW-vs-KLD_FM	evm.model.Chr4.105	4.14555	4.12572	1.41776	2.91002	0.00361409	0.00637267	Up
WW-vs-KLD_FM	evm.model.Chr1.3283	4.14996	4.12515	1.39637	2.95419	0.00313494	0.00557412	Up
WW-vs-KLD_FM	evm.model.Chr6.2263	7.77298	4.12503	1.38625	2.97567	0.00292352	0.00521777	Up
WW-vs-KLD_FM	evm.model.UTG696.2	507.187	4.1229	0.163432	25.227	2.02451e-140	1.05218e-138	Up
WW-vs-KLD_FM	evm.model.Chr6.3218	50.2688	4.12095	0.461794	8.92378	4.50624e-19	2.56871e-18	Up
WW-vs-KLD_FM	evm.model.Chr5.1567	1.2601	-4.12036	1.9521	-2.11073	0.0347955	0.0523319	Down
WW-vs-KLD_FM	evm.model.Chr3.2267	1.25995	-4.12023	1.90439	-2.16354	0.0304993	0.0464015	Down
WW-vs-KLD_FM	evm.model.Chr6.1929	1.25995	-4.12023	1.90439	-2.16354	0.0304993	0.0464015	Down
WW-vs-KLD_FM	evm.model.UTG1.6	1.25995	-4.12023	1.90439	-2.16354	0.0304993	0.0464015	Down
WW-vs-KLD_FM	evm.model.Chr6.3002	1.25966	-4.11998	2.28443	-1.8035	0.0713093	0.100692	NoChange
WW-vs-KLD_FM	evm.model.Chr1.2091	442.966	-4.11582	1.13526	-3.62544	0.000288471	0.000584662	Down
WW-vs-KLD_FM	evm.model.Chr2.114	170.254	4.11556	0.575126	7.15593	8.31058e-13	3.45181e-12	Up
WW-vs-KLD_FM	evm.model.Chr6.3192	1.25343	-4.11462	1.95274	-2.1071	0.0351087	0.0527719	Down
WW-vs-KLD_FM	evm.model.Chr6.3271	1.25343	-4.11462	1.95274	-2.1071	0.0351087	0.0527719	Down
WW-vs-KLD_FM	evm.model.Chr5.1081	323.186	4.11405	0.188714	21.8004	2.2997e-105	8.45701e-104	Up
WW-vs-KLD_FM	evm.model.Chr2.1011	1.25329	-4.1139	2.26275	-1.8181	0.0690494	0.0978332	NoChange
WW-vs-KLD_FM	evm.model.Chr8.686	1.25329	-4.1139	2.26275	-1.8181	0.0690494	0.0978332	NoChange
WW-vs-KLD_FM	evm.model.Chr1.3851	9.62811	-4.11389	1.03501	-3.97471	7.04646e-05	0.000152949	Down
WW-vs-KLD_FM	evm.model.Chr2.2822	153.864	-4.1131	0.276108	-14.8967	3.46158e-50	5.1252e-49	Down
WW-vs-KLD_FM	evm.model.Chr6.3205	10070.4	-4.11184	0.0693416	-59.2983	0	0	Down
WW-vs-KLD_FM	evm.model.Chr1.5111	64.7307	-4.10887	0.353131	-11.6356	2.71827e-31	2.40989e-30	Down
WW-vs-KLD_FM	evm.model.Chr6.830	1.24691	-4.10774	2.28741	-1.79581	0.0725254	0.102232	NoChange
WW-vs-KLD_FM	evm.model.Chr6.2226	7.63647	4.1046	1.16665	3.51828	0.000434352	0.000861345	Up
WW-vs-KLD_FM	evm.model.Chr6.1066	15.2848	4.10366	0.82	5.00446	5.60197e-07	1.50785e-06	Up
WW-vs-KLD_FM	evm.model.Chr6.1340	22.9385	4.1021	0.685462	5.98443	2.17147e-09	7.17471e-09	Up
WW-vs-KLD_FM	evm.model.Chr4.1002	7.64321	4.10196	1.16386	3.52444	0.000424378	0.000843333	Up
WW-vs-KLD_FM	evm.model.Chr5.97	1.24068	-4.1014	2.37647	-1.72584	0.0843763	0.117258	NoChange
WW-vs-KLD_FM	evm.model.Chr1.520	13082	4.09851	0.0513506	79.8143	0	0	Up
WW-vs-KLD_FM	evm.model.Chr4.1185	3297.79	-4.0957	0.125746	-32.5712	1.05006e-232	1.07502e-230	Down
WW-vs-KLD_FM	evm.model.Chr6.1094	47.4844	-4.09524	0.471303	-8.68919	3.65037e-18	2.00024e-17	Down
WW-vs-KLD_FM	evm.model.Chr8.2316	19.0107	-4.09514	0.756693	-5.41188	6.2365e-08	1.82788e-07	Down
WW-vs-KLD_FM	evm.model.Chr6.2971	144.053	4.09477	0.292513	13.9986	1.5891e-44	2.06867e-43	Up
WW-vs-KLD_FM	evm.model.Chr1.1484	35.5533	-4.09202	0.493191	-8.29704	1.06741e-16	5.42982e-16	Down
WW-vs-KLD_FM	evm.model.Chr4.2370	382.669	4.09093	0.173223	23.6165	2.60943e-123	1.16074e-121	Up
WW-vs-KLD_FM	evm.model.Chr4.1099	18.8958	4.08959	0.737458	5.54552	2.93088e-08	8.85131e-08	Up
WW-vs-KLD_FM	evm.model.Chr3.3184	1.9708	4.08807	1.77151	2.30768	0.0210169	0.0329368	Up
WW-vs-KLD_FM	evm.model.Chr2.387	34.0664	4.08805	0.554136	7.37734	1.61482e-13	6.99528e-13	Up
WW-vs-KLD_FM	evm.model.Chr6.256	1.97058	4.08795	1.79284	2.28015	0.0225985	0.0352311	Up
WW-vs-KLD_FM	evm.model.Chr1.733	1.96993	4.08752	1.65985	2.46258	0.013794	0.0223249	Up
WW-vs-KLD_FM	evm.model.Chr7.1992	1.96971	4.08738	1.63872	2.49425	0.0126224	0.0205494	Up
WW-vs-KLD_FM	evm.model.Chr1.4927	1.96928	4.08712	1.65334	2.47203	0.0134347	0.0217866	Up
WW-vs-KLD_FM	evm.model.Chr5.1705	1.96928	4.08712	1.65334	2.47203	0.0134347	0.0217866	Up
WW-vs-KLD_FM	evm.model.Chr1.834	1.96927	4.08712	1.63005	2.50736	0.0121636	0.0198581	Up
WW-vs-KLD_FM	evm.model.Chr4.1427.2	1.96927	4.08712	1.63005	2.50736	0.0121636	0.0198581	Up
WW-vs-KLD_FM	evm.model.Chr8.977	1.96927	4.08712	1.65979	2.46244	0.0137995	0.022332	Up
WW-vs-KLD_FM	evm.model.Chr6.1452	1.96884	4.08686	1.66578	2.45342	0.0141506	0.0228511	Up
WW-vs-KLD_FM	evm.model.Chr5.2202	1.96862	4.08673	1.65972	2.4623	0.013805	0.0223385	Up
WW-vs-KLD_FM	evm.model.Chr5.2151	1.96818	4.08646	1.68439	2.42608	0.015263	0.0245019	Up
WW-vs-KLD_FM	evm.model.Chr1.840_evm.model.Chr1.841	52.8475	4.08405	0.445852	9.16011	5.18436e-20	3.08923e-19	Up
WW-vs-KLD_FM	evm.model.Chr2.2624	45.1773	4.08297	0.48096	8.48919	2.08074e-17	1.09878e-16	Up
WW-vs-KLD_FM	evm.model.Chr7.824	22.5109	4.07951	0.695565	5.86504	4.49021e-09	1.44676e-08	Up
WW-vs-KLD_FM	evm.model.Chr3.1983	15.0095	4.07846	0.875966	4.65596	3.22474e-06	8.07096e-06	Up
WW-vs-KLD_FM	evm.model.Chr8.1992	258.869	4.07789	0.212173	19.2196	2.53552e-82	6.87832e-81	Up
WW-vs-KLD_FM	evm.model.Chr3.2584	4.01405	4.07675	1.4213	2.86833	0.00412644	0.00721676	Up
WW-vs-KLD_FM	evm.model.Chr8.2548	131.453	4.07667	0.288892	14.1114	3.23091e-45	4.27981e-44	Up
WW-vs-KLD_FM	evm.model.Chr4.2723	4.01904	4.07629	1.41537	2.88001	0.00397661	0.00697086	Up
WW-vs-KLD_FM	evm.model.Chr8.660	7.51527	4.07591	1.17922	3.45644	0.00054736	0.00107245	Up
WW-vs-KLD_FM	evm.model.Chr7.1153	7.51447	4.07554	1.18374	3.44293	0.00057545	0.00112435	Up
WW-vs-KLD_FM	evm.model.Chr4.721	20.9991	-4.06702	0.64986	-6.2583	3.89188e-10	1.35653e-09	Down
WW-vs-KLD_FM	evm.model.Chr4.333	4.66024	-4.0663	1.30448	-3.11717	0.00182593	0.0033462	Down
WW-vs-KLD_FM	evm.model.Chr1.2736	376.253	4.06454	0.175481	23.1623	1.09229e-118	4.56007e-117	Up
WW-vs-KLD_FM	evm.model.Chr3.747.2	18.5091	4.05643	0.740051	5.48128	4.22265e-08	1.25754e-07	Up
WW-vs-KLD_FM	evm.model.Chr2.991	11.565	-4.05488	0.818065	-4.95667	7.17103e-07	1.90999e-06	Down
WW-vs-KLD_FM	evm.model.Chr7.1993	34.646	-4.05147	0.523849	-7.73404	1.04186e-14	4.80329e-14	Down
WW-vs-KLD_FM	evm.model.Chr6.236	385.865	-4.04418	0.162934	-24.821	5.31456e-136	2.65376e-134	Down
WW-vs-KLD_FM	evm.model.Chr6.407	11.0096	4.03981	0.956779	4.2223	2.41818e-05	5.53484e-05	Up
WW-vs-KLD_FM	evm.model.Chr5.814	2.45187	-4.03765	1.58249	-2.55145	0.0107276	0.0176599	Down
WW-vs-KLD_FM	evm.model.Chr1.600_evm.model.Chr1.601_evm.model.Chr1.603_evm.model.Chr1.604	91.3975	4.03511	0.341357	11.8208	3.04903e-32	2.78057e-31	Up
WW-vs-KLD_FM	evm.model.Chr3.452	2.44528	-4.03476	1.55689	-2.59154	0.00955464	0.0158296	Down
WW-vs-KLD_FM	evm.model.Chr1.5700	295.651	4.03209	0.212499	18.9746	2.7643e-80	7.20167e-79	Up
WW-vs-KLD_FM	evm.model.Chr4.921	2.43869	-4.03174	1.64412	-2.45221	0.014198	0.0229222	Down
WW-vs-KLD_FM	evm.model.Chr6.3157	43.7525	4.03116	0.483874	8.331	8.01597e-17	4.10016e-16	Up
WW-vs-KLD_FM	evm.model.Chr1.5048	858.154	-4.03011	0.113796	-35.4152	9.97896e-275	1.26274e-272	Down
WW-vs-KLD_FM	evm.model.Chr7.3	36.3583	4.02976	0.532723	7.56447	3.89459e-14	1.74845e-13	Up
WW-vs-KLD_FM	evm.model.Chr6.636	2.4263	-4.02608	1.59774	-2.51986	0.0117403	0.0192085	Down
WW-vs-KLD_FM	evm.model.Chr6.856	2.42586	-4.02608	1.59778	-2.51979	0.0117424	0.0192105	Down
WW-vs-KLD_FM	evm.model.Chr1.4572	3.88167	4.0258	1.40395	2.86747	0.00413767	0.00723392	Up
WW-vs-KLD_FM	evm.model.Chr5.114	3.88102	4.02559	1.43107	2.813	0.00490813	0.00849254	Up
WW-vs-KLD_FM	evm.model.Chr3.550_evm.model.Chr3.551	3.88652	4.02532	1.43072	2.8135	0.0049006	0.00848041	Up
WW-vs-KLD_FM	evm.model.Chr4.1181	3.88014	4.02531	1.4595	2.758	0.00581554	0.0099563	Up
WW-vs-KLD_FM	evm.model.Chr8.1689	38.5439	-4.02431	0.441153	-9.12225	7.35816e-20	4.34894e-19	Down
WW-vs-KLD_FM	evm.model.Chr1.951	25.3689	4.02294	0.631256	6.37292	1.8546e-10	6.6067e-10	Up
WW-vs-KLD_FM	evm.model.Chr8.830.4	1261.24	-4.01384	0.144067	-27.861	7.93548e-171	5.31808e-169	Down
WW-vs-KLD_FM	evm.model.Chr6.1221	28.8757	4.01377	0.610018	6.57976	4.71209e-11	1.74259e-10	Up
WW-vs-KLD_FM	evm.model.Chr3.671	111.689	4.01343	0.300863	13.3397	1.3598e-40	1.59305e-39	Up
WW-vs-KLD_FM	evm.model.Chr3.312	29.161	-4.00855	0.508434	-7.88412	3.16772e-15	1.49666e-14	Down
WW-vs-KLD_FM	evm.model.Chr6.3128	17.9106	-4.00376	0.777575	-5.14903	2.61836e-07	7.26953e-07	Down
WW-vs-KLD_FM	evm.model.Chr3.2753.2	780.719	-4.00349	0.112519	-35.5807	2.79043e-277	3.59807e-275	Down
WW-vs-KLD_FM	evm.model.Chr2.1026	11.1668	-4.0007	0.83031	-4.81832	1.44775e-06	3.74682e-06	Down
WW-vs-KLD_FM	evm.model.Chr8.2646	8.91988	-3.99865	0.964614	-4.14534	3.39316e-05	7.64837e-05	Down
WW-vs-KLD_FM	evm.model.Chr2.692	13.3746	-3.99828	0.768768	-5.20089	1.98333e-07	5.55873e-07	Down
WW-vs-KLD_FM	evm.model.Chr4.1161	8.90054	-3.99673	0.924166	-4.32469	1.52747e-05	3.5728e-05	Down
WW-vs-KLD_FM	evm.model.Chr8.3	1418.36	-3.99631	0.468752	-8.52541	1.52268e-17	8.08062e-17	Down
WW-vs-KLD_FM	evm.model.Chr1.519	173.609	-3.9954	0.224062	-17.8317	4.0134e-71	8.92632e-70	Down
WW-vs-KLD_FM	evm.model.Chr3.2816	2201.28	-3.99105	0.107479	-37.1335	8.10474e-302	1.20524e-299	Down
WW-vs-KLD_FM	evm.model.Chr2.647	38.9228	3.98856	0.505406	7.8918	2.97855e-15	1.41134e-14	Up
WW-vs-KLD_FM	evm.model.Chr4.1225	46.0531	3.98828	0.460771	8.65568	4.90003e-18	2.66209e-17	Up
WW-vs-KLD_FM	evm.model.Chr3.3114	1.83864	3.98801	1.68326	2.36922	0.0178258	0.0282994	Up
WW-vs-KLD_FM	evm.model.Chr1.240	1.83821	3.98773	1.69772	2.34887	0.0188303	0.0297941	Up
WW-vs-KLD_FM	evm.model.Chr5.1030.3	1.83755	3.98731	1.68316	2.36894	0.0178392	0.0283183	Up
WW-vs-KLD_FM	evm.model.Chr3.955	1.83712	3.98703	1.69763	2.34859	0.0188449	0.0298126	Up
WW-vs-KLD_FM	evm.model.Chr6.577	1.8369	3.98686	1.81301	2.19902	0.0278764	0.0427237	Up
WW-vs-KLD_FM	evm.model.Chr1.1145	590.264	-3.98531	0.387669	-10.2802	8.65425e-25	6.19294e-24	Down
WW-vs-KLD_FM	evm.model.Chr6.61	19.8695	-3.98335	0.612264	-6.50593	7.72126e-11	2.81758e-10	Down
WW-vs-KLD_FM	evm.model.Chr8.2317	328.584	-3.98191	0.490248	-8.12224	4.57651e-16	2.2592e-15	Down
WW-vs-KLD_FM	evm.model.Chr8.1386	52.7858	3.97713	0.433593	9.17249	4.62223e-20	2.76074e-19	Up
WW-vs-KLD_FM	evm.model.Chr5.731	3.75894	3.97406	1.47572	2.69297	0.00708191	0.0119774	Up
WW-vs-KLD_FM	evm.model.Chr2.467	3.75829	3.97384	1.46669	2.70939	0.00674073	0.0114403	Up
WW-vs-KLD_FM	evm.model.Chr5.1857	511.134	-3.9737	0.130326	-30.4904	3.49317e-204	3.02835e-202	Down
WW-vs-KLD_FM	evm.model.Chr1.1327	3126.68	-3.97069	0.520609	-7.62702	2.40242e-14	1.08935e-13	Down
WW-vs-KLD_FM	evm.model.Chr7.1564	87.5769	3.96995	0.346689	11.4511	2.32305e-30	2.00625e-29	Up
WW-vs-KLD_FM	evm.model.Chr4.1184	1568.31	-3.96911	0.14319	-27.7192	4.10291e-169	2.71392e-167	Down
WW-vs-KLD_FM	evm.model.Chr1.4934	6.98114	3.96743	1.19745	3.31324	0.000922221	0.00175938	Up
WW-vs-KLD_FM	evm.model.Chr5.2123	111.646	3.96394	0.302469	13.1053	3.07189e-39	3.4788e-38	Up
WW-vs-KLD_FM	evm.model.Chr6.2356	8.71433	-3.96301	0.89723	-4.41694	1.00108e-05	2.38816e-05	Down
WW-vs-KLD_FM	evm.model.Chr5.2203	278.409	3.96199	0.193269	20.4998	2.15988e-93	6.75933e-92	Up
WW-vs-KLD_FM	evm.model.Chr2.1605	52.1011	3.96004	0.434322	9.11776	7.66926e-20	4.52231e-19	Up
WW-vs-KLD_FM	evm.model.Chr2.3116.1	17.3142	3.95786	0.755967	5.2355	1.64542e-07	4.65132e-07	Up
WW-vs-KLD_FM	evm.model.Chr2.720	23.8657	-3.95711	0.595558	-6.64438	3.04505e-11	1.14417e-10	Down
WW-vs-KLD_FM	evm.model.Chr2.1027	21.7053	-3.95644	0.60497	-6.5399	6.15584e-11	2.25969e-10	Down
WW-vs-KLD_FM	evm.model.Chr4.1723	6.50757	-3.95447	1.06849	-3.70101	0.000214745	0.000442054	Down
WW-vs-KLD_FM	evm.model.Chr1.836	44.9918	3.95323	0.481529	8.20976	2.21636e-16	1.11244e-15	Up
WW-vs-KLD_FM	evm.model.Chr1.3500	6.48141	-3.9502	1.02733	-3.84511	0.0001205	0.000254874	Down
WW-vs-KLD_FM	evm.model.Chr6.544	49.631	-3.94825	0.379658	-10.3995	2.49279e-25	1.81702e-24	Down
WW-vs-KLD_FM	evm.model.Chr3.3177	6103.07	-3.94413	0.0756429	-52.1415	0	0	Down
WW-vs-KLD_FM	evm.model.Chr1.4151	44.5753	3.94325	0.490006	8.04735	8.46054e-16	4.10886e-15	Up
WW-vs-KLD_FM	evm.model.Chr5.415	13.6929	3.93982	0.846393	4.65483	3.24247e-06	8.11334e-06	Up
WW-vs-KLD_FM	evm.model.Chr6.713	195.048	-3.93798	0.204021	-19.3019	5.1774e-83	1.41583e-81	Down
WW-vs-KLD_FM	evm.model.Chr1.2232	38.4327	-3.9308	0.518897	-7.5753	3.58286e-14	1.61276e-13	Down
WW-vs-KLD_FM	evm.model.Chr7.1551	1334.81	-3.92972	0.151531	-25.9334	2.79694e-148	1.56544e-146	Down
WW-vs-KLD_FM	evm.model.Chr5.1881	27.29	3.92831	0.612809	6.41034	1.45196e-10	5.2134e-10	Up
WW-vs-KLD_FM	evm.model.Chr2.1785_evm.model.Chr2.1782	528.041	3.92803	0.14725	26.6759	8.96566e-157	5.48521e-155	Up
WW-vs-KLD_FM	evm.model.Chr3.1931	10.2132	3.92748	0.982907	3.99578	6.44818e-05	0.000140712	Up
WW-vs-KLD_FM	evm.model.Chr8.2432	10.2211	3.92523	0.984376	3.98753	6.67651e-05	0.000145337	Up
WW-vs-KLD_FM	evm.model.Chr8.1375	37.3694	3.92358	0.514599	7.62454	2.44909e-14	1.10928e-13	Up
WW-vs-KLD_FM	evm.model.Chr1.1582	818.577	-3.92133	0.134667	-29.1186	2.08835e-186	1.57578e-184	Down
WW-vs-KLD_FM	evm.model.Chr3.1529	59.3274	-3.92004	0.345918	-11.3323	9.08232e-30	7.68095e-29	Down
WW-vs-KLD_FM	evm.model.Chr4.1990	16.9319	3.91987	0.745773	5.25611	1.47131e-07	4.18177e-07	Up
WW-vs-KLD_FM	evm.model.Chr6.752	4.22842	-3.91966	1.34009	-2.92493	0.00344532	0.00609407	Down
WW-vs-KLD_FM	evm.model.Chr2.1628	3.62635	3.91917	1.42829	2.74395	0.00607044	0.0103603	Up
WW-vs-KLD_FM	evm.model.Chr8.6	3.62613	3.9191	1.42827	2.74395	0.00607055	0.0103603	Up
WW-vs-KLD_FM	evm.model.Chr1.2010	3.62613	3.9191	1.42382	2.75253	0.00591372	0.0101108	Up
WW-vs-KLD_FM	evm.model.Chr3.3061	3.6191	3.91888	1.42109	2.75766	0.00582165	0.00996592	Up
WW-vs-KLD_FM	evm.model.Chr1.4312	40.1448	-3.91671	0.482026	-8.12552	4.45442e-16	2.20107e-15	Down
WW-vs-KLD_FM	evm.model.Chr4.303	10.5624	-3.91412	0.840285	-4.65809	3.19157e-06	7.99581e-06	Down
WW-vs-KLD_FM	evm.model.Chr2.2635	94.9903	-3.91402	0.331032	-11.8237	2.94463e-32	2.68657e-31	Down
WW-vs-KLD_FM	evm.model.Chr8.728	592.708	-3.91301	0.136822	-28.5993	6.856e-180	5.02437e-178	Down
WW-vs-KLD_FM	evm.model.Chr8.1609	6.33331	-3.9126	1.41397	-2.76709	0.00565589	0.00970092	Down
WW-vs-KLD_FM	evm.model.Chr3.1782	103.177	-3.9114	0.351233	-11.1362	8.36208e-29	6.86661e-28	Down
WW-vs-KLD_FM	evm.model.Chr3.1741	57.2699	3.91081	0.415646	9.409	5.00892e-21	3.11974e-20	Up
WW-vs-KLD_FM	evm.model.Chr2.310	191.542	-3.91008	0.214751	-18.2075	4.5042e-74	1.05963e-72	Down
WW-vs-KLD_FM	evm.model.Chr2.186	6.71784	3.90822	1.18315	3.30324	0.000955759	0.00182097	Up
WW-vs-KLD_FM	evm.model.Chr5.1259	2.25321	-3.90771	1.87278	-2.08659	0.0369254	0.0553311	Down
WW-vs-KLD_FM	evm.model.Chr5.425	16.7816	-3.90501	0.657413	-5.93997	2.85082e-09	9.31878e-09	Down
WW-vs-KLD_FM	evm.model.Chr4.717	16.8129	3.90455	0.78818	4.95388	7.27484e-07	1.93663e-06	Up
WW-vs-KLD_FM	evm.model.Chr5.1993	85.9958	-3.90385	0.316798	-12.3228	6.82501e-35	6.82602e-34	Down
WW-vs-KLD_FM	evm.model.Chr2.1323	30.1269	3.90038	0.562935	6.92865	4.24887e-12	1.69497e-11	Up
WW-vs-KLD_FM	evm.model.Chr1.3460	6.27601	-3.90032	1.03694	-3.76137	0.000168982	0.00035212	Down
WW-vs-KLD_FM	evm.model.Chr3.2923	2.23981	-3.89955	1.6029	-2.43281	0.0149822	0.0240928	Down
WW-vs-KLD_FM	evm.model.Chr4.1349	2.23394	-3.8967	1.67683	-2.32385	0.0201336	0.0316548	Down
WW-vs-KLD_FM	evm.model.Chr2.3001	46.6619	3.89436	0.456962	8.52227	1.56451e-17	8.30046e-17	Up
WW-vs-KLD_FM	evm.model.Chr2.1393	13.314	3.892	0.84514	4.60516	4.12153e-06	1.02089e-05	Up
WW-vs-KLD_FM	evm.model.Chr1.3443	14.5528	-3.89157	0.687847	-5.65761	1.53497e-08	4.73745e-08	Down
WW-vs-KLD_FM	evm.model.Chr8.1865	236.122	3.89157	0.206153	18.8771	1.76007e-79	4.52181e-78	Up
WW-vs-KLD_FM	evm.model.Chr4.527_evm.model.Chr4.528	8.32207	-3.89085	0.935888	-4.15739	3.21907e-05	7.26913e-05	Down
WW-vs-KLD_FM	evm.model.Chr8.559	629.449	3.89018	0.182201	21.3511	3.81222e-101	1.33908e-99	Up
WW-vs-KLD_FM	evm.model.Chr3.439	9.95599	3.88508	0.973772	3.98972	6.61502e-05	0.000144106	Up
WW-vs-KLD_FM	evm.model.Chr3.2029	2.20786	-3.883	1.71374	-2.2658	0.0234635	0.0364652	Down
WW-vs-KLD_FM	evm.model.Chr8.820	41.3974	-3.88299	0.47099	-8.24431	1.66109e-16	8.39529e-16	Down
WW-vs-KLD_FM	evm.model.Chr7.1566	214.918	3.88168	0.23285	16.6703	2.15562e-62	4.06633e-61	Up
WW-vs-KLD_FM	evm.model.Chr6.2906	16.5564	3.88123	0.772026	5.02732	4.9737e-07	1.34531e-06	Up
WW-vs-KLD_FM	evm.model.Chr6.2817	12.406	-3.88101	0.923812	-4.20108	2.65642e-05	6.04752e-05	Down
WW-vs-KLD_FM	evm.model.Chr1.5775	1.70692	3.88082	1.74957	2.21816	0.026544	0.040863	Up
WW-vs-KLD_FM	evm.model.Chr7.492	1.70692	3.88082	1.71562	2.26205	0.0236944	0.0367903	Up
WW-vs-KLD_FM	evm.model.Chr3.2402	1.70605	3.88022	1.71556	2.26179	0.0237105	0.0368125	Up
WW-vs-KLD_FM	evm.model.Chr1.5500	59.4593	3.87997	0.395816	9.80248	1.09854e-22	7.30195e-22	Up
WW-vs-KLD_FM	evm.model.Chr2.575	1.70561	3.8799	1.7934	2.16343	0.0305085	0.046405	Up
WW-vs-KLD_FM	evm.model.Chr1.940	1232.14	-3.87965	0.10302	-37.6593	0	3.5815e-308	Down
WW-vs-KLD_FM	evm.model.Chr2.615	49.3706	3.87541	0.45033	8.6057	7.58539e-18	4.09153e-17	Up
WW-vs-KLD_FM	evm.model.Chr4.611	92.5935	-3.87524	0.273357	-14.1765	1.28096e-45	1.71579e-44	Down
WW-vs-KLD_FM	evm.model.Chr2.746	13.1889	3.87515	0.839671	4.61508	3.92936e-06	9.75421e-06	Up
WW-vs-KLD_FM	evm.model.Chr7.1673	13.1919	3.87488	0.877842	4.4141	1.01433e-05	2.41866e-05	Up
WW-vs-KLD_FM	evm.model.Chr3.2673.2	474.954	-3.87401	0.171417	-22.5999	4.3424e-113	1.72116e-111	Down
WW-vs-KLD_FM	evm.model.Chr1.1410	32.8083	3.87201	0.530813	7.2945	2.99774e-13	1.27982e-12	Up
WW-vs-KLD_FM	evm.model.Chr6.3016	1.06034	-3.87	3.01877	-1.28198	0.19985	0.254043	NoChange
WW-vs-KLD_FM	evm.model.Chr2.19	1.06093	-3.86981	2.46016	-1.57299	0.115722	0.155978	NoChange
WW-vs-KLD_FM	evm.model.Chr1.77	1.06078	-3.86945	2.38356	-1.62339	0.104506	0.142644	NoChange
WW-vs-KLD_FM	evm.model.Chr1.5269	1.06049	-3.86931	2.46033	-1.57268	0.115793	0.156042	NoChange
WW-vs-KLD_FM	evm.model.Chr6.1093	1.06049	-3.86931	2.46033	-1.57268	0.115793	0.156042	NoChange
WW-vs-KLD_FM	evm.model.Chr6.3237	1.06049	-3.86931	2.46033	-1.57268	0.115793	0.156042	NoChange
WW-vs-KLD_FM	evm.model.Chr5.87	1.06064	-3.86928	2.38361	-1.62329	0.104528	0.142645	NoChange
WW-vs-KLD_FM	evm.model.Chr8.766	1.06064	-3.86928	2.38361	-1.62329	0.104528	0.142645	NoChange
WW-vs-KLD_FM	evm.model.Chr8.1491	1.06064	-3.86928	2.38361	-1.62329	0.104528	0.142645	NoChange
WW-vs-KLD_FM	evm.model.Chr6.1433	45.8627	3.86843	0.469705	8.23586	1.78265e-16	8.99629e-16	Up
WW-vs-KLD_FM	evm.model.Chr3.1830	116.672	-3.86703	0.249185	-15.5187	2.59378e-54	4.18393e-53	Down
WW-vs-KLD_FM	evm.model.Chr6.794	9.82014	3.86698	0.957431	4.03891	5.37005e-05	0.00011839	Up
WW-vs-KLD_FM	evm.model.Chr5.1089	49.1078	3.86575	0.457156	8.45609	2.76483e-17	1.45213e-16	Up
WW-vs-KLD_FM	evm.model.Chr8.2050	42.5187	3.86479	0.463396	8.34015	7.41933e-17	3.80453e-16	Up
WW-vs-KLD_FM	evm.model.Chr2.1784	3.4992	3.86436	2.02851	1.90502	0.0567771	0.0818975	NoChange
WW-vs-KLD_FM	evm.model.Chr1.436.1	26.0799	3.86387	0.618283	6.24936	4.12146e-10	1.43459e-09	Up
WW-vs-KLD_FM	evm.model.Chr2.73	3.48869	3.8626	1.46054	2.64465	0.0081776	0.0136975	Up
WW-vs-KLD_FM	evm.model.Chr8.2645	257.007	-3.86203	0.196437	-19.6604	4.71311e-86	1.3524e-84	Down
WW-vs-KLD_FM	evm.model.Chr5.348	1.05397	-3.86183	2.46272	-1.56812	0.116854	0.157295	NoChange
WW-vs-KLD_FM	evm.model.Chr3.100	1.05441	-3.86182	2.09045	-1.84737	0.0646938	0.0921747	NoChange
WW-vs-KLD_FM	evm.model.Chr5.197	1.05441	-3.86182	2.09045	-1.84737	0.0646938	0.0921747	NoChange
WW-vs-KLD_FM	evm.model.Chr1.4945	1.05426	-3.86158	2.04144	-1.8916	0.0585448	0.0841938	NoChange
WW-vs-KLD_FM	evm.model.Chr4.851	1.05426	-3.86158	2.04144	-1.8916	0.0585448	0.0841938	NoChange
WW-vs-KLD_FM	evm.model.Chr4.60	1.05426	-3.86158	2.04144	-1.8916	0.0585448	0.0841938	NoChange
WW-vs-KLD_FM	evm.model.Chr8.1596	1.05426	-3.86158	2.04144	-1.8916	0.0585448	0.0841938	NoChange
WW-vs-KLD_FM	evm.model.Chr3.1895	1.05411	-3.86152	2.0905	-1.84717	0.0647221	0.0922086	NoChange
WW-vs-KLD_FM	evm.model.Chr7.671	13.0579	3.85963	0.849359	4.54416	5.51543e-06	1.34974e-05	Up
WW-vs-KLD_FM	evm.model.Chr1.2611	24.4167	-3.85644	0.727941	-5.29773	1.17251e-07	3.36208e-07	Down
WW-vs-KLD_FM	evm.model.Chr1.2569	97.5662	3.85558	0.317127	12.1578	5.21227e-34	5.03507e-33	Up
WW-vs-KLD_FM	evm.model.Chr6.2792	1.04789	-3.85508	2.04258	-1.88736	0.0591119	0.0849226	NoChange
WW-vs-KLD_FM	evm.model.UTG195_1.2	1.04789	-3.85508	2.04258	-1.88736	0.0591119	0.0849226	NoChange
WW-vs-KLD_FM	evm.model.Chr2.1302	1.04803	-3.85503	2.38802	-1.61432	0.106459	0.144979	NoChange
WW-vs-KLD_FM	evm.model.Chr5.1380	1.04803	-3.85503	2.38802	-1.61432	0.106459	0.144979	NoChange
WW-vs-KLD_FM	evm.model.Chr6.3634	52.8293	-3.85499	0.368409	-10.4639	1.26537e-25	9.32012e-25	Down
WW-vs-KLD_FM	evm.model.Chr7.2508	1.04774	-3.85493	2.04261	-1.88726	0.059125	0.0849354	NoChange
WW-vs-KLD_FM	evm.model.Chr1.2663	1.04759	-3.85453	2.38818	-1.614	0.106527	0.145033	NoChange
WW-vs-KLD_FM	evm.model.Chr7.2509	1.04759	-3.85453	2.38818	-1.614	0.106527	0.145033	NoChange
WW-vs-KLD_FM	evm.model.Chr7.2599	1.04759	-3.85453	2.38818	-1.614	0.106527	0.145033	NoChange
WW-vs-KLD_FM	evm.model.Chr5.751	68.2244	3.85447	0.368653	10.4556	1.38183e-25	1.01669e-24	Up
WW-vs-KLD_FM	evm.model.Chr6.1138	81.2421	-3.85428	0.328712	-11.7254	9.44635e-32	8.50422e-31	Down
WW-vs-KLD_FM	evm.model.Chr3.2018	19.5179	3.85378	0.709784	5.42951	5.65074e-08	1.66338e-07	Up
WW-vs-KLD_FM	evm.model.Chr1.2671	190.916	3.84977	0.22423	17.1689	4.54249e-66	9.15372e-65	Up
WW-vs-KLD_FM	evm.model.Chr1.4149	4.04924	-3.84869	1.31565	-2.92531	0.00344108	0.00608763	Down
WW-vs-KLD_FM	evm.model.Chr6.3532	1.04136	-3.84824	2.09301	-1.83861	0.0659721	0.0938058	NoChange
WW-vs-KLD_FM	evm.model.Chr7.49	12.1265	-3.84771	0.753668	-5.10531	3.30261e-07	9.07649e-07	Down
WW-vs-KLD_FM	evm.model.Chr6.2927.1	1.04151	-3.84761	2.39036	-1.60964	0.107477	0.146131	NoChange
WW-vs-KLD_FM	evm.model.Chr8.975	1.04151	-3.84761	2.39036	-1.60964	0.107477	0.146131	NoChange
WW-vs-KLD_FM	evm.model.Chr6.3060	54.5816	-3.84749	0.367901	-10.4579	1.34767e-25	9.91907e-25	Down
WW-vs-KLD_FM	evm.model.Chr2.2745	6.46295	3.84414	1.18317	3.24902	0.00115804	0.00217626	Up
WW-vs-KLD_FM	evm.model.Chr8.430	9.69414	3.84404	0.972556	3.95251	7.73357e-05	0.000167133	Up
WW-vs-KLD_FM	evm.model.Chr2.80	6.46361	3.84397	1.20586	3.18776	0.00143382	0.00266477	Up
WW-vs-KLD_FM	evm.model.Chr7.2231	25.7125	3.83796	0.599871	6.39797	1.57452e-10	5.63557e-10	Up
WW-vs-KLD_FM	evm.model.Chr8.1944	641.431	3.83557	0.128438	29.8632	5.92145e-196	4.74952e-194	Up
WW-vs-KLD_FM	evm.model.Chr1.2405	606.595	-3.83302	0.137313	-27.9144	1.78207e-171	1.20219e-169	Down
WW-vs-KLD_FM	evm.model.Chr3.1012	44.8178	3.83284	0.448846	8.53932	1.35018e-17	7.18769e-17	Up
WW-vs-KLD_FM	evm.model.Chr3.365	325.899	-3.8309	0.153981	-24.879	1.25657e-136	6.33668e-135	Down
WW-vs-KLD_FM	evm.model.Chr5.501.1	2203.8	-3.82836	0.119444	-32.0516	2.08676e-225	2.02446e-223	Down
WW-vs-KLD_FM	evm.model.Chr7.1976	223.452	3.82802	0.205501	18.6278	1.9134e-77	4.75967e-76	Up
WW-vs-KLD_FM	evm.model.Chr1.3290	1239.12	-3.82497	0.135197	-28.2919	4.34529e-176	3.08455e-174	Down
WW-vs-KLD_FM	evm.model.Chr1.5151	156.66	-3.81771	0.653518	-5.84178	5.16459e-09	1.65541e-08	Down
WW-vs-KLD_FM	evm.model.Chr6.2511	6.32726	3.81575	1.19108	3.20361	0.00135714	0.00252918	Up
WW-vs-KLD_FM	evm.model.Chr6.563	18.9751	3.81535	0.68638	5.55866	2.71855e-08	8.2357e-08	Up
WW-vs-KLD_FM	evm.model.Chr4.1711	37.9632	3.81513	0.488905	7.80341	6.02543e-15	2.80906e-14	Up
WW-vs-KLD_FM	evm.model.Chr7.1144	6.33356	3.81206	1.23299	3.09172	0.00198999	0.00362889	Up
WW-vs-KLD_FM	evm.model.Chr4.1178	7.90379	-3.8116	0.985344	-3.86829	0.000109599	0.000232979	Down
WW-vs-KLD_FM	evm.model.Chr2.232	15.8097	-3.81146	0.695742	-5.47826	4.29525e-08	1.27785e-07	Down
WW-vs-KLD_FM	evm.model.Chr6.1047	74.8582	-3.80724	0.337582	-11.278	1.68583e-29	1.41631e-28	Down
WW-vs-KLD_FM	evm.model.Chr7.2536	94.3918	3.80592	0.310985	12.2383	1.94108e-34	1.90673e-33	Up
WW-vs-KLD_FM	evm.model.Chr2.1934	5720.39	-3.80569	0.0839896	-45.3115	0	0	Down
WW-vs-KLD_FM	evm.model.Chr8.1067	47.1198	3.80465	0.437609	8.69419	3.49325e-18	1.91569e-17	Up
WW-vs-KLD_FM	evm.model.Chr4.1162	7.85975	-3.80431	0.950092	-4.00415	6.22402e-05	0.000136141	Down
WW-vs-KLD_FM	evm.model.Chr5.1212	3.36509	3.80423	1.51843	2.50538	0.0122321	0.0199619	Up
WW-vs-KLD_FM	evm.model.Chr1.846	430.113	3.80259	0.160991	23.62	2.40285e-123	1.07119e-121	Up
WW-vs-KLD_FM	evm.model.Chr2.2286	106.02	-3.80216	0.29477	-12.8987	4.57547e-38	5.04416e-37	Down
WW-vs-KLD_FM	evm.model.Chr8.1456	264.666	-3.80016	0.531878	-7.14479	9.01315e-13	3.73753e-12	Down
WW-vs-KLD_FM	evm.model.Chr7.1433	21.9551	3.79912	0.648243	5.86064	4.61096e-09	1.4845e-08	Up
WW-vs-KLD_FM	evm.model.Chr1.1706.2	46.9918	-3.79887	0.386906	-9.8186	9.36394e-23	6.2364e-22	Down
WW-vs-KLD_FM	evm.model.Chr5.1915	412.96	-3.79673	0.609884	-6.22533	4.80531e-10	1.66636e-09	Down
WW-vs-KLD_FM	evm.model.Chr1.4998	5.86521	-3.79477	1.08227	-3.5063	0.000454382	0.000898576	Down
WW-vs-KLD_FM	evm.model.Chr1.1337	1128.06	-3.79088	0.158995	-23.8427	1.20435e-125	5.45248e-124	Down
WW-vs-KLD_FM	evm.model.Chr8.1988	130.796	3.78973	0.267869	14.1477	1.92859e-45	2.57309e-44	Up
WW-vs-KLD_FM	evm.model.Chr3.2483	799.902	-3.78929	0.173198	-21.8783	4.18148e-106	1.55172e-104	Down
WW-vs-KLD_FM	evm.model.Chr1.5104	315.161	-3.78847	0.541987	-6.98996	2.74959e-12	1.1097e-11	Down
WW-vs-KLD_FM	evm.model.Chr4.2060	21.6728	3.78349	0.651783	5.80484	6.44281e-09	2.04805e-08	Up
WW-vs-KLD_FM	evm.model.Chr1.1955	9.29435	3.782	0.963371	3.9258	8.64409e-05	0.000185825	Up
WW-vs-KLD_FM	evm.model.Chr2.1904	29.0588	-3.78168	0.486881	-7.76716	8.0267e-15	3.71993e-14	Down
WW-vs-KLD_FM	evm.model.Chr1.5651	636.718	-3.78027	0.174884	-21.6158	1.27502e-103	4.63856e-102	Down
WW-vs-KLD_FM	evm.model.Chr5.464	9.30327	3.78006	0.98365	3.84289	0.000121592	0.000257129	Up
WW-vs-KLD_FM	evm.model.Chr1.1841	9.29804	3.77897	1.00848	3.74718	0.000178833	0.000371582	Up
WW-vs-KLD_FM	evm.model.Chr1.5262	1042.38	-3.77632	0.739083	-5.10947	3.23072e-07	8.88492e-07	Down
WW-vs-KLD_FM	evm.model.Chr5.716	819.977	3.77493	0.116882	32.2969	7.73165e-229	7.68375e-227	Up
WW-vs-KLD_FM	evm.model.Chr1.5055	98.3686	-3.7747	0.339658	-11.1133	1.0814e-28	8.84441e-28	Down
WW-vs-KLD_FM	evm.model.Chr4.1939	3.84905	-3.7703	1.43347	-2.63018	0.00853394	0.0142463	Down
WW-vs-KLD_FM	evm.model.Chr1.2506	1731.31	-3.76772	0.116211	-32.4214	1.3711e-230	1.37603e-228	Down
WW-vs-KLD_FM	evm.model.Chr1.4391	15.3599	-3.76723	0.658862	-5.71778	1.07923e-08	3.3707e-08	Down
WW-vs-KLD_FM	evm.model.Chr5.1298	1.57651	3.76605	1.90257	1.97945	0.0477649	0.0698976	Up
WW-vs-KLD_FM	evm.model.Chr6.1317	1.57651	3.76604	1.86137	2.02327	0.0430457	0.063664	Up
WW-vs-KLD_FM	evm.model.Chr6.1090	1.57629	3.76586	1.80961	2.08104	0.0374306	0.0560103	Up
WW-vs-KLD_FM	evm.model.Chr5.686	3.83732	-3.76575	1.33186	-2.82744	0.00469224	0.00814407	Down
WW-vs-KLD_FM	evm.model.Chr3.2959	1.57607	3.76568	1.76173	2.13749	0.0325579	0.0492612	Up
WW-vs-KLD_FM	evm.model.Chr6.2494	1.57586	3.76552	1.78326	2.1116	0.0347209	0.0522313	Up
WW-vs-KLD_FM	evm.model.Chr3.1523	1.57564	3.76536	1.74016	2.16379	0.0304802	0.0463967	Up
WW-vs-KLD_FM	evm.model.Chr1.4917	1.57542	3.7652	1.72697	2.18023	0.0292401	0.0446692	Up
WW-vs-KLD_FM	evm.model.Chr7.1352	1.57542	3.7652	1.72697	2.18023	0.0292401	0.0446692	Up
WW-vs-KLD_FM	evm.model.Chr3.2401	1.5752	3.76503	1.74013	2.16365	0.0304916	0.0464002	Up
WW-vs-KLD_FM	evm.model.Chr6.1820	1.5752	3.76503	1.74013	2.16365	0.0304916	0.0464002	Up
WW-vs-KLD_FM	evm.model.Chr5.2193	1.5752	3.76503	1.74013	2.16364	0.0304916	0.0464002	Up
WW-vs-KLD_FM	evm.model.Chr8.1276	1.5752	3.76503	1.80956	2.08063	0.0374681	0.0560617	Up
WW-vs-KLD_FM	evm.model.Chr3.852	9.15909	3.76247	0.983807	3.8244	0.000131093	0.000276277	Up
WW-vs-KLD_FM	evm.model.Chr4.325	11.465	-3.76198	0.756549	-4.97255	6.60781e-07	1.76575e-06	Down
WW-vs-KLD_FM	evm.model.Chr1.1292	5510.13	-3.76004	0.0935703	-40.1841	0	0	Down
WW-vs-KLD_FM	evm.model.Chr2.2386	32.4186	-3.75817	0.461814	-8.13783	4.02437e-16	1.99486e-15	Down
WW-vs-KLD_FM	evm.model.Chr7.1491	137.335	3.75796	0.263153	14.2805	2.89387e-46	3.94096e-45	Up
WW-vs-KLD_FM	evm.model.Chr2.368	73.0346	3.75469	0.348848	10.7631	5.14105e-27	3.96287e-26	Up
WW-vs-KLD_FM	evm.model.Chr3.2821	17.1102	-3.75371	0.655535	-5.72618	1.02718e-08	3.21603e-08	Down
WW-vs-KLD_FM	evm.model.Chr4.2759	57.0762	-3.75371	0.344522	-10.8954	1.21236e-27	9.53279e-27	Down
WW-vs-KLD_FM	evm.model.Chr1.5550	2.03433	-3.75054	1.6829	-2.22862	0.0258393	0.0398746	Down
WW-vs-KLD_FM	evm.model.Chr8.1866	209.27	3.75047	0.217272	17.2616	9.1566e-67	1.87109e-65	Up
WW-vs-KLD_FM	evm.model.Chr2.584	24.2672	3.74978	0.657685	5.70149	1.18765e-08	3.70025e-08	Up
WW-vs-KLD_FM	evm.model.Chr3.2188	12.1247	3.74975	0.842106	4.45283	8.4747e-06	2.03459e-05	Up
WW-vs-KLD_FM	evm.model.Chr3.2072	18.2127	3.74646	0.716637	5.22783	1.71511e-07	4.83892e-07	Up
WW-vs-KLD_FM	evm.model.Chr4.1731	245.347	3.74645	0.195477	19.1657	7.15628e-82	1.91583e-80	Up
WW-vs-KLD_FM	evm.model.Chr7.2337	107.907	-3.74559	0.292163	-12.8202	1.26403e-37	1.37491e-36	Down
WW-vs-KLD_FM	evm.model.Chr1.2492	2126.19	-3.74512	0.108931	-34.3807	4.90381e-259	5.77487e-257	Down
WW-vs-KLD_FM	evm.model.Chr1.2071	105.979	3.74464	0.298537	12.5433	4.32552e-36	4.5053e-35	Up
WW-vs-KLD_FM	evm.model.Chr7.1534	20.7926	-3.74334	0.56554	-6.61905	3.61508e-11	1.34989e-10	Down
WW-vs-KLD_FM	evm.model.Chr8.883	2.02085	-3.74332	1.63365	-2.29139	0.0219411	0.0342902	Down
WW-vs-KLD_FM	evm.model.Chr1.5185	2.02129	-3.74332	1.63359	-2.29146	0.0219368	0.034286	Down
WW-vs-KLD_FM	evm.model.Chr2.1658	5.67205	-3.74277	1.15918	-3.22881	0.00124305	0.00232785	Down
WW-vs-KLD_FM	evm.model.Chr7.1069	3.22416	3.74159	1.48306	2.52288	0.0116398	0.0190549	Up
WW-vs-KLD_FM	evm.model.Chr2.1384	54.3307	3.74088	0.41709	8.96901	2.99199e-19	1.72484e-18	Up
WW-vs-KLD_FM	evm.model.Chr8.87	2.01521	-3.73995	1.68221	-2.22324	0.0261996	0.0403847	Down
WW-vs-KLD_FM	evm.model.Chr7.2486	2.01448	-3.73993	1.63337	-2.28969	0.0220391	0.034438	Down
WW-vs-KLD_FM	evm.model.Chr4.1601	18.0529	3.7386	0.712847	5.24461	1.56616e-07	4.43899e-07	Up
WW-vs-KLD_FM	evm.model.Chr7.2108	5.65233	-3.73788	1.07552	-3.47541	0.000510074	0.00100287	Down
WW-vs-KLD_FM	evm.model.Chr3.540	2.00832	-3.73637	1.66001	-2.25082	0.0243971	0.0377949	Down
WW-vs-KLD_FM	evm.model.Chr1.3210	2.00861	-3.73566	1.8737	-1.99373	0.0461814	0.0678239	Down
WW-vs-KLD_FM	evm.model.Chr7.2860	9.03714	3.73456	1.01893	3.6652	0.000247149	0.000505133	Up
WW-vs-KLD_FM	evm.model.Chr7.1913	5.62713	-3.73284	1.11576	-3.34557	0.000821151	0.00157601	Down
WW-vs-KLD_FM	evm.model.Chr7.1380	114.08	3.7321	0.287475	12.9824	1.5403e-38	1.71666e-37	Up
WW-vs-KLD_FM	evm.model.Chr4.619	7.49365	-3.72847	1.01488	-3.67381	0.000238958	0.000489276	Down
WW-vs-KLD_FM	evm.model.Chr1.2414	29.9337	3.72816	0.571983	6.51795	7.12748e-11	2.60744e-10	Up
WW-vs-KLD_FM	evm.model.Chr1.1651	29.9473	3.72684	0.550884	6.76519	1.33131e-11	5.13494e-11	Up
WW-vs-KLD_FM	evm.model.Chr2.950	35.8784	3.72514	0.494393	7.53476	4.89215e-14	2.18762e-13	Up
WW-vs-KLD_FM	evm.model.Chr8.1373	20.4836	-3.72217	0.589699	-6.31199	2.75477e-10	9.71994e-10	Down
WW-vs-KLD_FM	evm.model.Chr1.5408	9.30316	-3.71784	0.876876	-4.23987	2.23654e-05	5.13293e-05	Down
WW-vs-KLD_FM	evm.model.Chr1.3841	32.616	3.71636	0.526934	7.0528	1.75354e-12	7.14928e-12	Up
WW-vs-KLD_FM	evm.model.Chr7.1024.1	1088.42	-3.7141	0.319131	-11.6382	2.63615e-31	2.34014e-30	Down
WW-vs-KLD_FM	evm.model.Chr1.5839_evm.model.Chr1.5843_evm.model.Chr1.5844	24861.5	-3.71326	0.0732575	-50.6877	0	0	Down
WW-vs-KLD_FM	evm.model.Chr7.1442	5.93745	3.71254	1.21468	3.05638	0.00224026	0.004053	Up
WW-vs-KLD_FM	evm.model.Chr3.2134.1	2445.83	-3.71179	0.136145	-27.2635	1.14881e-163	7.40652e-162	Down
WW-vs-KLD_FM	evm.model.Chr3.2545	1692.48	-3.70845	0.130411	-28.4365	7.14757e-178	5.12737e-176	Down
WW-vs-KLD_FM	evm.model.Chr2.2167	177.252	-3.70746	0.197244	-18.7963	8.09391e-79	2.06121e-77	Down
WW-vs-KLD_FM	evm.model.Chr4.612	243.637	-3.70683	0.180398	-20.5481	8.00408e-94	2.53604e-92	Down
WW-vs-KLD_FM	evm.model.Chr1.1507	38.3098	3.70418	0.47054	7.87219	3.48475e-15	1.64302e-14	Up
WW-vs-KLD_FM	evm.model.Chr5.1326_evm.model.Chr5.1327	23.9354	-3.70361	0.527274	-7.02407	2.15497e-12	8.74914e-12	Down
WW-vs-KLD_FM	evm.model.Chr7.1949	1077.18	-3.70318	0.17592	-21.0504	2.26807e-98	7.66291e-97	Down
WW-vs-KLD_FM	evm.model.Chr2.1145_evm.model.Chr2.1146	61.7832	3.70138	0.373817	9.90159	4.09723e-23	2.76401e-22	Up
WW-vs-KLD_FM	evm.model.Chr6.276	121.342	-3.7011	0.235646	-15.7062	1.37166e-55	2.28869e-54	Down
WW-vs-KLD_FM	evm.model.Chr7.110	149.561	3.69882	0.255023	14.5038	1.1456e-47	1.60517e-46	Up
WW-vs-KLD_FM	evm.model.Chr8.725	55.118	-3.69869	0.418451	-8.83901	9.65725e-19	5.41258e-18	Down
WW-vs-KLD_FM	evm.model.Chr4.2785	625.66	-3.69754	0.124338	-29.7378	2.49197e-194	1.97544e-192	Down
WW-vs-KLD_FM	evm.model.Chr1.2595	96.7574	3.69521	0.3032	12.1874	3.62935e-34	3.53107e-33	Up
WW-vs-KLD_FM	evm.model.Chr3.1158	397.27	-3.69407	0.176572	-20.921	3.44492e-97	1.14866e-95	Down
WW-vs-KLD_FM	evm.model.Chr1.5592_evm.model.Chr1.5593_evm.model.Chr1.5594	3.65735	-3.6895	1.56958	-2.35063	0.0187418	0.029661	Down
WW-vs-KLD_FM	evm.model.Chr1.5774	1662.13	-3.68403	0.101757	-36.204	5.26243e-287	7.1954e-285	Down
WW-vs-KLD_FM	evm.model.Chr3.1671	5.80168	3.68142	1.1993	3.06965	0.00214312	0.00389004	Up
WW-vs-KLD_FM	evm.model.Chr2.3194	5.4528	-3.68135	1.08298	-3.39926	0.000675678	0.00130914	Down
WW-vs-KLD_FM	evm.model.Chr6.1721	5.80103	3.68124	1.19185	3.08867	0.00201052	0.00366207	Up
WW-vs-KLD_FM	evm.model.Chr3.2344	84.0739	3.6787	0.325487	11.3022	1.28024e-29	1.07912e-28	Up
WW-vs-KLD_FM	evm.model.Chr1.4969	3.10099	3.67813	1.46979	2.50248	0.0123327	0.0201212	Up
WW-vs-KLD_FM	evm.model.Chr3.82	3.09418	3.67796	1.45463	2.52845	0.0114568	0.0187779	Up
WW-vs-KLD_FM	evm.model.Chr7.874	3.10034	3.67787	1.47037	2.50132	0.0123731	0.0201742	Up
WW-vs-KLD_FM	evm.model.Chr1.576	3.09983	3.67762	1.46964	2.50239	0.0123358	0.0201224	Up
WW-vs-KLD_FM	evm.model.Chr5.267	3.09961	3.67753	1.46962	2.50237	0.0123364	0.0201224	Up
WW-vs-KLD_FM	evm.model.Chr7.522	5.43374	-3.67734	1.0793	-3.40715	0.000656456	0.00127481	Down
WW-vs-KLD_FM	evm.model.Chr2.207	14.4867	-3.67694	0.682201	-5.38982	7.05273e-08	2.05882e-07	Down
WW-vs-KLD_FM	evm.model.Chr1.1398	16.2809	-3.67643	0.626622	-5.86706	4.43585e-09	1.42948e-08	Down
WW-vs-KLD_FM	evm.model.Chr1.3654	14.4328	3.6757	0.820297	4.48094	7.43158e-06	1.7958e-05	Up
WW-vs-KLD_FM	evm.model.Chr2.301	10.8479	-3.67565	0.755807	-4.86321	1.15495e-06	3.01742e-06	Down
WW-vs-KLD_FM	evm.model.Chr3.3131	169.717	-3.67214	0.230226	-15.9502	2.841e-57	4.91757e-56	Down
WW-vs-KLD_FM	evm.model.Chr4.1132	37.525	3.67191	0.474131	7.74451	9.59501e-15	4.43264e-14	Up
WW-vs-KLD_FM	evm.model.Chr6.1508	432.85	3.67143	0.151829	24.1813	3.49629e-129	1.65266e-127	Up
WW-vs-KLD_FM	evm.model.Chr6.683	899.657	-3.67053	0.104086	-35.2645	2.05749e-272	2.58748e-270	Down
WW-vs-KLD_FM	evm.model.Chr1.22	585.954	-3.67051	0.590795	-6.21284	5.20368e-10	1.80144e-09	Down
WW-vs-KLD_FM	evm.model.Chr7.324	28.8608	-3.67013	0.515392	-7.12105	1.07108e-12	4.4217e-12	Down
WW-vs-KLD_FM	evm.model.Chr3.2334	68.9958	3.66488	0.359266	10.201	1.96188e-24	1.38927e-23	Up
WW-vs-KLD_FM	evm.model.Chr5.1708	23.3133	-3.662	0.561597	-6.52069	6.99858e-11	2.56166e-10	Down
WW-vs-KLD_FM	evm.model.Chr3.114	17.9162	-3.6603	0.615348	-5.94834	2.70872e-09	8.87073e-09	Down
WW-vs-KLD_FM	evm.model.Chr4.302	12.5483	-3.66014	0.835984	-4.37824	1.19644e-05	2.83234e-05	Down
WW-vs-KLD_FM	evm.model.Chr1.5031	929.781	3.65795	0.10839	33.7482	1.13757e-249	1.27339e-247	Up
WW-vs-KLD_FM	evm.model.Chr4.1008	28.6247	3.6578	0.550006	6.65047	2.92168e-11	1.09903e-10	Up
WW-vs-KLD_FM	evm.model.Chr4.410	4102.12	-3.65368	0.102287	-35.72	1.93693e-279	2.51345e-277	Down
WW-vs-KLD_FM	evm.model.Chr5.1213.5	25.6521	3.65252	0.579529	6.30256	2.92771e-10	1.02994e-09	Up
WW-vs-KLD_FM	evm.model.Chr1.3091	74.8173	-3.65237	0.357986	-10.2026	1.93128e-24	1.36856e-23	Down
WW-vs-KLD_FM	evm.model.Chr2.847	46.177	-3.64746	0.408157	-8.9364	4.02048e-19	2.29759e-18	Down
WW-vs-KLD_FM	evm.model.Chr6.1597	14.1774	3.64519	0.773486	4.71268	2.44478e-06	6.18419e-06	Up
WW-vs-KLD_FM	evm.model.Chr5.184	14.1767	3.64513	0.773376	4.71327	2.4377e-06	6.16706e-06	Up
WW-vs-KLD_FM	evm.model.Chr2.657	92.2181	-3.64497	0.370044	-9.8501	6.84777e-23	4.58461e-22	Down
WW-vs-KLD_FM	evm.model.Chr1.3448	10.6296	-3.64436	0.767075	-4.75099	2.02427e-06	5.15586e-06	Down
WW-vs-KLD_FM	evm.model.Chr8.2783	169.821	3.64405	0.24445	14.9072	2.96112e-50	4.39701e-49	Up
WW-vs-KLD_FM	evm.model.Chr1.3439	35.468	-3.64381	0.44133	-8.25643	1.50095e-16	7.59912e-16	Down
WW-vs-KLD_FM	evm.model.Chr6.1397.1	5.67554	3.64233	1.21196	3.00531	0.00265308	0.00475426	Up
WW-vs-KLD_FM	evm.model.Chr1.2310	5.6751	3.64222	1.21334	3.00182	0.00268367	0.00480569	Up
WW-vs-KLD_FM	evm.model.Chr4.586	1.44653	3.64191	2.89278	1.25897	0.208043	0.263143	NoChange
WW-vs-KLD_FM	evm.model.Chr6.2939	8.85192	-3.64175	0.854623	-4.26123	2.03303e-05	4.68698e-05	Down
WW-vs-KLD_FM	evm.model.Chr7.1041	1.44501	3.64038	1.8308	1.98841	0.0467662	0.0685938	Up
WW-vs-KLD_FM	evm.model.Chr7.1932	1.44479	3.64025	2.26184	1.60942	0.107524	0.146176	NoChange
WW-vs-KLD_FM	evm.model.Chr1.4730	1.44479	3.64021	1.89785	1.91807	0.0551021	0.0796959	NoChange
WW-vs-KLD_FM	evm.model.Chr6.981	1.44479	3.6402	1.83079	1.98832	0.0467764	0.0685988	Up
WW-vs-KLD_FM	evm.model.Chr5.1137	1.44435	3.63984	1.80976	2.01123	0.0443008	0.0653683	Up
WW-vs-KLD_FM	evm.model.Chr5.1704	1.44413	3.63966	1.78761	2.03605	0.0417455	0.0618666	Up
WW-vs-KLD_FM	evm.model.Chr6.959	1.44413	3.63966	1.78761	2.03605	0.0417455	0.0618666	Up
WW-vs-KLD_FM	evm.model.Chr6.2704.1	1.44413	3.63966	1.78761	2.03605	0.0417455	0.0618666	Up
WW-vs-KLD_FM	evm.model.Chr7.160	1.44413	3.63966	1.78761	2.03605	0.0417455	0.0618666	Up
WW-vs-KLD_FM	evm.model.Chr2.1915	1.44392	3.63948	1.83077	1.98795	0.0468169	0.0686533	Up
WW-vs-KLD_FM	evm.model.Chr3.1281	1.44348	3.63912	1.83076	1.98777	0.0468372	0.0686733	Up
WW-vs-KLD_FM	evm.model.Chr7.853	1.44348	3.63912	1.83076	1.98777	0.0468372	0.0686733	Up
WW-vs-KLD_FM	evm.model.Chr3.416	39.4587	3.63148	0.489437	7.4197	1.17389e-13	5.12224e-13	Up
WW-vs-KLD_FM	evm.model.Chr1.2677	78.7636	3.63107	0.329801	11.0099	3.42464e-28	2.76317e-27	Up
WW-vs-KLD_FM	evm.model.Chr6.69	285.483	-3.62501	0.20433	-17.7409	2.02484e-70	4.45005e-69	Down
WW-vs-KLD_FM	evm.model.Chr8.534	29.7443	-3.62346	0.499722	-7.25095	4.1385e-13	1.75398e-12	Down
WW-vs-KLD_FM	evm.model.Chr7.60	16.7632	3.61766	0.713475	5.07049	3.96802e-07	1.08293e-06	Up
WW-vs-KLD_FM	evm.model.Chr8.1790	472.776	3.61392	0.144603	24.9921	7.45482e-138	3.80644e-136	Up
WW-vs-KLD_FM	evm.model.Chr3.2044	5.53085	3.61261	1.2212	2.95825	0.00309389	0.00550544	Up
WW-vs-KLD_FM	evm.model.Chr1.3881	27.6735	3.61105	0.565549	6.38504	1.71354e-10	6.11596e-10	Up
WW-vs-KLD_FM	evm.model.Chr6.1414	2.96898	3.61067	1.49454	2.4159	0.0156964	0.0251441	Up
WW-vs-KLD_FM	evm.model.Chr7.1279	2.96767	3.61012	1.51085	2.38946	0.016873	0.0269124	Up
WW-vs-KLD_FM	evm.model.Chr8.2093.1	11.0755	3.60915	0.854212	4.22512	2.38817e-05	5.46799e-05	Up
WW-vs-KLD_FM	evm.model.Chr5.687	60.6832	-3.60852	0.402324	-8.9692	2.98672e-19	1.72229e-18	Down
WW-vs-KLD_FM	evm.model.Chr2.2752	13.8488	-3.60731	0.676805	-5.32992	9.82572e-08	2.8342e-07	Down
WW-vs-KLD_FM	evm.model.Chr1.1652	47.0297	3.60616	0.424549	8.4941	1.99469e-17	1.05416e-16	Up
WW-vs-KLD_FM	evm.model.Chr7.1030	5.54577	3.60581	1.24073	2.90621	0.00365839	0.006448	Up
WW-vs-KLD_FM	evm.model.Chr2.267	5366.7	-3.60471	0.056213	-64.1259	0	0	Down
WW-vs-KLD_FM	evm.model.Chr1.4849	1156.07	-3.60431	0.154783	-23.2862	6.11267e-120	2.6053e-118	Down
WW-vs-KLD_FM	evm.model.Chr3.831	312.466	-3.60256	0.443112	-8.13015	4.28773e-16	2.12076e-15	Down
WW-vs-KLD_FM	evm.model.Chr1.4482	20.6296	-3.59698	0.600032	-5.99465	2.03921e-09	6.75088e-09	Down
WW-vs-KLD_FM	evm.model.Chr3.2648	22.0423	3.59696	0.635423	5.66073	1.50732e-08	4.65706e-08	Up
WW-vs-KLD_FM	evm.model.Chr7.2754_evm.model.Chr7.2755	302.128	3.59388	0.176767	20.3312	6.80793e-92	2.09198e-90	Up
WW-vs-KLD_FM	evm.model.Chr1.3614	18.8719	-3.59293	0.581031	-6.18371	6.26131e-10	2.15622e-09	Down
WW-vs-KLD_FM	evm.model.Chr3.757	3.43129	-3.59179	1.423	-2.52411	0.0115993	0.0189962	Down
WW-vs-KLD_FM	evm.model.Chr6.2743	114.992	3.59124	0.276072	13.0084	1.09679e-38	1.22842e-37	Up
WW-vs-KLD_FM	evm.model.Chr7.1500	101.25	3.58823	0.292619	12.2625	1.44032e-34	1.42031e-33	Up
WW-vs-KLD_FM	evm.model.Chr5.423.2	13.6535	3.58421	0.79157	4.52798	5.95501e-06	1.45365e-05	Up
WW-vs-KLD_FM	evm.model.Chr4.857	30.0191	3.58399	0.528145	6.78599	1.15291e-11	4.46036e-11	Up
WW-vs-KLD_FM	evm.model.Chr1.1702	16.359	3.58325	0.698406	5.13061	2.88806e-07	7.98351e-07	Up
WW-vs-KLD_FM	evm.model.Chr2.2067	1648.54	-3.58314	0.0821823	-43.5999	0	0	Down
WW-vs-KLD_FM	evm.model.Chr2.148	3.40608	-3.58235	1.36431	-2.62575	0.00864582	0.0144154	Down
WW-vs-KLD_FM	evm.model.Chr6.3297	1.82204	-3.58012	1.71681	-2.08534	0.0370388	0.0554847	Down
WW-vs-KLD_FM	evm.model.Chr3.915	3.39985	-3.57944	1.38678	-2.58111	0.00984819	0.0162815	Down
WW-vs-KLD_FM	evm.model.Chr1.5580_evm.model.Chr1.5578_evm.model.Chr1.5579	39.1245	-3.57917	0.539401	-6.63546	3.23496e-11	1.2124e-10	Down
WW-vs-KLD_FM	evm.model.Chr2.1501	24.4684	3.57883	0.613585	5.83266	5.45493e-09	1.74409e-08	Up
WW-vs-KLD_FM	evm.model.Chr1.2092	1.81567	-3.57613	1.68307	-2.12477	0.0336062	0.0507164	Down
WW-vs-KLD_FM	evm.model.Chr7.2623	1.81589	-3.57613	1.68304	-2.12481	0.0336028	0.0507164	Down
WW-vs-KLD_FM	evm.model.Chr1.1954	198.064	3.57604	0.205684	17.386	1.05257e-67	2.18148e-66	Up
WW-vs-KLD_FM	evm.model.Chr6.2072	1.81574	-3.576	1.66596	-2.14651	0.0318327	0.048293	Down
WW-vs-KLD_FM	evm.model.Chr6.984	1.81523	-3.57599	1.74436	-2.05003	0.0403615	0.0600295	Down
WW-vs-KLD_FM	evm.model.Chr5.2595	251.187	-3.57591	0.251029	-14.245	4.81641e-46	6.51126e-45	Down
WW-vs-KLD_FM	evm.model.Chr6.2071	173.768	3.57583	0.229251	15.5979	7.52229e-55	1.23193e-53	Up
WW-vs-KLD_FM	evm.model.Chr4.547	15.2801	-3.57574	0.660347	-5.41494	6.13103e-08	1.79826e-07	Down
WW-vs-KLD_FM	evm.model.Chr4.1443	22.0263	-3.57464	0.533674	-6.69817	2.11043e-11	8.00814e-11	Down
WW-vs-KLD_FM	evm.model.Chr4.88	44.1001	-3.57438	0.445323	-8.02649	1.003e-15	4.85485e-15	Down
WW-vs-KLD_FM	evm.model.Chr7.1463	1.80929	-3.57229	1.71651	-2.08113	0.0374222	0.0560095	Down
WW-vs-KLD_FM	evm.model.Chr8.2307	5.4063	3.57149	1.20281	2.96929	0.00298492	0.0053199	Up
WW-vs-KLD_FM	evm.model.Chr2.208	23.6677	-3.57007	0.527945	-6.7622	1.35916e-11	5.2364e-11	Down
WW-vs-KLD_FM	evm.model.Chr1.1917	18.9396	3.56917	0.651731	5.47645	4.33932e-08	1.2904e-07	Up
WW-vs-KLD_FM	evm.model.Chr3.686	10.8275	3.56834	0.861364	4.14266	3.43294e-05	7.73151e-05	Up
WW-vs-KLD_FM	evm.model.Chr4.2230	5.4134	3.56832	1.22226	2.91945	0.00350649	0.00619259	Up
WW-vs-KLD_FM	evm.model.Chr3.3161	1.80226	-3.56809	1.7164	-2.07883	0.0376332	0.0562752	Down
WW-vs-KLD_FM	evm.model.Chr8.1666	3119.21	-3.56685	0.0878563	-40.5986	0	0	Down
WW-vs-KLD_FM	evm.model.Chr6.338	55.6753	-3.56633	0.359362	-9.92404	3.27231e-23	2.21632e-22	Down
WW-vs-KLD_FM	evm.model.Chr1.1728	223.829	3.5657	0.194026	18.3775	1.99081e-75	4.76601e-74	Up
WW-vs-KLD_FM	evm.model.Chr6.1914	8.42807	-3.5653	0.838456	-4.25222	2.11658e-05	4.86969e-05	Down
WW-vs-KLD_FM	evm.model.Chr5.430.1	8.40836	-3.5627	0.868856	-4.10046	4.12334e-05	9.21712e-05	Down
WW-vs-KLD_FM	evm.model.Chr2.2032	134.576	3.56268	0.246807	14.4351	3.11125e-47	4.31194e-46	Up
WW-vs-KLD_FM	evm.model.Chr7.2506	16.1016	3.55669	0.705552	5.04101	4.63072e-07	1.25719e-06	Up
WW-vs-KLD_FM	evm.model.Chr4.172	198.301	3.55577	0.208948	17.0174	6.09772e-65	1.20728e-63	Up
WW-vs-KLD_FM	evm.model.Chr4.2651	26.7907	3.55437	0.542807	6.54813	5.82607e-11	2.1398e-10	Up
WW-vs-KLD_FM	evm.model.Chr3.1617	617.846	3.55368	0.12456	28.5297	5.01088e-179	3.64595e-177	Up
WW-vs-KLD_FM	evm.model.Chr1.2205	10.0452	-3.55343	0.845567	-4.20242	2.64075e-05	6.01454e-05	Down
WW-vs-KLD_FM	evm.model.Chr6.616	216.551	3.55282	0.19695	18.0392	9.59113e-73	2.20293e-71	Up
WW-vs-KLD_FM	evm.model.Chr2.2821	205.677	-3.55246	0.206601	-17.1947	2.90755e-66	5.88822e-65	Down
WW-vs-KLD_FM	evm.model.Chr6.583	11.6942	-3.54918	0.86038	-4.12514	3.70512e-05	8.31968e-05	Down
WW-vs-KLD_FM	evm.model.Chr1.4153	313.631	-3.54917	0.441541	-8.03815	9.12069e-16	4.42103e-15	Down
WW-vs-KLD_FM	evm.model.Chr4.2412	5.00367	-3.54887	1.1538	-3.0758	0.0020994	0.00381645	Down
WW-vs-KLD_FM	evm.model.Chr2.2794	0.84886	-3.54884	3.20679	-1.10666	0.268439	0.329373	NoChange
WW-vs-KLD_FM	evm.model.Chr6.3117	0.84886	-3.54884	3.20679	-1.10666	0.268439	0.329373	NoChange
WW-vs-KLD_FM	evm.model.Chr1.3853	0.848274	-3.54796	3.20734	-1.1062	0.268641	0.329541	NoChange
WW-vs-KLD_FM	evm.model.Chr7.2579	0.848274	-3.54796	3.20734	-1.1062	0.268641	0.329541	NoChange
WW-vs-KLD_FM	evm.model.Chr6.2471.1	26.643	3.54791	0.547591	6.47913	9.22553e-11	3.35089e-10	Up
WW-vs-KLD_FM	evm.model.Chr3.2877	0.848714	-3.54763	2.59457	-1.36733	0.171523	0.22209	NoChange
WW-vs-KLD_FM	evm.model.Chr8.1360	0.848714	-3.54763	2.59457	-1.36733	0.171523	0.22209	NoChange
WW-vs-KLD_FM	evm.model.Chr6.2251	0.848567	-3.54729	2.53933	-1.39694	0.162431	0.211518	NoChange
WW-vs-KLD_FM	evm.model.Chr1.2891	0.84842	-3.54722	2.59474	-1.36708	0.1716	0.222096	NoChange
WW-vs-KLD_FM	evm.model.Chr2.1430	0.84842	-3.54722	2.59474	-1.36708	0.1716	0.222096	NoChange
WW-vs-KLD_FM	evm.model.Chr5.888	0.84842	-3.54722	2.59474	-1.36708	0.1716	0.222096	NoChange
WW-vs-KLD_FM	evm.model.Chr5.2572.7	47.8868	3.54545	0.409168	8.66503	4.51401e-18	2.45959e-17	Up
WW-vs-KLD_FM	evm.model.Chr4.227	7.98839	3.54217	1.01852	3.47775	0.000505633	0.000995002	Up
WW-vs-KLD_FM	evm.model.Chr1.5201	1416.66	3.54065	0.0902308	39.2399	0	0	Up
WW-vs-KLD_FM	evm.model.Chr3.352	2.83096	3.54018	1.48595	2.38244	0.0171982	0.0273884	Up
WW-vs-KLD_FM	evm.model.Chr7.1531	10341.6	-3.53896	0.098851	-35.801	1.06661e-280	1.39295e-278	Down
WW-vs-KLD_FM	evm.model.Chr3.3137	0.842339	-3.53864	2.59826	-1.36193	0.173221	0.223952	NoChange
WW-vs-KLD_FM	evm.model.Chr5.1150	0.842339	-3.53864	2.59826	-1.36193	0.173221	0.223952	NoChange
WW-vs-KLD_FM	evm.model.Chr2.75	0.842192	-3.5381	2.20273	-1.60623	0.108223	0.146986	NoChange
WW-vs-KLD_FM	evm.model.Chr3.419	0.842192	-3.5381	2.20273	-1.60623	0.108223	0.146986	NoChange
WW-vs-KLD_FM	evm.model.Chr4.576	0.842192	-3.5381	2.20273	-1.60623	0.108223	0.146986	NoChange
WW-vs-KLD_FM	evm.model.Chr6.1013	0.842192	-3.5381	2.20273	-1.60623	0.108223	0.146986	NoChange
WW-vs-KLD_FM	evm.model.Chr3.1843	0.842046	-3.53791	2.20278	-1.60611	0.10825	0.146986	NoChange
WW-vs-KLD_FM	evm.model.Chr3.335	0.842046	-3.53791	2.20278	-1.60611	0.10825	0.146986	NoChange
WW-vs-KLD_FM	evm.model.Chr4.1935	0.842046	-3.53791	2.20278	-1.60611	0.10825	0.146986	NoChange
WW-vs-KLD_FM	evm.model.Chr4.805	0.842046	-3.53791	2.20278	-1.60611	0.10825	0.146986	NoChange
WW-vs-KLD_FM	evm.model.Chr4.301	0.842046	-3.53791	2.20278	-1.60611	0.10825	0.146986	NoChange
WW-vs-KLD_FM	evm.model.Chr3.2450	34.3547	3.53674	0.487119	7.26053	3.85584e-13	1.63656e-12	Up
WW-vs-KLD_FM	evm.model.Chr8.2394	108.565	3.53511	0.2938	12.0324	2.40201e-33	2.27187e-32	Up
WW-vs-KLD_FM	evm.model.Chr8.563	1467.04	3.53451	0.140596	25.1395	1.8409e-139	9.51897e-138	Up
WW-vs-KLD_FM	evm.model.Chr3.2999	5.27698	3.53382	1.26476	2.79407	0.00520487	0.00897113	Up
WW-vs-KLD_FM	evm.model.Chr1.2273	5.2764	3.53349	1.21369	2.91136	0.00359861	0.00634812	Up
WW-vs-KLD_FM	evm.model.Chr8.1717	3293.05	3.53328	0.0670357	52.7074	0	0	Up
WW-vs-KLD_FM	evm.model.Chr4.389	6.59988	-3.53315	0.980751	-3.60249	0.00031518	0.0006362	Down
WW-vs-KLD_FM	evm.model.Chr5.2103_evm.model.Chr5.2104	644.012	3.5322	0.126327	27.9607	4.88503e-172	3.32852e-170	Up
WW-vs-KLD_FM	evm.model.Chr6.1331	10.5541	3.53109	0.874236	4.03906	5.36662e-05	0.000118327	Up
WW-vs-KLD_FM	evm.model.Chr7.747	18.1528	-3.53107	0.752763	-4.69082	2.72115e-06	6.86198e-06	Down
WW-vs-KLD_FM	evm.model.Chr5.2325	72.5892	-3.53087	0.511585	-6.90183	5.13352e-12	2.03394e-11	Down
WW-vs-KLD_FM	evm.model.Chr1.5570	539.087	-3.5306	0.169146	-20.873	9.41902e-97	3.10006e-95	Down
WW-vs-KLD_FM	evm.model.Chr5.988	52.7408	-3.52995	0.340376	-10.3707	3.36932e-25	2.44979e-24	Down
WW-vs-KLD_FM	evm.model.Chr1.2347	0.835671	-3.52979	2.20498	-1.60083	0.109415	0.148321	NoChange
WW-vs-KLD_FM	evm.model.Chr1.1910	0.835671	-3.52979	2.20498	-1.60083	0.109415	0.148321	NoChange
WW-vs-KLD_FM	evm.model.Chr2.807	0.835671	-3.52979	2.20498	-1.60083	0.109415	0.148321	NoChange
WW-vs-KLD_FM	evm.model.Chr3.2744	0.835671	-3.52979	2.20498	-1.60083	0.109415	0.148321	NoChange
WW-vs-KLD_FM	evm.model.Chr3.2596	0.835671	-3.52979	2.20498	-1.60083	0.109415	0.148321	NoChange
WW-vs-KLD_FM	evm.model.Chr5.2346	0.835671	-3.52979	2.20498	-1.60083	0.109415	0.148321	NoChange
WW-vs-KLD_FM	evm.model.Chr7.2790.1	0.835671	-3.52979	2.20498	-1.60083	0.109415	0.148321	NoChange
WW-vs-KLD_FM	evm.model.Chr8.1617	0.835671	-3.52979	2.20498	-1.60083	0.109415	0.148321	NoChange
WW-vs-KLD_FM	evm.model.Chr5.2107	0.835818	-3.52946	2.54657	-1.38597	0.165757	0.215396	NoChange
WW-vs-KLD_FM	evm.model.Chr7.1125	0.835818	-3.52946	2.54657	-1.38597	0.165757	0.215396	NoChange
WW-vs-KLD_FM	evm.model.Chr7.2854	0.835818	-3.52946	2.54657	-1.38597	0.165757	0.215396	NoChange
WW-vs-KLD_FM	evm.model.Chr8.1827	0.835818	-3.52946	2.54657	-1.38597	0.165757	0.215396	NoChange
WW-vs-KLD_FM	evm.model.Chr1.1116	0.835524	-3.52905	2.54674	-1.38571	0.165835	0.215455	NoChange
WW-vs-KLD_FM	evm.model.Chr5.1623	0.835524	-3.52905	2.54674	-1.38571	0.165835	0.215455	NoChange
WW-vs-KLD_FM	evm.model.Chr7.899	0.835524	-3.52905	2.54674	-1.38571	0.165835	0.215455	NoChange
WW-vs-KLD_FM	evm.model.Chr1.867	1184.39	3.5281	0.0974165	36.2167	3.32896e-287	4.58249e-285	Up
WW-vs-KLD_FM	evm.model.Chr6.832	55.2028	3.52728	0.395963	8.9081	5.19162e-19	2.95361e-18	Up
WW-vs-KLD_FM	evm.model.Chr2.2035	437.006	-3.5254	0.437563	-8.0569	7.82531e-16	3.81035e-15	Down
WW-vs-KLD_FM	evm.model.Chr8.1690	229.587	-3.52193	0.202244	-17.4143	6.43176e-68	1.33572e-66	Down
WW-vs-KLD_FM	evm.model.Chr1.4124	20.9902	3.52085	0.610741	5.76489	8.17111e-09	2.57973e-08	Up
WW-vs-KLD_FM	evm.model.Chr4.900	0.829296	-3.5201	2.60596	-1.35079	0.176762	0.227995	NoChange
WW-vs-KLD_FM	evm.model.Chr8.2494	7.85717	3.51641	1.01003	3.4815	0.000498622	0.000981774	Up
WW-vs-KLD_FM	evm.model.Chr4.808	11.4428	-3.51638	0.731334	-4.80817	1.52316e-06	3.9315e-06	Down
WW-vs-KLD_FM	evm.model.Chr1.818	12.9902	3.51095	0.802675	4.37407	1.21953e-05	2.88374e-05	Up
WW-vs-KLD_FM	evm.model.Chr1.2466	109.409	3.51073	0.271509	12.9305	3.03027e-38	3.35155e-37	Up
WW-vs-KLD_FM	evm.model.Chr7.963	15.576	3.50462	0.710809	4.93046	8.20357e-07	2.17477e-06	Up
WW-vs-KLD_FM	evm.model.Chr1.4341	1309.52	-3.5041	0.0934188	-37.5096	6.42383e-308	9.84005e-306	Down
WW-vs-KLD_FM	evm.model.Chr2.20.2	116.554	3.50391	0.262255	13.3607	1.02579e-40	1.20314e-39	Up
WW-vs-KLD_FM	evm.model.Chr4.81	542.914	-3.50367	0.138639	-25.272	6.4993e-141	3.38645e-139	Down
WW-vs-KLD_FM	evm.model.Chr6.2606_evm.model.Chr6.2607	18.1446	3.50348	0.662437	5.28877	1.23142e-07	3.52356e-07	Up
WW-vs-KLD_FM	evm.model.Chr3.484	155.558	-3.50327	0.212326	-16.4995	3.70206e-61	6.85032e-60	Down
WW-vs-KLD_FM	evm.model.Chr5.1591	1.31394	3.50317	1.94829	1.79807	0.0721652	0.101781	NoChange
WW-vs-KLD_FM	evm.model.Chr8.1746	6205.56	3.50302	0.155879	22.4726	7.69055e-112	3.03055e-110	Up
WW-vs-KLD_FM	evm.model.Chr4.2486	1.31372	3.50296	1.92852	1.81639	0.06931	0.0981137	NoChange
WW-vs-KLD_FM	evm.model.Chr6.1665	1.3135	3.50275	1.85928	1.88392	0.0595753	0.0855018	NoChange
WW-vs-KLD_FM	evm.model.Chr1.815	1.31329	3.50255	1.84635	1.89701	0.0578265	0.0832874	NoChange
WW-vs-KLD_FM	evm.model.Chr2.1558	1.31329	3.50255	1.84635	1.89701	0.0578265	0.0832874	NoChange
WW-vs-KLD_FM	evm.model.Chr5.2367_evm.model.Chr5.2368_evm.model.Chr5.2369_evm.model.Chr5.2370_evm.model.Chr5.2371	1.31307	3.50236	1.99288	1.75744	0.0788429	0.110298	NoChange
WW-vs-KLD_FM	evm.model.Chr8.2185	1.31307	3.50235	1.82373	1.92044	0.0548027	0.0793135	NoChange
WW-vs-KLD_FM	evm.model.Chr5.1748	1.31285	3.50216	1.82372	1.92034	0.0548154	0.0793262	NoChange
WW-vs-KLD_FM	evm.model.Chr2.283	1.31285	3.50216	1.84635	1.89681	0.0578536	0.0833088	NoChange
WW-vs-KLD_FM	evm.model.Chr3.2077	1.31285	3.50216	1.84635	1.89681	0.0578536	0.0833088	NoChange
WW-vs-KLD_FM	evm.model.Chr5.594	1.31285	3.50216	1.84635	1.89681	0.0578536	0.0833088	NoChange
WW-vs-KLD_FM	evm.model.Chr4.2698	1.31263	3.50197	1.82372	1.92024	0.0548281	0.0793389	NoChange
WW-vs-KLD_FM	evm.model.Chr1.4628	1.31263	3.50196	1.85928	1.88351	0.0596313	0.0855662	NoChange
WW-vs-KLD_FM	evm.model.Chr3.862	1.31263	3.50196	1.92855	1.81585	0.0693931	0.0982177	NoChange
WW-vs-KLD_FM	evm.model.Chr1.1986	1.3122	3.50157	1.85927	1.8833	0.0596594	0.0855885	NoChange
WW-vs-KLD_FM	evm.model.Chr4.1854	1.31198	3.50136	1.92856	1.81553	0.0694429	0.0982541	NoChange
WW-vs-KLD_FM	evm.model.Chr6.1050	1.31198	3.50136	1.92856	1.81553	0.0694429	0.0982541	NoChange
WW-vs-KLD_FM	evm.model.Chr7.1905	1.31198	3.50136	1.92856	1.81553	0.0694429	0.0982541	NoChange
WW-vs-KLD_FM	evm.model.Chr1.1147	20.7295	3.50111	0.617023	5.6742	1.39339e-08	4.31929e-08	Up
WW-vs-KLD_FM	evm.model.Chr1.4902	1.31132	3.5007	2.0821	1.68133	0.092698	0.127846	NoChange
WW-vs-KLD_FM	evm.model.Chr7.2535	25.8851	3.49772	0.564009	6.20154	5.59147e-10	1.93306e-09	Up
WW-vs-KLD_FM	evm.model.Chr6.2985	29.066	-3.49758	0.455255	-7.6827	1.55776e-14	7.12532e-14	Down
WW-vs-KLD_FM	evm.model.Chr7.2516	96.8712	-3.49722	0.360229	-9.70834	2.77834e-22	1.82356e-21	Down
WW-vs-KLD_FM	evm.model.Chr2.2385.1	90.3081	-3.49596	0.27409	-12.7548	2.93186e-37	3.15869e-36	Down
WW-vs-KLD_FM	evm.model.Chr2.2914	8930.9	-3.49592	0.146729	-23.8257	1.8076e-125	8.16548e-124	Down
WW-vs-KLD_FM	evm.model.Chr1.1966	412.725	3.49455	0.160891	21.72	1.3292e-104	4.86171e-103	Up
WW-vs-KLD_FM	evm.model.Chr1.2275	3.22603	-3.49355	1.43692	-2.43128	0.0150457	0.0241797	Down
WW-vs-KLD_FM	evm.model.Chr3.2159	2455.19	-3.49247	0.463921	-7.52816	5.14584e-14	2.29803e-13	Down
WW-vs-KLD_FM	evm.model.Chr1.1606	3161.93	-3.49178	0.114238	-30.5659	3.47886e-205	3.02884e-203	Down
WW-vs-KLD_FM	evm.model.Chr8.2099	5.15105	3.49012	1.24498	2.80334	0.00505761	0.00873208	Up
WW-vs-KLD_FM	evm.model.Chr1.1566	5.15113	3.48999	1.23652	2.82242	0.00476622	0.00826402	Up
WW-vs-KLD_FM	evm.model.Chr6.1816	4.8226	-3.48963	1.14086	-3.05876	0.00222252	0.00402304	Down
WW-vs-KLD_FM	evm.model.Chr7.1793	8.0306	-3.48782	0.913885	-3.81647	0.000135373	0.000284794	Down
WW-vs-KLD_FM	evm.model.Chr6.2439	24.0246	-3.48538	0.49985	-6.97284	3.10608e-12	1.24911e-11	Down
WW-vs-KLD_FM	evm.model.Chr1.3044	28397.9	3.48451	0.04935	70.608	0	0	Up
WW-vs-KLD_FM	evm.model.Chr2.629	25.5955	3.48389	0.573569	6.07407	1.2471e-09	4.19469e-09	Up
WW-vs-KLD_FM	evm.model.Chr5.2459	156.05	3.48332	0.226608	15.3716	2.53916e-53	3.98539e-52	Up
WW-vs-KLD_FM	evm.model.Chr1.3950	99.8689	3.48251	0.293309	11.8732	1.63119e-32	1.50168e-31	Up
WW-vs-KLD_FM	evm.model.Chr2.785	117.752	3.48211	0.273984	12.7092	5.25809e-37	5.6056e-36	Up
WW-vs-KLD_FM	evm.model.Chr6.1056	3.19401	-3.48206	1.3497	-2.57987	0.00988363	0.0163361	Down
WW-vs-KLD_FM	evm.model.Chr7.680	58.8059	3.48114	0.365545	9.52316	1.67991e-21	1.06454e-20	Up
WW-vs-KLD_FM	evm.model.Chr2.1873	4.78413	-3.48046	1.1106	-3.13386	0.00172525	0.00317052	Down
WW-vs-KLD_FM	evm.model.Chr7.103	224.152	3.478	0.198819	17.4933	1.61281e-68	3.38392e-67	Up
WW-vs-KLD_FM	evm.model.Chr3.1898	1131.77	-3.4778	0.0921363	-37.7462	0	0	Down
WW-vs-KLD_FM	evm.model.Chr8.2624	92.2689	-3.47447	0.26441	-13.1404	1.9308e-39	2.20001e-38	Down
WW-vs-KLD_FM	evm.model.Chr4.2580_evm.model.Chr4.2577	1143.66	3.47284	0.106664	32.5586	1.5815e-232	1.611e-230	Up
WW-vs-KLD_FM	evm.model.Chr8.2653	2053.14	-3.47197	0.114228	-30.3952	6.36094e-203	5.42223e-201	Down
WW-vs-KLD_FM	evm.model.Chr2.1932	35.4965	3.46963	0.462929	7.49495	6.63239e-14	2.94447e-13	Up
WW-vs-KLD_FM	evm.model.Chr3.408	2.70142	3.46697	1.53855	2.2534	0.0242338	0.0375592	Up
WW-vs-KLD_FM	evm.model.Chr1.3787	2.70772	3.46687	1.53505	2.25848	0.0239156	0.0371084	Up
WW-vs-KLD_FM	evm.model.Chr8.821	2.70692	3.46656	1.49436	2.31977	0.0203533	0.0319779	Up
WW-vs-KLD_FM	evm.model.Chr2.288	2.69989	3.46627	1.53142	2.26344	0.0236085	0.0366625	Up
WW-vs-KLD_FM	evm.model.Chr1.3541	2.70554	3.46587	1.53482	2.25816	0.0239357	0.0371338	Up
WW-vs-KLD_FM	evm.model.Chr7.1619	475.978	-3.46537	0.126578	-27.3774	5.09829e-165	3.33979e-163	Down
WW-vs-KLD_FM	evm.model.Chr8.1825	480.025	3.46337	0.148108	23.384	6.21285e-121	2.68166e-119	Up
WW-vs-KLD_FM	evm.model.Chr3.762.1	27.7867	3.46273	0.531528	6.51467	7.28476e-11	2.66402e-10	Up
WW-vs-KLD_FM	evm.model.Chr5.2364	7.59503	3.46242	1.05244	3.2899	0.00100224	0.00190259	Up
WW-vs-KLD_FM	evm.model.Chr4.864	7.5914	3.4619	1.05217	3.29025	0.00100097	0.00190053	Up
WW-vs-KLD_FM	evm.model.Chr1.194	25.2012	3.46059	0.546624	6.33084	2.43829e-10	8.63318e-10	Up
WW-vs-KLD_FM	evm.model.Chr5.372	17.6191	3.45735	0.654516	5.2823	1.27575e-07	3.64629e-07	Up
WW-vs-KLD_FM	evm.model.Chr4.1704	248.544	-3.45695	0.180193	-19.1847	4.96896e-82	1.34083e-80	Down
WW-vs-KLD_FM	evm.model.Chr1.4761	17.6271	3.45643	0.657442	5.2574	1.46108e-07	4.15327e-07	Up
WW-vs-KLD_FM	evm.model.Chr1.1685	210.729	-3.45625	0.246645	-14.0131	1.29627e-44	1.69397e-43	Down
WW-vs-KLD_FM	evm.model.Chr1.3160	88.0087	-3.45621	0.283749	-12.1805	3.94785e-34	3.83363e-33	Down
WW-vs-KLD_FM	evm.model.Chr1.4970	17.6272	3.45598	0.700877	4.93094	8.18359e-07	2.16976e-06	Up
WW-vs-KLD_FM	evm.model.Chr5.833	47.7145	3.45403	0.402765	8.5758	9.84007e-18	5.27003e-17	Up
WW-vs-KLD_FM	evm.model.Chr1.3052	5.01252	3.45302	1.21401	2.8443	0.00445091	0.00774764	Up
WW-vs-KLD_FM	evm.model.Chr6.1917	5.02057	3.44974	1.22981	2.8051	0.00503017	0.00868767	Up
WW-vs-KLD_FM	evm.model.Chr2.2562	524.391	-3.44958	0.133127	-25.912	4.87399e-148	2.71306e-146	Down
WW-vs-KLD_FM	evm.model.Chr2.2519	5.01867	3.44929	1.23912	2.78365	0.0053751	0.00925046	Up
WW-vs-KLD_FM	evm.model.Chr2.2272	22.5135	3.44558	0.582769	5.91244	3.37085e-09	1.09633e-08	Up
WW-vs-KLD_FM	evm.model.Chr1.5767	38.9788	-3.44299	0.385476	-8.93179	4.19164e-19	2.39272e-18	Down
WW-vs-KLD_FM	evm.model.Chr1.785	1952.46	-3.441	0.0979542	-35.1286	2.46549e-270	3.08155e-268	Down
WW-vs-KLD_FM	evm.model.Chr2.1987	180.351	-3.43863	0.253901	-13.5432	8.692e-42	1.05093e-40	Down
WW-vs-KLD_FM	evm.model.Chr1.461	6.21479	-3.43617	1.01312	-3.39168	0.000694662	0.00134362	Down
WW-vs-KLD_FM	evm.model.Chr8.1071	35.5914	-3.43084	0.41292	-8.30872	9.67379e-17	4.9308e-16	Down
WW-vs-KLD_FM	evm.model.Chr1.5529	132.863	-3.4286	0.211605	-16.2028	4.81551e-59	8.59828e-58	Down
WW-vs-KLD_FM	evm.model.Chr2.1579	10.8133	-3.42709	0.772158	-4.43833	9.06598e-06	2.17244e-05	Down
WW-vs-KLD_FM	evm.model.Chr7.1276	140.377	-3.42597	0.218923	-15.6492	3.36393e-55	5.54925e-54	Down
WW-vs-KLD_FM	evm.model.Chr8.2051	41.9067	3.42529	0.431077	7.94588	1.92819e-15	9.21922e-15	Up
WW-vs-KLD_FM	evm.model.Chr5.618_evm.model.Chr5.619	29.5735	3.4236	0.505757	6.76927	1.29434e-11	4.99424e-11	Up
WW-vs-KLD_FM	evm.model.Chr5.1473	331.021	-3.42342	0.147738	-23.1722	8.69369e-119	3.64437e-117	Down
WW-vs-KLD_FM	evm.model.Chr6.3034	35.37	-3.42069	0.470102	-7.27647	3.42659e-13	1.45771e-12	Down
WW-vs-KLD_FM	evm.model.Chr6.3563	15.3457	-3.41919	0.625697	-5.46462	4.63904e-08	1.37571e-07	Down
WW-vs-KLD_FM	evm.model.Chr6.543	323.794	-3.41821	0.143918	-23.7512	1.06773e-124	4.80196e-123	Down
WW-vs-KLD_FM	evm.model.Chr5.341	36.7441	3.41762	0.46344	7.37446	1.65013e-13	7.14365e-13	Up
WW-vs-KLD_FM	evm.model.Chr4.1979	29.4342	3.41717	0.499213	6.84511	7.64145e-12	2.99112e-11	Up
WW-vs-KLD_FM	evm.model.Chr3.1294	306.453	3.41573	0.165222	20.6735	5.99596e-95	1.92371e-93	Up
WW-vs-KLD_FM	evm.model.Chr8.1154	107.827	3.41556	0.279625	12.2148	2.59116e-34	2.53309e-33	Up
WW-vs-KLD_FM	evm.model.Chr4.173	132.297	3.4137	0.251245	13.5871	4.77553e-42	5.81194e-41	Up
WW-vs-KLD_FM	evm.model.Chr6.3003	85.7748	3.41246	0.319605	10.6771	1.30279e-26	9.9036e-26	Up
WW-vs-KLD_FM	evm.model.Chr3.3112	7.31833	3.41246	1.00512	3.39507	0.000686123	0.00132829	Up
WW-vs-KLD_FM	evm.model.Chr6.2040_evm.model.Chr6.2041	65.9099	3.4116	0.351468	9.7067	2.82323e-22	1.85183e-21	Up
WW-vs-KLD_FM	evm.model.Chr3.2728	4.88072	3.41108	1.23729	2.75689	0.00583535	0.00998686	Up
WW-vs-KLD_FM	evm.model.Chr1.1372	7.32471	3.41002	1.02042	3.3418	0.000832376	0.00159605	Up
WW-vs-KLD_FM	evm.model.Chr4.400	7.3321	3.4077	1.00293	3.39774	0.000679444	0.00131606	Up
WW-vs-KLD_FM	evm.model.Chr4.1791	2183.22	-3.40766	0.0810085	-42.0654	0	0	Down
WW-vs-KLD_FM	evm.model.Chr1.1607	23972.3	-3.4047	0.0628998	-54.1289	0	0	Down
WW-vs-KLD_FM	evm.model.Chr6.849	7.61212	-3.40449	0.932041	-3.65272	0.000259476	0.00052916	Down
WW-vs-KLD_FM	evm.model.Chr1.176	257.855	3.40239	0.185821	18.31	6.88082e-75	1.63765e-73	Up
WW-vs-KLD_FM	evm.model.Chr7.1756	50.8633	3.3986	0.400818	8.47917	2.26801e-17	1.19519e-16	Up
WW-vs-KLD_FM	evm.model.Chr6.2141	16.9636	3.39753	0.658042	5.16308	2.42918e-07	6.7572e-07	Up
WW-vs-KLD_FM	evm.model.Chr5.1819	343.726	3.39324	0.192258	17.6494	1.028e-69	2.22566e-68	Up
WW-vs-KLD_FM	evm.model.Chr7.1523	14.5321	3.39301	0.724518	4.68312	2.82538e-06	7.10812e-06	Up
WW-vs-KLD_FM	evm.model.Chr8.1011	432.207	3.39259	0.141492	23.9773	4.80213e-127	2.21845e-125	Up
WW-vs-KLD_FM	evm.model.Chr6.1244	1.61642	-3.39235	1.9561	-1.73424	0.0828756	0.115369	NoChange
WW-vs-KLD_FM	evm.model.Chr7.741	159.49	3.39226	0.241151	14.067	6.06105e-45	7.97172e-44	Up
WW-vs-KLD_FM	evm.model.Chr3.782	12.0852	3.39222	0.793431	4.27538	1.90815e-05	4.41207e-05	Up
WW-vs-KLD_FM	evm.model.Chr1.4691_evm.model.Chr1.4692	250.635	-3.39207	0.166907	-20.3231	8.03358e-92	2.46488e-90	Down
WW-vs-KLD_FM	evm.model.Chr2.1496	62.8606	3.39203	0.353827	9.58671	9.09387e-22	5.84446e-21	Up
WW-vs-KLD_FM	evm.model.Chr5.1192	793.642	3.38948	0.121808	27.8264	2.08091e-170	1.38544e-168	Up
WW-vs-KLD_FM	evm.model.Chr7.1743	484.498	3.38947	0.135908	24.9393	2.78634e-137	1.41209e-135	Up
WW-vs-KLD_FM	evm.model.Chr2.3098	2.56969	3.38878	1.52295	2.22515	0.0260713	0.0402052	Up
WW-vs-KLD_FM	evm.model.Chr1.287	2.57607	3.38878	1.52242	2.22591	0.0260199	0.0401322	Up
WW-vs-KLD_FM	evm.model.Chr1.1502	2.57563	3.38858	1.56454	2.16586	0.0303219	0.0461765	Up
WW-vs-KLD_FM	evm.model.Chr6.521	2.57563	3.38857	1.52237	2.22585	0.0260243	0.0401357	Up
WW-vs-KLD_FM	evm.model.Chr4.1317	2.5686	3.38826	1.50699	2.24837	0.0245528	0.0380132	Up
WW-vs-KLD_FM	evm.model.Chr6.611	1.61049	-3.38807	2.06851	-1.63793	0.101437	0.13892	NoChange
WW-vs-KLD_FM	evm.model.Chr4.2634	41.0146	3.38787	0.453532	7.46997	8.02125e-14	3.54099e-13	Up
WW-vs-KLD_FM	evm.model.Chr3.2419	1.61005	-3.38674	1.75245	-1.93257	0.0532889	0.0773149	NoChange
WW-vs-KLD_FM	evm.model.Chr1.1843	19.5317	-3.38492	0.565704	-5.98357	2.18306e-09	7.21067e-09	Down
WW-vs-KLD_FM	evm.model.Chr2.617	259.889	-3.38441	0.187037	-18.0948	3.50006e-73	8.09384e-72	Down
WW-vs-KLD_FM	evm.model.Chr1.1912	6082.24	-3.38393	0.0529368	-63.924	0	0	Down
WW-vs-KLD_FM	evm.model.Chr1.373	91.2284	3.38268	0.294214	11.4973	1.36049e-30	1.18349e-29	Up
WW-vs-KLD_FM	evm.model.Chr1.2218	1.60367	-3.38231	1.71737	-1.96946	0.0488999	0.0714087	Down
WW-vs-KLD_FM	evm.model.Chr2.379.1	266.484	3.38227	0.1808	18.7072	4.3217e-78	1.08833e-76	Up
WW-vs-KLD_FM	evm.model.Chr2.382	1.60353	-3.38221	1.71737	-1.96941	0.0489062	0.0714087	Down
WW-vs-KLD_FM	evm.model.Chr6.1849	1.60353	-3.38221	1.71737	-1.96941	0.0489062	0.0714087	Down
WW-vs-KLD_FM	evm.model.Chr1.2095	1.60294	-3.38217	1.77025	-1.91056	0.0560614	0.0809568	NoChange
WW-vs-KLD_FM	evm.model.Chr7.1724_evm.model.Chr7.1725	1.60316	-3.38217	1.77021	-1.9106	0.0560557	0.0809543	NoChange
WW-vs-KLD_FM	evm.model.Chr2.7.1	7.19618	3.38184	1.02794	3.28992	0.00100216	0.00190259	Up
WW-vs-KLD_FM	evm.model.Chr8.2750	5.9959	-3.37962	0.985405	-3.42967	0.000604315	0.0011777	Down
WW-vs-KLD_FM	evm.model.Chr1.1374	1.59708	-3.37796	1.75244	-1.92758	0.0539077	0.0781402	NoChange
WW-vs-KLD_FM	evm.model.Chr4.1599	1.59693	-3.37794	1.71735	-1.96695	0.0491889	0.0718009	Down
WW-vs-KLD_FM	evm.model.Chr8.114	1.597	-3.37776	1.7524	-1.92751	0.0539163	0.0781472	NoChange
WW-vs-KLD_FM	evm.model.Chr5.748	69.3777	3.37701	0.327443	10.3133	6.13753e-25	4.42619e-24	Up
WW-vs-KLD_FM	evm.model.Chr6.2760	2.9881	-3.37678	1.36222	-2.47888	0.0131797	0.0214021	Down
WW-vs-KLD_FM	evm.model.Chr3.118	2.98817	-3.37646	1.35355	-2.49453	0.0126126	0.0205351	Down
WW-vs-KLD_FM	evm.model.Chr5.2002_evm.model.Chr5.2003	16.7019	3.37298	0.655095	5.14884	2.62108e-07	7.27611e-07	Up
WW-vs-KLD_FM	evm.model.Chr4.427	138.651	-3.37211	0.215371	-15.6572	2.96665e-55	4.90979e-54	Down
WW-vs-KLD_FM	evm.model.Chr1.3459	16.3396	-3.36618	0.649202	-5.18511	2.15892e-07	6.03178e-07	Down
WW-vs-KLD_FM	evm.model.Chr1.1105	265.834	3.36593	0.173163	19.4379	3.6894e-84	1.02403e-82	Up
WW-vs-KLD_FM	evm.model.Chr5.246	40.3305	3.36397	0.430326	7.81728	5.39791e-15	2.52228e-14	Up
WW-vs-KLD_FM	evm.model.Chr6.672	64.9769	-3.35725	0.29954	-11.2081	3.72292e-29	3.08823e-28	Down
WW-vs-KLD_FM	evm.model.Chr2.151	193.558	3.35607	0.201736	16.636	3.82468e-62	7.18821e-61	Up
WW-vs-KLD_FM	evm.model.Chr4.11	14.7358	-3.35432	0.615797	-5.44712	5.11914e-08	1.51148e-07	Down
WW-vs-KLD_FM	evm.model.Chr5.381	124.967	3.35412	0.244771	13.7031	9.73305e-43	1.20836e-41	Up
WW-vs-KLD_FM	evm.model.Chr2.612	68.3344	3.35292	0.336547	9.9627	2.21943e-23	1.51327e-22	Up
WW-vs-KLD_FM	evm.model.Chr3.3097	17.653	-3.35273	0.625619	-5.35905	8.3659e-08	2.42617e-07	Down
[truncated: 71,346 more rows]

## Sheet: Table S3
Table S3 Gene Ontology (GO) enrichment results of DEGs used for functional interpretation and visualization
Compare_item	Change_type	GO_type	ID	Description	GeneRatio_value	GeneRatio	BgRatio	RichFactor	FoldEnrichment	zScore	pvalue	p.adjust	qvalue	Count	geneID	geneName
WW-vs-KLD_FM	Up-DEGs	Cellular Component	GO:0009579	Thylakoid	0.0640129	119/1859	374/12101	0.318182	2.07118	8.96486	4.23376e-16	1.00033e-12	9.68752e-13	119	evm.model.Chr6.82.1/evm.model.Chr3.661/evm.model.Chr8.1557/evm.model.Chr7.1790/evm.model.Chr8.16/evm.model.Chr7.2789/evm.model.Chr3.2343/evm.model.Chr4.939/evm.model.Chr7.2040/evm.model.Chr2.114/evm.model.Chr3.1012/evm.model.Chr4.1731/evm.model.Chr3.2344/evm.model.Chr6.1397.1/evm.model.Chr8.2394/evm.model.Chr5.833/evm.model.Chr4.1979/evm.model.Chr1.373/evm.model.Chr4.1861/evm.model.Chr6.2180/evm.…	ATLOX2|LOX2.1|-|Plant lipoxygenase may be involved in a number of diverse aspects of plant physiology including growth and development, pest resistance, and senescence or responses to wounding/PSAH-1|PSAH|-|Photosystem I reaction center subunit/LHCA1|CAB6A|-|The light-harvesting complex (LHC) functions as a light receptor, it captures and delivers excitation energy to photosystems with which it i…
WW-vs-KLD_FM	Up-DEGs	Cellular Component	GO:0005875	Microtubule associated complex	0.0274341	51/1859	104/12101	0.490385	3.19212	9.56498	6.03881e-16	1.00033e-12	9.68752e-13	51	evm.model.Chr6.250/evm.model.Chr8.1335/evm.model.Chr6.3366/evm.model.Chr8.1338/evm.model.Chr8.1337/evm.model.Chr4.1860/evm.model.Chr8.1336/evm.model.Chr1.5703.1/evm.model.Chr1.4922/evm.model.Chr1.5500/evm.model.Chr7.1352/evm.model.Chr1.1651/evm.model.Chr7.2535/evm.model.Chr5.341/evm.model.Chr5.246/evm.model.Chr8.2768/evm.model.Chr5.1725/evm.model.Chr6.3262/evm.model.Chr6.2157/evm.model.Chr6.3261/…	AtKIN14h|KIN14F|-|Belongs to the TRAFAC class myosin-kinesin ATPase superfamily. Kinesin family/POK2|KIN12D|-|Belongs to the TRAFAC class myosin-kinesin ATPase superfamily. Kinesin family/ATN|TAN|-|Microtubule-binding protein/POK2|KIN12D|-|Belongs to the TRAFAC class myosin-kinesin ATPase superfamily. Kinesin family/POK2|KIN12D|-|Belongs to the TRAFAC class myosin-kinesin ATPase superfamily. Kine…
WW-vs-KLD_FM	Up-DEGs	Cellular Component	GO:0034357	Photosynthetic membrane	0.0435718	81/1859	238/12101	0.340336	2.21539	8.06764	4.51297e-13	4.98382e-10	4.8265e-10	81	evm.model.Chr3.661/evm.model.Chr8.1557/evm.model.Chr7.1790/evm.model.Chr8.16/evm.model.Chr7.2789/evm.model.Chr3.2343/evm.model.Chr4.939/evm.model.Chr7.2040/evm.model.Chr2.114/evm.model.Chr3.1012/evm.model.Chr4.1731/evm.model.Chr3.2344/evm.model.Chr6.1397.1/evm.model.Chr8.2394/evm.model.Chr5.833/evm.model.Chr4.1979/evm.model.Chr1.373/evm.model.Chr4.1861/evm.model.Chr6.2180/evm.model.Chr2.9/evm.mod…	PSAH-1|PSAH|-|Photosystem I reaction center subunit/LHCA1|CAB6A|-|The light-harvesting complex (LHC) functions as a light receptor, it captures and delivers excitation energy to photosystems with which it is closely associated/OEC33|PSBO|-|oxygen-evolving enhancer protein/LHCB5|LHCB5|-|The light-harvesting complex (LHC) functions as a light receptor, it captures and delivers excitation energy to …
WW-vs-KLD_FM	Up-DEGs	Cellular Component	GO:0055035	Plastid thylakoid membrane	0.0414201	77/1859	224/12101	0.34375	2.23761	7.96516	9.61536e-13	6.83044e-10	6.61483e-10	77	evm.model.Chr3.661/evm.model.Chr8.1557/evm.model.Chr7.1790/evm.model.Chr8.16/evm.model.Chr7.2789/evm.model.Chr3.2343/evm.model.Chr4.939/evm.model.Chr7.2040/evm.model.Chr2.114/evm.model.Chr3.1012/evm.model.Chr4.1731/evm.model.Chr3.2344/evm.model.Chr8.2394/evm.model.Chr5.833/evm.model.Chr1.373/evm.model.Chr4.1861/evm.model.Chr6.2180/evm.model.Chr2.9/evm.model.Chr2.2013/evm.model.Chr4.828/evm.model.…	PSAH-1|PSAH|-|Photosystem I reaction center subunit/LHCA1|CAB6A|-|The light-harvesting complex (LHC) functions as a light receptor, it captures and delivers excitation energy to photosystems with which it is closely associated/OEC33|PSBO|-|oxygen-evolving enhancer protein/LHCB5|LHCB5|-|The light-harvesting complex (LHC) functions as a light receptor, it captures and delivers excitation energy to …
WW-vs-KLD_FM	Up-DEGs	Cellular Component	GO:0042651	Thylakoid membrane	0.0430339	80/1859	237/12101	0.337553	2.19727	7.93032	1.03085e-12	6.83044e-10	6.61483e-10	80	evm.model.Chr3.661/evm.model.Chr8.1557/evm.model.Chr7.1790/evm.model.Chr8.16/evm.model.Chr7.2789/evm.model.Chr3.2343/evm.model.Chr4.939/evm.model.Chr7.2040/evm.model.Chr2.114/evm.model.Chr3.1012/evm.model.Chr4.1731/evm.model.Chr3.2344/evm.model.Chr8.2394/evm.model.Chr5.833/evm.model.Chr4.1979/evm.model.Chr1.373/evm.model.Chr4.1861/evm.model.Chr6.2180/evm.model.Chr2.9/evm.model.Chr2.2013/evm.model…	PSAH-1|PSAH|-|Photosystem I reaction center subunit/LHCA1|CAB6A|-|The light-harvesting complex (LHC) functions as a light receptor, it captures and delivers excitation energy to photosystems with which it is closely associated/OEC33|PSBO|-|oxygen-evolving enhancer protein/LHCB5|LHCB5|-|The light-harvesting complex (LHC) functions as a light receptor, it captures and delivers excitation energy to …
WW-vs-KLD_FM	Up-DEGs	Cellular Component	GO:0009535	Chloroplast thylakoid membrane	0.0408822	76/1859	221/12101	0.343891	2.23853	7.91653	1.32115e-12	7.29494e-10	7.06466e-10	76	evm.model.Chr3.661/evm.model.Chr8.1557/evm.model.Chr7.1790/evm.model.Chr8.16/evm.model.Chr7.2789/evm.model.Chr3.2343/evm.model.Chr4.939/evm.model.Chr7.2040/evm.model.Chr2.114/evm.model.Chr3.1012/evm.model.Chr4.1731/evm.model.Chr3.2344/evm.model.Chr8.2394/evm.model.Chr5.833/evm.model.Chr1.373/evm.model.Chr4.1861/evm.model.Chr6.2180/evm.model.Chr2.9/evm.model.Chr2.2013/evm.model.Chr4.828/evm.model.…	PSAH-1|PSAH|-|Photosystem I reaction center subunit/LHCA1|CAB6A|-|The light-harvesting complex (LHC) functions as a light receptor, it captures and delivers excitation energy to photosystems with which it is closely associated/OEC33|PSBO|-|oxygen-evolving enhancer protein/LHCB5|LHCB5|-|The light-harvesting complex (LHC) functions as a light receptor, it captures and delivers excitation energy to …
WW-vs-KLD_FM	Up-DEGs	Cellular Component	GO:0009534	Chloroplast thylakoid	0.049489	92/1859	297/12101	0.309764	2.01638	7.55547	5.60484e-12	2.65269e-09	2.56895e-09	92	evm.model.Chr6.82.1/evm.model.Chr3.661/evm.model.Chr8.1557/evm.model.Chr7.1790/evm.model.Chr8.16/evm.model.Chr7.2789/evm.model.Chr3.2343/evm.model.Chr4.939/evm.model.Chr7.2040/evm.model.Chr2.114/evm.model.Chr3.1012/evm.model.Chr4.1731/evm.model.Chr3.2344/evm.model.Chr8.2394/evm.model.Chr5.833/evm.model.Chr1.373/evm.model.Chr4.1861/evm.model.Chr6.2180/evm.model.Chr2.9/evm.model.Chr2.2013/evm.model…	ATLOX2|LOX2.1|-|Plant lipoxygenase may be involved in a number of diverse aspects of plant physiology including growth and development, pest resistance, and senescence or responses to wounding/PSAH-1|PSAH|-|Photosystem I reaction center subunit/LHCA1|CAB6A|-|The light-harvesting complex (LHC) functions as a light receptor, it captures and delivers excitation energy to photosystems with which it i…
WW-vs-KLD_FM	Up-DEGs	Cellular Component	GO:0031976	Plastid thylakoid	0.049489	92/1859	298/12101	0.308725	2.00962	7.51811	6.91546e-12	2.86386e-09	2.77346e-09	92	evm.model.Chr6.82.1/evm.model.Chr3.661/evm.model.Chr8.1557/evm.model.Chr7.1790/evm.model.Chr8.16/evm.model.Chr7.2789/evm.model.Chr3.2343/evm.model.Chr4.939/evm.model.Chr7.2040/evm.model.Chr2.114/evm.model.Chr3.1012/evm.model.Chr4.1731/evm.model.Chr3.2344/evm.model.Chr8.2394/evm.model.Chr5.833/evm.model.Chr1.373/evm.model.Chr4.1861/evm.model.Chr6.2180/evm.model.Chr2.9/evm.model.Chr2.2013/evm.model…	ATLOX2|LOX2.1|-|Plant lipoxygenase may be involved in a number of diverse aspects of plant physiology including growth and development, pest resistance, and senescence or responses to wounding/PSAH-1|PSAH|-|Photosystem I reaction center subunit/LHCA1|CAB6A|-|The light-harvesting complex (LHC) functions as a light receptor, it captures and delivers excitation energy to photosystems with which it i…
WW-vs-KLD_FM	Up-DEGs	Biological Process	GO:0007018	Microtubule-based movement	0.0247445	46/1859	109/12101	0.422018	2.74709	7.8059	1.37195e-11	5.05032e-09	4.8909e-09	46	evm.model.Chr6.250/evm.model.Chr8.1335/evm.model.Chr8.1338/evm.model.Chr8.1337/evm.model.Chr4.1860/evm.model.Chr8.1336/evm.model.Chr1.4922/evm.model.Chr1.5500/evm.model.Chr7.1352/evm.model.Chr1.1651/evm.model.Chr5.341/evm.model.Chr5.246/evm.model.Chr8.2768/evm.model.Chr5.1725/evm.model.Chr6.3262/evm.model.Chr6.1566/evm.model.Chr6.2157/evm.model.Chr6.3261/evm.model.Chr6.823/evm.model.Chr6.3263/evm…	AtKIN14h|KIN14F|-|Belongs to the TRAFAC class myosin-kinesin ATPase superfamily. Kinesin family/POK2|KIN12D|-|Belongs to the TRAFAC class myosin-kinesin ATPase superfamily. Kinesin family/POK2|KIN12D|-|Belongs to the TRAFAC class myosin-kinesin ATPase superfamily. Kinesin family/POK2|KIN12D|-|Belongs to the TRAFAC class myosin-kinesin ATPase superfamily. Kinesin family/KATC|KIN14N|-|Belongs to th…
WW-vs-KLD_FM	Up-DEGs	Cellular Component	GO:0044436	Obsolete thylakoid part	0.0446477	83/1859	266/12101	0.31203	2.03113	7.24455	4.10732e-11	1.20358e-08	1.16558e-08	83	evm.model.Chr3.661/evm.model.Chr8.1557/evm.model.Chr7.1790/evm.model.Chr8.16/evm.model.Chr7.2789/evm.model.Chr3.2343/evm.model.Chr4.939/evm.model.Chr7.2040/evm.model.Chr2.114/evm.model.Chr3.1012/evm.model.Chr4.1731/evm.model.Chr3.2344/evm.model.Chr6.1397.1/evm.model.Chr8.2394/evm.model.Chr5.833/evm.model.Chr4.1979/evm.model.Chr1.373/evm.model.Chr4.1861/evm.model.Chr6.2180/evm.model.Chr2.9/evm.mod…	PSAH-1|PSAH|-|Photosystem I reaction center subunit/LHCA1|CAB6A|-|The light-harvesting complex (LHC) functions as a light receptor, it captures and delivers excitation energy to photosystems with which it is closely associated/OEC33|PSBO|-|oxygen-evolving enhancer protein/LHCB5|LHCB5|-|The light-harvesting complex (LHC) functions as a light receptor, it captures and delivers excitation energy to …
WW-vs-KLD_FM	Up-DEGs	Molecular Function	GO:0003777	Microtubule motor activity	0.0204411	38/1859	83/12101	0.457831	2.98021	7.71214	4.35947e-11	1.20358e-08	1.16558e-08	38	evm.model.Chr6.250/evm.model.Chr8.1335/evm.model.Chr8.1338/evm.model.Chr8.1337/evm.model.Chr4.1860/evm.model.Chr8.1336/evm.model.Chr1.4922/evm.model.Chr1.5500/evm.model.Chr7.1352/evm.model.Chr1.1651/evm.model.Chr5.341/evm.model.Chr5.246/evm.model.Chr8.2768/evm.model.Chr5.1725/evm.model.Chr6.3262/evm.model.Chr6.2157/evm.model.Chr6.3261/evm.model.Chr6.823/evm.model.Chr6.3263/evm.model.Chr6.2538/evm…	AtKIN14h|KIN14F|-|Belongs to the TRAFAC class myosin-kinesin ATPase superfamily. Kinesin family/POK2|KIN12D|-|Belongs to the TRAFAC class myosin-kinesin ATPase superfamily. Kinesin family/POK2|KIN12D|-|Belongs to the TRAFAC class myosin-kinesin ATPase superfamily. Kinesin family/POK2|KIN12D|-|Belongs to the TRAFAC class myosin-kinesin ATPase superfamily. Kinesin family/KATC|KIN14N|-|Belongs to th…
WW-vs-KLD_FM	Up-DEGs	Cellular Component	GO:0005871	Kinesin complex	0.0204411	38/1859	83/12101	0.457831	2.98021	7.71214	4.35947e-11	1.20358e-08	1.16558e-08	38	evm.model.Chr6.250/evm.model.Chr8.1335/evm.model.Chr8.1338/evm.model.Chr8.1337/evm.model.Chr4.1860/evm.model.Chr8.1336/evm.model.Chr1.4922/evm.model.Chr1.5500/evm.model.Chr7.1352/evm.model.Chr1.1651/evm.model.Chr5.341/evm.model.Chr5.246/evm.model.Chr8.2768/evm.model.Chr5.1725/evm.model.Chr6.3262/evm.model.Chr6.2157/evm.model.Chr6.3261/evm.model.Chr6.823/evm.model.Chr6.3263/evm.model.Chr6.2538/evm…	AtKIN14h|KIN14F|-|Belongs to the TRAFAC class myosin-kinesin ATPase superfamily. Kinesin family/POK2|KIN12D|-|Belongs to the TRAFAC class myosin-kinesin ATPase superfamily. Kinesin family/POK2|KIN12D|-|Belongs to the TRAFAC class myosin-kinesin ATPase superfamily. Kinesin family/POK2|KIN12D|-|Belongs to the TRAFAC class myosin-kinesin ATPase superfamily. Kinesin family/KATC|KIN14N|-|Belongs to th…
WW-vs-KLD_FM	Up-DEGs	Cellular Component	GO:0015630	Microtubule cytoskeleton	0.0441097	82/1859	268/12101	0.30597	1.99169	6.99414	1.60373e-10	4.08704e-08	3.95803e-08	82	evm.model.Chr6.250/evm.model.Chr1.1747/evm.model.Chr8.1335/evm.model.Chr6.3366/evm.model.Chr8.1338/evm.model.Chr3.1378.1/evm.model.Chr8.661/evm.model.Chr8.1337/evm.model.Chr4.1860/evm.model.Chr8.1336/evm.model.Chr5.1975/evm.model.Chr1.5703.1/evm.model.Chr1.4922/evm.model.Chr8.660/evm.model.Chr2.1323/evm.model.Chr1.5500/evm.model.Chr7.1352/evm.model.Chr1.1651/evm.model.Chr3.2999/evm.model.Chr7.253…	AtKIN14h|KIN14F|-|Belongs to the TRAFAC class myosin-kinesin ATPase superfamily. Kinesin family/IQD6|IQD6|IQD6|Short calmodulin-binding motif containing conserved Ile and Gln residues./POK2|KIN12D|-|Belongs to the TRAFAC class myosin-kinesin ATPase superfamily. Kinesin family/ATN|TAN|-|Microtubule-binding protein/POK2|KIN12D|-|Belongs to the TRAFAC class myosin-kinesin ATPase superfamily. Kinesin…
WW-vs-KLD_FM	Up-DEGs	Molecular Function	GO:0003774	Cytoskeletal motor activity	0.0215169	40/1859	98/12101	0.408163	2.6569	7.01625	9.78095e-10	2.31459e-07	2.24153e-07	40	evm.model.Chr6.250/evm.model.Chr8.1335/evm.model.Chr8.1338/evm.model.Chr8.1337/evm.model.Chr4.1860/evm.model.Chr2.178/evm.model.Chr8.1336/evm.model.Chr1.4922/evm.model.Chr1.5500/evm.model.Chr7.1352/evm.model.Chr1.1651/evm.model.Chr5.341/evm.model.Chr5.246/evm.model.Chr8.2768/evm.model.Chr5.1725/evm.model.Chr6.3262/evm.model.Chr6.2157/evm.model.Chr6.3261/evm.model.Chr6.823/evm.model.Chr6.3263/evm.…	AtKIN14h|KIN14F|-|Belongs to the TRAFAC class myosin-kinesin ATPase superfamily. Kinesin family/POK2|KIN12D|-|Belongs to the TRAFAC class myosin-kinesin ATPase superfamily. Kinesin family/POK2|KIN12D|-|Belongs to the TRAFAC class myosin-kinesin ATPase superfamily. Kinesin family/POK2|KIN12D|-|Belongs to the TRAFAC class myosin-kinesin ATPase superfamily. Kinesin family/KATC|KIN14N|-|Belongs to th…
WW-vs-KLD_FM	Up-DEGs	Cellular Component	GO:0009526	Plastid envelope	0.0650888	121/1859	467/12101	0.259101	1.68659	6.44664	1.29886e-09	2.86874e-07	2.77818e-07	121	evm.model.Chr8.1557/evm.model.Chr3.1378.1/evm.model.Chr8.16/evm.model.Chr7.2789/evm.model.Chr4.939/evm.model.Chr6.2703.1/evm.model.Chr7.2040/evm.model.Chr2.114/evm.model.Chr4.1731/evm.model.Chr1.1954/evm.model.Chr5.833/evm.model.Chr5.1192/evm.model.Chr1.373/evm.model.Chr6.2180/evm.model.Chr2.9/evm.model.Chr7.1595/evm.model.Chr2.2013/evm.model.Chr6.1164/evm.model.Chr6.299/evm.model.Chr5.1428/evm.m…	LHCA1|CAB6A|-|The light-harvesting complex (LHC) functions as a light receptor, it captures and delivers excitation energy to photosystems with which it is closely associated/TPX2|TPX2|-|Cell cycle regulated microtubule associated protein/LHCB5|LHCB5|-|The light-harvesting complex (LHC) functions as a light receptor, it captures and delivers excitation energy to photosystems with which it is clos…
WW-vs-KLD_FM	Up-DEGs	Cellular Component	GO:0044430	Obsolete cytoskeletal part	0.0478752	89/1859	322/12101	0.276398	1.79919	6.19244	7.96394e-09	1.64903e-06	1.59698e-06	89	evm.model.Chr6.250/evm.model.Chr1.1747/evm.model.Chr8.1335/evm.model.Chr6.3366/evm.model.Chr8.1338/evm.model.Chr3.1378.1/evm.model.Chr8.661/evm.model.Chr8.1337/evm.model.Chr4.1860/evm.model.Chr2.178/evm.model.Chr8.1336/evm.model.Chr5.1975/evm.model.Chr1.5703.1/evm.model.Chr1.4922/evm.model.Chr8.660/evm.model.Chr2.1323/evm.model.Chr1.5500/evm.model.Chr8.1988/evm.model.Chr7.1352/evm.model.Chr1.1651…	AtKIN14h|KIN14F|-|Belongs to the TRAFAC class myosin-kinesin ATPase superfamily. Kinesin family/IQD6|IQD6|IQD6|Short calmodulin-binding motif containing conserved Ile and Gln residues./POK2|KIN12D|-|Belongs to the TRAFAC class myosin-kinesin ATPase superfamily. Kinesin family/ATN|TAN|-|Microtubule-binding protein/POK2|KIN12D|-|Belongs to the TRAFAC class myosin-kinesin ATPase superfamily. Kinesin…
WW-vs-KLD_FM	Up-DEGs	Cellular Component	GO:0005856	Cytoskeleton	0.0527165	98/1859	371/12101	0.264151	1.71947	5.99638	1.77456e-08	3.29511e-06	3.1911e-06	98	evm.model.Chr6.250/evm.model.Chr1.1747/evm.model.Chr8.1335/evm.model.Chr6.3366/evm.model.Chr8.2431/evm.model.Chr8.1338/evm.model.Chr3.1378.1/evm.model.Chr8.661/evm.model.Chr8.1337/evm.model.Chr4.1860/evm.model.Chr2.178/evm.model.Chr8.1336/evm.model.Chr8.2430/evm.model.Chr5.1975/evm.model.Chr1.5703.1/evm.model.Chr1.4922/evm.model.Chr8.660/evm.model.Chr8.2432/evm.model.Chr2.1323/evm.model.Chr1.5500…	AtKIN14h|KIN14F|-|Belongs to the TRAFAC class myosin-kinesin ATPase superfamily. Kinesin family/IQD6|IQD6|IQD6|Short calmodulin-binding motif containing conserved Ile and Gln residues./POK2|KIN12D|-|Belongs to the TRAFAC class myosin-kinesin ATPase superfamily. Kinesin family/ATN|TAN|-|Microtubule-binding protein/-|-|-|ankyrin repeat-containing protein/POK2|KIN12D|-|Belongs to the TRAFAC class my…
WW-vs-KLD_FM	Up-DEGs	Cellular Component	GO:0009941	Chloroplast envelope	0.0607854	113/1859	446/12101	0.253363	1.64925	5.95197	1.79028e-08	3.29511e-06	3.1911e-06	113	evm.model.Chr8.1557/evm.model.Chr3.1378.1/evm.model.Chr8.16/evm.model.Chr7.2789/evm.model.Chr4.939/evm.model.Chr7.2040/evm.model.Chr2.114/evm.model.Chr4.1731/evm.model.Chr1.1954/evm.model.Chr5.833/evm.model.Chr5.1192/evm.model.Chr1.373/evm.model.Chr6.2180/evm.model.Chr2.9/evm.model.Chr2.2013/evm.model.Chr6.1164/evm.model.Chr6.299/evm.model.Chr5.1428/evm.model.Chr3.1907/evm.model.Chr3.2952/evm.mod…	LHCA1|CAB6A|-|The light-harvesting complex (LHC) functions as a light receptor, it captures and delivers excitation energy to photosystems with which it is closely associated/TPX2|TPX2|-|Cell cycle regulated microtubule associated protein/LHCB5|LHCB5|-|The light-harvesting complex (LHC) functions as a light receptor, it captures and delivers excitation energy to photosystems with which it is clos…
WW-vs-KLD_FM	Up-DEGs	Biological Process	GO:0007017	Microtubule-based process	0.0338892	63/1859	209/12101	0.301435	1.96217	5.97773	3.98246e-08	6.94415e-06	6.72495e-06	63	evm.model.Chr6.250/evm.model.Chr8.1335/evm.model.Chr8.1338/evm.model.Chr3.1378.1/evm.model.Chr8.1337/evm.model.Chr4.1860/evm.model.Chr8.1336/evm.model.Chr1.4922/evm.model.Chr5.1881/evm.model.Chr1.5500/evm.model.Chr7.1352/evm.model.Chr1.1651/evm.model.Chr5.341/evm.model.Chr5.246/evm.model.Chr1.3/evm.model.Chr2.2754/evm.model.Chr8.2768/evm.model.Chr1.4559/evm.model.Chr5.1725/evm.model.Chr6.3262/evm…	AtKIN14h|KIN14F|-|Belongs to the TRAFAC class myosin-kinesin ATPase superfamily. Kinesin family/POK2|KIN12D|-|Belongs to the TRAFAC class myosin-kinesin ATPase superfamily. Kinesin family/POK2|KIN12D|-|Belongs to the TRAFAC class myosin-kinesin ATPase superfamily. Kinesin family/TPX2|TPX2|-|Cell cycle regulated microtubule associated protein/POK2|KIN12D|-|Belongs to the TRAFAC class myosin-kinesi…
WW-vs-KLD_FM	Up-DEGs	Biological Process	GO:0006928	Obsolete movement of cell or subcellular component	0.0290479	54/1859	169/12101	0.319527	2.07993	6.02314	4.29879e-08	7.12095e-06	6.89616e-06	54	evm.model.Chr6.250/evm.model.Chr8.1335/evm.model.Chr8.1338/evm.model.Chr8.1337/evm.model.Chr4.1860/evm.model.Chr2.178/evm.model.Chr8.1336/evm.model.Chr1.4922/evm.model.Chr1.5500/evm.model.Chr7.1352/evm.model.Chr1.1651/evm.model.Chr5.341/evm.model.Chr5.246/evm.model.Chr8.2768/evm.model.Chr5.1725/evm.model.Chr6.3262/evm.model.Chr6.1566/evm.model.Chr6.2157/evm.model.Chr6.3261/evm.model.Chr6.823/evm.…	AtKIN14h|KIN14F|-|Belongs to the TRAFAC class myosin-kinesin ATPase superfamily. Kinesin family/POK2|KIN12D|-|Belongs to the TRAFAC class myosin-kinesin ATPase superfamily. Kinesin family/POK2|KIN12D|-|Belongs to the TRAFAC class myosin-kinesin ATPase superfamily. Kinesin family/POK2|KIN12D|-|Belongs to the TRAFAC class myosin-kinesin ATPase superfamily. Kinesin family/KATC|KIN14N|-|Belongs to th…
WW-vs-KLD_FM	Up-DEGs	Biological Process	GO:0015979	Photosynthesis	0.0199032	37/1859	101/12101	0.366337	2.38464	5.95314	1.22274e-07	1.92902e-05	1.86812e-05	37	evm.model.Chr8.1557/evm.model.Chr8.16/evm.model.Chr7.2789/evm.model.Chr6.2703.1/evm.model.Chr7.2040/evm.model.Chr3.1012/evm.model.Chr6.1397.1/evm.model.Chr8.821/evm.model.Chr1.176/evm.model.Chr1.373/evm.model.Chr4.1861/evm.model.Chr2.2013/evm.model.Chr6.299/evm.model.Chr3.1907/evm.model.Chr3.2952/evm.model.Chr6.3197/evm.model.Chr2.53/evm.model.Chr4.1110/evm.model.Chr5.1601/evm.model.Chr3.1894/evm…	LHCA1|CAB6A|-|The light-harvesting complex (LHC) functions as a light receptor, it captures and delivers excitation energy to photosystems with which it is closely associated/LHCB5|LHCB5|-|The light-harvesting complex (LHC) functions as a light receptor, it captures and delivers excitation energy to photosystems with which it is closely associated/MPH2|-|-|Thylakoid lumenal 16.5 kDa protein/HCEF1…
WW-vs-KLD_FM	Up-DEGs	Biological Process	GO:0019684	Photosynthesis, light reaction	0.0166756	31/1859	78/12101	0.397436	2.58707	5.99071	1.53083e-07	2.30529e-05	2.23252e-05	31	evm.model.Chr8.1557/evm.model.Chr8.16/evm.model.Chr7.2789/evm.model.Chr6.2703.1/evm.model.Chr7.2040/evm.model.Chr3.1012/evm.model.Chr6.1397.1/evm.model.Chr8.821/evm.model.Chr1.373/evm.model.Chr4.1861/evm.model.Chr2.2013/evm.model.Chr6.299/evm.model.Chr3.1907/evm.model.Chr6.3197/evm.model.Chr2.53/evm.model.Chr4.1110/evm.model.Chr5.1601/evm.model.Chr1.3579.1/evm.model.Chr4.1779/evm.model.Chr2.1885/…	LHCA1|CAB6A|-|The light-harvesting complex (LHC) functions as a light receptor, it captures and delivers excitation energy to photosystems with which it is closely associated/LHCB5|LHCB5|-|The light-harvesting complex (LHC) functions as a light receptor, it captures and delivers excitation energy to photosystems with which it is closely associated/MPH2|-|-|Thylakoid lumenal 16.5 kDa protein/HCEF1…
WW-vs-KLD_FM	Up-DEGs	Cellular Component	GO:0098807	Chloroplast thylakoid membrane protein complex	0.00484131	9/1859	10/12101	0.9	5.85847	6.548	4.04253e-07	5.82301e-05	5.6392e-05	9	evm.model.Chr8.16/evm.model.Chr7.2040/evm.model.Chr2.2013/evm.model.Chr6.299/evm.model.Chr1.3699/evm.model.Chr2.1885/evm.model.Chr8.1243/evm.model.Chr8.1270/evm.model.Chr4.201	LHCB5|LHCB5|-|The light-harvesting complex (LHC) functions as a light receptor, it captures and delivers excitation energy to photosystems with which it is closely associated/LFNR1|PETH|-|Ferredoxin-NADP reductase/PTAC8|CURT1B|-|Thylakoid membrane phosphoprotein 14 kDa/PSAG|PSAG|-|Photosystem I reaction center subunit V/CCL|LIR1|-|Light-regulated/TROL|STR4|TROL|Rhodanese-like domain-containing pr…
WW-vs-KLD_FM	Up-DEGs	Biological Process	GO:0010065	Primary meristem tissue development	0.00537924	10/1859	14/12101	0.714286	4.64958	5.82087	3.95014e-06	0.000545284	0.000528071	10	evm.model.Chr1.1537/evm.model.Chr2.2692/evm.model.Chr5.748/evm.model.Chr1.5718/evm.model.Chr3.1153/evm.model.Chr8.2179/evm.model.Chr3.6.7/evm.model.Chr7.2876/evm.model.Chr4.1710/evm.model.Chr1.1400	WOX4|WOX4|WOX4|WUSCHEL-related homeobox/TDR|TDR|-|Leucine-rich repeat receptor-like protein kinase/DOF5.6|DOF5.6|-|dof zinc finger protein/CVL1|IP5P7|-|Type I inositol 1,4,5-trisphosphate 5-phosphatase CVP2-like/-|PBL26|-|Belongs to the protein kinase superfamily/ALE2|ALE2|-|receptor-like serine threonine-protein kinase/-|ALE2|-|receptor-like serine threonine-protein kinase/MOL1|TDR|-|Leucine-ric…
WW-vs-KLD_FM	Up-DEGs	Biological Process	GO:0009657	Plastid organization	0.0306616	57/1859	210/12101	0.271429	1.76684	4.7758	7.06159e-06	0.000935802	0.000906262	57	evm.model.Chr8.110/evm.model.Chr3.2343/evm.model.Chr2.2593.1/evm.model.Chr3.2647/evm.model.Chr1.2414/evm.model.Chr3.2344/evm.model.Chr3.2728/evm.model.Chr6.1164/evm.model.Chr6.2931/evm.model.Chr1.2358/evm.model.Chr4.1922/evm.model.Chr1.311/evm.model.Chr1.672/evm.model.Chr1.348/evm.model.Chr2.53/evm.model.Chr4.1110/evm.model.Chr1.5060/evm.model.Chr6.441.7/evm.model.Chr8.2487.1/evm.model.Chr8.2533/…	SGRL|SGRL|-|Protein STAY-GREEN LIKE/KEA3|KEA3|-|K( ) efflux antiporter 3/-|-|-|WEB family protein At2g40480-like/ATMINE1|MINE1|-|Cell division topological specificity factor homolog/-|-|-|Pentatricopeptide repeat-containing protein At5g13770/KEA3|KEA3|-|K( ) efflux antiporter 3/ATMINE1|MINE1|-|Cell division topological specificity factor homolog/-|MRS2-11|-|magnesium transporter MRS2-11/-|-|-|WEB…
WW-vs-KLD_FM	Up-DEGs	Biological Process	GO:0000911	Cytokinesis by cell plate formation	0.0118343	22/1859	55/12101	0.4	2.60377	5.07856	8.49058e-06	0.0010819	0.00104774	22	evm.model.Chr4.1671/evm.model.Chr8.1335/evm.model.Chr6.3366/evm.model.Chr8.1338/evm.model.Chr8.661/evm.model.Chr8.1337/evm.model.Chr8.1336/evm.model.Chr8.660/evm.model.Chr5.246/evm.model.Chr2.2754/evm.model.Chr1.4559/evm.model.Chr6.1703/evm.model.Chr6.823/evm.model.Chr7.2282.1/evm.model.Chr2.3159/evm.model.Chr5.1702/evm.model.Chr3.1407/evm.model.Chr5.1701/evm.model.Chr6.2116/evm.model.Chr4.2058/e…	DRP5A|DRP5A|-|Belongs to the TRAFAC class dynamin-like GTPase superfamily. Dynamin Fzo YdjA family/POK2|KIN12D|-|Belongs to the TRAFAC class myosin-kinesin ATPase superfamily. Kinesin family/ATN|TAN|-|Microtubule-binding protein/POK2|KIN12D|-|Belongs to the TRAFAC class myosin-kinesin ATPase superfamily. Kinesin family/TUBG1|TUBG1|TUBG1|Tubulin is the major constituent of microtubules. The gamma …
WW-vs-KLD_FM	Up-DEGs	Biological Process	GO:1902410	Mitotic cytokinetic process	0.0118343	22/1859	56/12101	0.392857	2.55727	4.97616	1.19722e-05	0.00146903	0.00142266	22	evm.model.Chr4.1671/evm.model.Chr8.1335/evm.model.Chr6.3366/evm.model.Chr8.1338/evm.model.Chr8.661/evm.model.Chr8.1337/evm.model.Chr8.1336/evm.model.Chr8.660/evm.model.Chr5.246/evm.model.Chr2.2754/evm.model.Chr1.4559/evm.model.Chr6.1703/evm.model.Chr6.823/evm.model.Chr7.2282.1/evm.model.Chr2.3159/evm.model.Chr5.1702/evm.model.Chr3.1407/evm.model.Chr5.1701/evm.model.Chr6.2116/evm.model.Chr4.2058/e…	DRP5A|DRP5A|-|Belongs to the TRAFAC class dynamin-like GTPase superfamily. Dynamin Fzo YdjA family/POK2|KIN12D|-|Belongs to the TRAFAC class myosin-kinesin ATPase superfamily. Kinesin family/ATN|TAN|-|Microtubule-binding protein/POK2|KIN12D|-|Belongs to the TRAFAC class myosin-kinesin ATPase superfamily. Kinesin family/TUBG1|TUBG1|TUBG1|Tubulin is the major constituent of microtubules. The gamma …
WW-vs-KLD_FM	Up-DEGs	Molecular Function	GO:0001871	Obsolete pattern binding	0.0112964	21/1859	53/12101	0.396226	2.5792	4.9086	1.6123e-05	0.00184192	0.00178377	21	evm.model.Chr7.2611/evm.model.Chr1.4803/evm.model.Chr4.187/evm.model.Chr5.2539/evm.model.Chr6.457.1/evm.model.Chr6.3165/evm.model.Chr6.3109/evm.model.Chr1.4776/evm.model.Chr7.28/evm.model.Chr3.842/evm.model.Chr3.167/evm.model.Chr4.22/evm.model.Chr6.3136/evm.model.Chr7.2528/evm.model.Chr6.3195/evm.model.Chr2.1095/evm.model.Chr6.2276.2/evm.model.Chr2.1096/evm.model.Chr7.2250/evm.model.Chr7.2225/evm…	-|-|-|Belongs to the glycosyl hydrolase 17 family/-|HGN1|-|Belongs to the glycosyl hydrolase 17 family/-|-|-|Belongs to the glycosyl hydrolase 17 family/-|-|-|Belongs to the glycosyl hydrolase 17 family/-|-|-|Belongs to the glycosyl hydrolase 17 family/-|-|-|Possibly involved in carbohydrate binding/-|-|-|Possibly involved in carbohydrate binding/-|HGN1|-|Belongs to the glycosyl hydrolase 17 fami…
WW-vs-KLD_FM	Up-DEGs	Molecular Function	GO:0030247	Polysaccharide binding	0.0112964	21/1859	53/12101	0.396226	2.5792	4.9086	1.6123e-05	0.00184192	0.00178377	21	evm.model.Chr7.2611/evm.model.Chr1.4803/evm.model.Chr4.187/evm.model.Chr5.2539/evm.model.Chr6.457.1/evm.model.Chr6.3165/evm.model.Chr6.3109/evm.model.Chr1.4776/evm.model.Chr7.28/evm.model.Chr3.842/evm.model.Chr3.167/evm.model.Chr4.22/evm.model.Chr6.3136/evm.model.Chr7.2528/evm.model.Chr6.3195/evm.model.Chr2.1095/evm.model.Chr6.2276.2/evm.model.Chr2.1096/evm.model.Chr7.2250/evm.model.Chr7.2225/evm…	-|-|-|Belongs to the glycosyl hydrolase 17 family/-|HGN1|-|Belongs to the glycosyl hydrolase 17 family/-|-|-|Belongs to the glycosyl hydrolase 17 family/-|-|-|Belongs to the glycosyl hydrolase 17 family/-|-|-|Belongs to the glycosyl hydrolase 17 family/-|-|-|Possibly involved in carbohydrate binding/-|-|-|Possibly involved in carbohydrate binding/-|HGN1|-|Belongs to the glycosyl hydrolase 17 fami…
WW-vs-KLD_FM	Up-DEGs	Biological Process	GO:0009767	Photosynthetic electron transport chain	0.00753093	14/1859	28/12101	0.5	3.25471	5.08864	1.84481e-05	0.00203728	0.00197297	14	evm.model.Chr6.2703.1/evm.model.Chr7.2040/evm.model.Chr3.1012/evm.model.Chr6.1397.1/evm.model.Chr8.821/evm.model.Chr4.1861/evm.model.Chr2.2013/evm.model.Chr6.299/evm.model.Chr5.1601/evm.model.Chr2.1885/evm.model.Chr5.1254/evm.model.Chr3.124/evm.model.Chr4.201/evm.model.Chr1.2553.1	HCEF1|FBP|FBP|Belongs to the FBPase class 1 family/LFNR1|PETH|-|Ferredoxin-NADP reductase/NDF1|PNSB1|-|Photosynthetic NDH subunit of subcomplex B 1, chloroplastic/PSAO|PSAO|-|photosystem I subunit/ABC4|ABC4|-|1,4-dihydroxy-2-naphthoate polyprenyltransferase/PQL1|PNSL3|-|psbQ-like protein 2/PTAC8|CURT1B|-|Thylakoid membrane phosphoprotein 14 kDa/PSAG|PSAG|-|Photosystem I reaction center subunit V/…
WW-vs-KLD_FM	Up-DEGs	Biological Process	GO:0006091	Generation of precursor metabolites and energy	0.027972	52/1859	194/12101	0.268041	1.74479	4.45527	2.55496e-05	0.00273051	0.00264432	52	evm.model.Chr6.250/evm.model.Chr1.3300/evm.model.Chr8.1557/evm.model.Chr8.16/evm.model.Chr7.2789/evm.model.Chr6.2703.1/evm.model.Chr7.2040/evm.model.Chr3.1012/evm.model.Chr6.1397.1/evm.model.Chr8.821/evm.model.Chr1.1502/evm.model.Chr1.373/evm.model.Chr4.1861/evm.model.Chr7.2261/evm.model.Chr2.2013/evm.model.Chr6.299/evm.model.Chr1.5760/evm.model.Chr3.1907/evm.model.Chr6.3197/evm.model.Chr1.5281/e…	AtKIN14h|KIN14F|-|Belongs to the TRAFAC class myosin-kinesin ATPase superfamily. Kinesin family/AtGolS4|GOLS1|GolS4|Belongs to the glycosyltransferase 8 family/LHCA1|CAB6A|-|The light-harvesting complex (LHC) functions as a light receptor, it captures and delivers excitation energy to photosystems with which it is closely associated/LHCB5|LHCB5|-|The light-harvesting complex (LHC) functions as a …
WW-vs-KLD_FM	Up-DEGs	Cellular Component	GO:0005618	Cell wall	0.0532544	99/1859	437/12101	0.226545	1.47467	4.30577	2.7222e-05	0.00281833	0.00272937	99	evm.model.Chr4.890/evm.model.Chr5.1035/evm.model.Chr4.206/evm.model.Chr3.13/evm.model.Chr4.459/evm.model.Chr2.1740.1/evm.model.Chr3.109/evm.model.Chr1.752/evm.model.Chr3.396/evm.model.Chr4.2467/evm.model.Chr8.661/evm.model.Chr7.3025/evm.model.Chr2.2741/evm.model.Chr8.1914/evm.model.Chr6.1296/evm.model.Chr2.2803/evm.model.Chr8.660/evm.model.Chr1.2736/evm.model.Chr1.5775/evm.model.Chr1.2671/evm.mod…	EDA28|MEE23|-|Belongs to the oxygen-dependent FAD-linked oxidoreductase family/SCPL45|SCPL45|-|Belongs to the peptidase S10 family/PRXR1|PER42|-|Removal of H(2)O(2), oxidation of toxic reductants, biosynthesis and degradation of lignin, suberization, auxin catabolism, response to environmental stresses such as wounding, pathogen attack and oxidative stress/ATBFRUCT1|CWINV1|CWINV|Belongs to the gl…
WW-vs-KLD_FM	Up-DEGs	Cellular Component	GO:0030312	External encapsulating structure	0.0532544	99/1859	438/12101	0.226027	1.47131	4.28031	2.99918e-05	0.00301099	0.00291595	99	evm.model.Chr4.890/evm.model.Chr5.1035/evm.model.Chr4.206/evm.model.Chr3.13/evm.model.Chr4.459/evm.model.Chr2.1740.1/evm.model.Chr3.109/evm.model.Chr1.752/evm.model.Chr3.396/evm.model.Chr4.2467/evm.model.Chr8.661/evm.model.Chr7.3025/evm.model.Chr2.2741/evm.model.Chr8.1914/evm.model.Chr6.1296/evm.model.Chr2.2803/evm.model.Chr8.660/evm.model.Chr1.2736/evm.model.Chr1.5775/evm.model.Chr1.2671/evm.mod…	EDA28|MEE23|-|Belongs to the oxygen-dependent FAD-linked oxidoreductase family/SCPL45|SCPL45|-|Belongs to the peptidase S10 family/PRXR1|PER42|-|Removal of H(2)O(2), oxidation of toxic reductants, biosynthesis and degradation of lignin, suberization, auxin catabolism, response to environmental stresses such as wounding, pathogen attack and oxidative stress/ATBFRUCT1|CWINV1|CWINV|Belongs to the gl…
WW-vs-KLD_FM	Up-DEGs	Biological Process	GO:0032506	Cytokinetic process	0.0118343	22/1859	59/12101	0.372881	2.42724	4.68181	3.14433e-05	0.00306387	0.00296715	22	evm.model.Chr4.1671/evm.model.Chr8.1335/evm.model.Chr6.3366/evm.model.Chr8.1338/evm.model.Chr8.661/evm.model.Chr8.1337/evm.model.Chr8.1336/evm.model.Chr8.660/evm.model.Chr5.246/evm.model.Chr2.2754/evm.model.Chr1.4559/evm.model.Chr6.1703/evm.model.Chr6.823/evm.model.Chr7.2282.1/evm.model.Chr2.3159/evm.model.Chr5.1702/evm.model.Chr3.1407/evm.model.Chr5.1701/evm.model.Chr6.2116/evm.model.Chr4.2058/e…	DRP5A|DRP5A|-|Belongs to the TRAFAC class dynamin-like GTPase superfamily. Dynamin Fzo YdjA family/POK2|KIN12D|-|Belongs to the TRAFAC class myosin-kinesin ATPase superfamily. Kinesin family/ATN|TAN|-|Microtubule-binding protein/POK2|KIN12D|-|Belongs to the TRAFAC class myosin-kinesin ATPase superfamily. Kinesin family/TUBG1|TUBG1|TUBG1|Tubulin is the major constituent of microtubules. The gamma …
WW-vs-KLD_FM	Up-DEGs	Biological Process	GO:0009768	Photosynthesis, light harvesting in photosystem i	0.00430339	8/1859	11/12101	0.727273	4.73412	5.27851	3.26176e-05	0.00308749	0.00299003	8	evm.model.Chr8.1557/evm.model.Chr8.16/evm.model.Chr6.1397.1/evm.model.Chr1.373/evm.model.Chr1.3579.1/evm.model.Chr4.1779/evm.model.Chr7.2311/evm.model.Chr5.2581	LHCA1|CAB6A|-|The light-harvesting complex (LHC) functions as a light receptor, it captures and delivers excitation energy to photosystems with which it is closely associated/LHCB5|LHCB5|-|The light-harvesting complex (LHC) functions as a light receptor, it captures and delivers excitation energy to photosystems with which it is closely associated/PSAO|PSAO|-|photosystem I subunit/CP24|CAP10A|Lhc…
WW-vs-KLD_FM	Up-DEGs	Molecular Function	GO:0004180	Carboxypeptidase activity	0.00699301	13/1859	26/12101	0.5	3.25471	4.90313	3.68838e-05	0.00339434	0.00328719	13	evm.model.Chr5.1035/evm.model.Chr3.2585/evm.model.Chr1.2349/evm.model.Chr2.387/evm.model.Chr3.2584/evm.model.Chr2.368/evm.model.Chr7.2985/evm.model.Chr1.3694/evm.model.Chr7.1178/evm.model.Chr2.2156.3/evm.model.Chr8.462/evm.model.Chr4.380/evm.model.Chr4.379	SCPL45|SCPL45|-|Belongs to the peptidase S10 family/scpl25|SCPL25|-|Belongs to the peptidase S10 family/scpl35|SCPL35|-|Belongs to the peptidase S10 family/scpl40|SCPL40|-|Belongs to the peptidase S10 family/scpl25|SCPL25|-|Belongs to the peptidase S10 family/scpl40|SCPL40|-|Belongs to the peptidase S10 family/BRS1|SCPL24|-|Belongs to the peptidase S10 family/SCPL45|SCPL45|-|Belongs to the peptid…
WW-vs-KLD_FM	Up-DEGs	Molecular Function	GO:0004185	Serine-type carboxypeptidase activity	0.00645508	12/1859	23/12101	0.521739	3.39622	4.90041	4.29485e-05	0.00384564	0.00372424	12	evm.model.Chr5.1035/evm.model.Chr3.2585/evm.model.Chr1.2349/evm.model.Chr2.387/evm.model.Chr3.2584/evm.model.Chr2.368/evm.model.Chr7.2985/evm.model.Chr1.3694/evm.model.Chr2.2156.3/evm.model.Chr8.462/evm.model.Chr4.380/evm.model.Chr4.379	SCPL45|SCPL45|-|Belongs to the peptidase S10 family/scpl25|SCPL25|-|Belongs to the peptidase S10 family/scpl35|SCPL35|-|Belongs to the peptidase S10 family/scpl40|SCPL40|-|Belongs to the peptidase S10 family/scpl25|SCPL25|-|Belongs to the peptidase S10 family/scpl40|SCPL40|-|Belongs to the peptidase S10 family/BRS1|SCPL24|-|Belongs to the peptidase S10 family/SCPL45|SCPL45|-|Belongs to the peptid…
WW-vs-KLD_FM	Up-DEGs	Biological Process	GO:0000278	Mitotic cell cycle	0.034965	65/1859	263/12101	0.247148	1.60879	4.25252	4.43076e-05	0.00386292	0.00374098	65	evm.model.Chr7.267/evm.model.Chr4.1671/evm.model.Chr8.1335/evm.model.Chr6.3366/evm.model.Chr8.1338/evm.model.Chr3.1378.1/evm.model.Chr8.661/evm.model.Chr8.1337/evm.model.Chr2.178/evm.model.Chr8.1336/evm.model.Chr8.660/evm.model.Chr1.2671/evm.model.Chr1.1651/evm.model.Chr5.423.2/evm.model.Chr1.1966/evm.model.Chr1.3950/evm.model.Chr3.3112/evm.model.Chr5.246/evm.model.Chr2.2754/evm.model.Chr8.1460/e…	MUS81|MUS81|MUS81|Crossover junction endonuclease/DRP5A|DRP5A|-|Belongs to the TRAFAC class dynamin-like GTPase superfamily. Dynamin Fzo YdjA family/POK2|KIN12D|-|Belongs to the TRAFAC class myosin-kinesin ATPase superfamily. Kinesin family/ATN|TAN|-|Microtubule-binding protein/POK2|KIN12D|-|Belongs to the TRAFAC class myosin-kinesin ATPase superfamily. Kinesin family/TPX2|TPX2|-|Cell cycle regul…
WW-vs-KLD_FM	Up-DEGs	Biological Process	GO:0000281	Mitotic cytokinesis	0.0177515	33/1859	108/12101	0.305556	1.98899	4.39824	4.86624e-05	0.0041338	0.00400332	33	evm.model.Chr4.1671/evm.model.Chr8.1335/evm.model.Chr6.3366/evm.model.Chr8.1338/evm.model.Chr8.661/evm.model.Chr8.1337/evm.model.Chr2.178/evm.model.Chr8.1336/evm.model.Chr8.660/evm.model.Chr1.2671/evm.model.Chr1.1966/evm.model.Chr3.3112/evm.model.Chr5.246/evm.model.Chr2.2754/evm.model.Chr1.4559/evm.model.Chr6.1703/evm.model.Chr6.823/evm.model.Chr8.2225/evm.model.Chr7.2282.1/evm.model.Chr2.3159/ev…	DRP5A|DRP5A|-|Belongs to the TRAFAC class dynamin-like GTPase superfamily. Dynamin Fzo YdjA family/POK2|KIN12D|-|Belongs to the TRAFAC class myosin-kinesin ATPase superfamily. Kinesin family/ATN|TAN|-|Microtubule-binding protein/POK2|KIN12D|-|Belongs to the TRAFAC class myosin-kinesin ATPase superfamily. Kinesin family/TUBG1|TUBG1|TUBG1|Tubulin is the major constituent of microtubules. The gamma …
WW-vs-KLD_FM	Up-DEGs	Biological Process	GO:0061640	Cytoskeleton-dependent cytokinesis	0.0182894	34/1859	113/12101	0.300885	1.95858	4.3615	5.33592e-05	0.00441947	0.00427997	34	evm.model.Chr4.1671/evm.model.Chr8.1335/evm.model.Chr6.3366/evm.model.Chr8.1338/evm.model.Chr8.661/evm.model.Chr8.1337/evm.model.Chr2.178/evm.model.Chr8.1336/evm.model.Chr8.660/evm.model.Chr1.2671/evm.model.Chr1.1966/evm.model.Chr3.3112/evm.model.Chr5.246/evm.model.Chr2.2754/evm.model.Chr1.4559/evm.model.Chr6.1703/evm.model.Chr6.823/evm.model.Chr8.2225/evm.model.Chr7.2282.1/evm.model.Chr2.3159/ev…	DRP5A|DRP5A|-|Belongs to the TRAFAC class dynamin-like GTPase superfamily. Dynamin Fzo YdjA family/POK2|KIN12D|-|Belongs to the TRAFAC class myosin-kinesin ATPase superfamily. Kinesin family/ATN|TAN|-|Microtubule-binding protein/POK2|KIN12D|-|Belongs to the TRAFAC class myosin-kinesin ATPase superfamily. Kinesin family/TUBG1|TUBG1|TUBG1|Tubulin is the major constituent of microtubules. The gamma …
WW-vs-KLD_FM	Up-DEGs	Biological Process	GO:0000910	Cytokinesis	0.0182894	34/1859	115/12101	0.295652	1.92452	4.24394	7.8859e-05	0.00596459	0.00577631	34	evm.model.Chr4.1671/evm.model.Chr8.1335/evm.model.Chr6.3366/evm.model.Chr8.1338/evm.model.Chr8.661/evm.model.Chr8.1337/evm.model.Chr2.178/evm.model.Chr8.1336/evm.model.Chr8.660/evm.model.Chr1.2671/evm.model.Chr1.1966/evm.model.Chr3.3112/evm.model.Chr5.246/evm.model.Chr2.2754/evm.model.Chr1.4559/evm.model.Chr6.1703/evm.model.Chr6.823/evm.model.Chr8.2225/evm.model.Chr7.2282.1/evm.model.Chr2.3159/ev…	DRP5A|DRP5A|-|Belongs to the TRAFAC class dynamin-like GTPase superfamily. Dynamin Fzo YdjA family/POK2|KIN12D|-|Belongs to the TRAFAC class myosin-kinesin ATPase superfamily. Kinesin family/ATN|TAN|-|Microtubule-binding protein/POK2|KIN12D|-|Belongs to the TRAFAC class myosin-kinesin ATPase superfamily. Kinesin family/TUBG1|TUBG1|TUBG1|Tubulin is the major constituent of microtubules. The gamma …
WW-vs-KLD_FM	Up-DEGs	Molecular Function	GO:0008236	Serine-type peptidase activity	0.0107585	20/1859	54/12101	0.37037	2.41089	4.42682	7.96685e-05	0.00596459	0.00577631	20	evm.model.Chr5.1035/evm.model.Chr3.2585/evm.model.Chr1.2349/evm.model.Chr2.387/evm.model.Chr3.2584/evm.model.Chr2.368/evm.model.Chr1.5201/evm.model.Chr7.2985/evm.model.Chr1.3694/evm.model.Chr4.923/evm.model.Chr7.2330/evm.model.Chr7.2331/evm.model.Chr4.922/evm.model.Chr3.2909/evm.model.Chr6.2299/evm.model.Chr2.2156.3/evm.model.Chr8.462/evm.model.Chr4.380/evm.model.Chr3.2908/evm.model.Chr4.379	SCPL45|SCPL45|-|Belongs to the peptidase S10 family/scpl25|SCPL25|-|Belongs to the peptidase S10 family/scpl35|SCPL35|-|Belongs to the peptidase S10 family/scpl40|SCPL40|-|Belongs to the peptidase S10 family/scpl25|SCPL25|-|Belongs to the peptidase S10 family/scpl40|SCPL40|-|Belongs to the peptidase S10 family/SLP3|SBT2.5|-|Belongs to the peptidase S8 family/BRS1|SCPL24|-|Belongs to the peptidase…
WW-vs-KLD_FM	Up-DEGs	Molecular Function	GO:0017171	Serine hydrolase activity	0.0107585	20/1859	54/12101	0.37037	2.41089	4.42682	7.96685e-05	0.00596459	0.00577631	20	evm.model.Chr5.1035/evm.model.Chr3.2585/evm.model.Chr1.2349/evm.model.Chr2.387/evm.model.Chr3.2584/evm.model.Chr2.368/evm.model.Chr1.5201/evm.model.Chr7.2985/evm.model.Chr1.3694/evm.model.Chr4.923/evm.model.Chr7.2330/evm.model.Chr7.2331/evm.model.Chr4.922/evm.model.Chr3.2909/evm.model.Chr6.2299/evm.model.Chr2.2156.3/evm.model.Chr8.462/evm.model.Chr4.380/evm.model.Chr3.2908/evm.model.Chr4.379	SCPL45|SCPL45|-|Belongs to the peptidase S10 family/scpl25|SCPL25|-|Belongs to the peptidase S10 family/scpl35|SCPL35|-|Belongs to the peptidase S10 family/scpl40|SCPL40|-|Belongs to the peptidase S10 family/scpl25|SCPL25|-|Belongs to the peptidase S10 family/scpl40|SCPL40|-|Belongs to the peptidase S10 family/SLP3|SBT2.5|-|Belongs to the peptidase S8 family/BRS1|SCPL24|-|Belongs to the peptidase…
WW-vs-KLD_FM	Up-DEGs	Biological Process	GO:0010374	Stomatal complex development	0.0102205	19/1859	50/12101	0.38	2.47358	4.44822	7.97902e-05	0.00596459	0.00577631	19	evm.model.Chr7.56/evm.model.Chr8.661/evm.model.Chr8.660/evm.model.Chr3.747.2/evm.model.Chr8.2575/evm.model.Chr8.1460/evm.model.Chr6.1703/evm.model.Chr1.1554/evm.model.Chr5.1702/evm.model.Chr3.1637/evm.model.Chr4.258/evm.model.Chr6.3054/evm.model.Chr4.2099_evm.model.Chr4.2100/evm.model.Chr6.3028/evm.model.Chr2.2765/evm.model.Chr1.1812/evm.model.Chr5.1701/evm.model.Chr2.1149/evm.model.Chr7.1745	NRPB3|NRPB3|-|DNA-directed RNA polymerases II, IV and V subunit 3-like/TUBG1|TUBG1|TUBG1|Tubulin is the major constituent of microtubules. The gamma chain is found at microtubule organizing centers (MTOC) such as the spindle poles or the centrosome/GCP2|TUBG2|TUBG1|Tubulin is the major constituent of microtubules. The gamma chain is found at microtubule organizing centers (MTOC) such as the spind…
WW-vs-KLD_FM	Up-DEGs	Molecular Function	GO:0004553	Hydrolase activity, hydrolyzing o-glycosyl compounds	0.027972	52/1859	202/12101	0.257426	1.67569	4.1258	8.17769e-05	0.00596459	0.00577631	52	evm.model.Chr8.1582/evm.model.Chr7.1418_evm.model.Chr7.1419/evm.model.Chr3.13/evm.model.Chr3.109/evm.model.Chr7.2611/evm.model.Chr7.1416/evm.model.Chr1.2543/evm.model.Chr7.1923/evm.model.Chr1.2736/evm.model.Chr7.1976/evm.model.Chr8.2783/evm.model.Chr5.2103_evm.model.Chr5.2104/evm.model.Chr1.3/evm.model.Chr1.4803/evm.model.Chr8.1089/evm.model.Chr4.187/evm.model.Chr6.1560/evm.model.Chr3.3070/evm.mo…	-|XYN5|-|Glycosyl hydrolase family 10/BGLU17|BGLU12|-|Belongs to the glycosyl hydrolase 1 family/ATBFRUCT1|CWINV1|CWINV|Belongs to the glycosyl hydrolase 32 family/ATBFRUCT1|CWINV1|CWINV|Belongs to the glycosyl hydrolase 32 family/-|-|-|Belongs to the glycosyl hydrolase 17 family/BGLU15|BGLU12|-|Belongs to the glycosyl hydrolase 1 family/GH9B1|CEL1|GH9B6|Endoglucanase/AtMAN7|MAN7|-|Belongs to the…
WW-vs-KLD_FM	Up-DEGs	Cellular Component	GO:0031225	Obsolete anchored component of membrane	0.0204411	38/1859	134/12101	0.283582	1.84595	4.19514	8.36369e-05	0.00596459	0.00577631	38	evm.model.Chr1.5909/evm.model.Chr3.1094/evm.model.Chr8.2827/evm.model.Chr6.1735.1/evm.model.Chr7.337/evm.model.Chr1.1898/evm.model.Chr7.2611/evm.model.Chr3.2334/evm.model.Chr5.1819/evm.model.Chr1.287/evm.model.Chr1.4803/evm.model.Chr1.2819/evm.model.Chr4.187/evm.model.Chr5.2539/evm.model.Chr7.2089.2/evm.model.Chr6.457.1/evm.model.Chr3.2726/evm.model.Chr3.2645/evm.model.Chr6.3165/evm.model.Chr6.31…	FLA14|FLA14|-|fasciclin-like arabinogalactan protein/FLA14|FLA14|-|fasciclin-like arabinogalactan protein/FLA14|FLA14|-|fasciclin-like arabinogalactan protein/LTPG2|LTPG2|-|Non-specific lipid transfer protein GPI-anchored/FLA14|FLA14|-|fasciclin-like arabinogalactan protein/ENODL15|ENODL15|-|Early nodulin-like protein/-|-|-|Belongs to the glycosyl hydrolase 17 family/EN7|-|-|GPI-anchored protein/…
WW-vs-KLD_FM	Up-DEGs	Biological Process	GO:0032544	Plastid translation	0.00430339	8/1859	12/12101	0.666667	4.33961	4.93096	8.46169e-05	0.00596459	0.00577631	8	evm.model.Chr8.2487.1/evm.model.Chr6.3136/evm.model.Chr6.3195/evm.model.Chr6.2757/evm.model.Chr4.1852/evm.model.Chr2.2083/evm.model.Chr3.660/evm.model.Chr8.2631	cpRRF|RRF|-|Ribosome-recycling factor/CRB|CSP41B|-|Chloroplast stem-loop binding protein of 41 kDa b/CRB|CSP41B|-|Chloroplast stem-loop binding protein of 41 kDa b/PSRP4|RPS31|PSRP4|30S ribosomal protein S31/RPL24|RPL24|-|Belongs to the universal ribosomal protein uL24 family/PDE328|SVR1|-|RNA pseudouridine synthase/RPS17|RPS17|RPS17|Belongs to the universal ribosomal protein uS17 family/AtcpRF1|…
WW-vs-KLD_FM	Up-DEGs	Biological Process	GO:0120031	Plasma membrane bounded cell projection assembly	0.00806885	15/1859	35/12101	0.428571	2.78975	4.51736	9.03417e-05	0.00623546	0.00603863	15	evm.model.Chr2.178/evm.model.Chr4.130/evm.model.Chr1.2541/evm.model.Chr2.1943/evm.model.Chr2.3159/evm.model.Chr3.2947/evm.model.Chr1.2338/evm.model.Chr3.2629.1/evm.model.Chr3.668/evm.model.Chr3.1407/evm.model.Chr3.2710/evm.model.Chr1.706_evm.model.Chr1.707/evm.model.Chr5.621/evm.model.Chr6.1395/evm.model.Chr1.4669	ATXIF|XI-F|-|Belongs to the TRAFAC class myosin-kinesin ATPase superfamily. Myosin family/ATEHD2|EHD2|-|Belongs to the TRAFAC class dynamin-like GTPase superfamily. Dynamin Fzo YdjA family/-|dlcB|-|Dynein light chain/KLCR1|KLCR1|-|nephrocystin-3-like/TIO|TIO|-|Serine threonine-protein kinase/CMU2|KLCR2|-|Tetratricopeptide repeat/ATM1|VIII-1|-|Belongs to the TRAFAC class myosin-kinesin ATPase supe…
WW-vs-KLD_FM	Up-DEGs	Biological Process	GO:0044782	Cilium organization	0.00699301	13/1859	28/12101	0.464286	3.02223	4.56396	9.81792e-05	0.00663812	0.00642858	13	evm.model.Chr5.341/evm.model.Chr4.130/evm.model.Chr1.2541/evm.model.Chr2.1943/evm.model.Chr6.2207/evm.model.Chr2.3159/evm.model.Chr3.2947/evm.model.Chr3.668/evm.model.Chr3.1407/evm.model.Chr1.706_evm.model.Chr1.707/evm.model.Chr5.621/evm.model.Chr6.1395/evm.model.Chr1.4669	-|KIN8A|-|Belongs to the TRAFAC class myosin-kinesin ATPase superfamily. Kinesin family/ATEHD2|EHD2|-|Belongs to the TRAFAC class dynamin-like GTPase superfamily. Dynamin Fzo YdjA family/-|dlcB|-|Dynein light chain/KLCR1|KLCR1|-|nephrocystin-3-like/-|KIN8B|-|Belongs to the TRAFAC class myosin-kinesin ATPase superfamily. Kinesin family/TIO|TIO|-|Serine threonine-protein kinase/CMU2|KLCR2|-|Tetratr…
WW-vs-KLD_FM	Up-DEGs	Molecular Function	GO:0016798	Hydrolase activity, acting on glycosyl bonds	0.0301237	56/1859	225/12101	0.248889	1.62012	4.00011	0.000119196	0.0078979	0.00764859	56	evm.model.Chr2.1040/evm.model.Chr8.1582/evm.model.Chr7.1418_evm.model.Chr7.1419/evm.model.Chr3.13/evm.model.Chr3.109/evm.model.Chr7.2611/evm.model.Chr7.1416/evm.model.Chr1.2543/evm.model.Chr7.1923/evm.model.Chr1.2736/evm.model.Chr7.1976/evm.model.Chr8.2783/evm.model.Chr5.2103_evm.model.Chr5.2104/evm.model.Chr1.3/evm.model.Chr1.4803/evm.model.Chr8.1089/evm.model.Chr4.187/evm.model.Chr6.1560/evm.mo…	EMB1649|DME|-|Transcriptional activator/-|XYN5|-|Glycosyl hydrolase family 10/BGLU17|BGLU12|-|Belongs to the glycosyl hydrolase 1 family/ATBFRUCT1|CWINV1|CWINV|Belongs to the glycosyl hydrolase 32 family/ATBFRUCT1|CWINV1|CWINV|Belongs to the glycosyl hydrolase 32 family/-|-|-|Belongs to the glycosyl hydrolase 17 family/BGLU15|BGLU12|-|Belongs to the glycosyl hydrolase 1 family/GH9B1|CEL1|GH9B6|En…
WW-vs-KLD_FM	Up-DEGs	Molecular Function	GO:0070008	Serine-type exopeptidase activity	0.00645508	12/1859	25/12101	0.48	3.12452	4.53011	0.000122346	0.00794772	0.00769684	12	evm.model.Chr5.1035/evm.model.Chr3.2585/evm.model.Chr1.2349/evm.model.Chr2.387/evm.model.Chr3.2584/evm.model.Chr2.368/evm.model.Chr7.2985/evm.model.Chr1.3694/evm.model.Chr2.2156.3/evm.model.Chr8.462/evm.model.Chr4.380/evm.model.Chr4.379	SCPL45|SCPL45|-|Belongs to the peptidase S10 family/scpl25|SCPL25|-|Belongs to the peptidase S10 family/scpl35|SCPL35|-|Belongs to the peptidase S10 family/scpl40|SCPL40|-|Belongs to the peptidase S10 family/scpl25|SCPL25|-|Belongs to the peptidase S10 family/scpl40|SCPL40|-|Belongs to the peptidase S10 family/BRS1|SCPL24|-|Belongs to the peptidase S10 family/SCPL45|SCPL45|-|Belongs to the peptid…
WW-vs-KLD_FM	Up-DEGs	Cellular Component	GO:0046658	Obsolete anchored component of plasma membrane	0.0172136	32/1859	109/12101	0.293578	1.91102	4.07039	0.000146241	0.00931725	0.00902314	32	evm.model.Chr6.1735.1/evm.model.Chr1.1898/evm.model.Chr7.2611/evm.model.Chr3.2334/evm.model.Chr5.1819/evm.model.Chr1.287/evm.model.Chr1.4803/evm.model.Chr4.187/evm.model.Chr5.2539/evm.model.Chr7.2089.2/evm.model.Chr6.457.1/evm.model.Chr3.2726/evm.model.Chr3.2645/evm.model.Chr6.3165/evm.model.Chr6.3109/evm.model.Chr8.1983/evm.model.Chr1.4776/evm.model.Chr7.28/evm.model.Chr3.842/evm.model.Chr4.2253…	LTPG2|LTPG2|-|Non-specific lipid transfer protein GPI-anchored/ENODL15|ENODL15|-|Early nodulin-like protein/-|-|-|Belongs to the glycosyl hydrolase 17 family/EN7|-|-|GPI-anchored protein/SKU5|SKU5|-|Monocopper oxidase-like protein/ARPN|ARPN|-|Basic blue/-|HGN1|-|Belongs to the glycosyl hydrolase 17 family/-|-|-|Belongs to the glycosyl hydrolase 17 family/-|-|-|Belongs to the glycosyl hydrolase 17…
WW-vs-KLD_FM	Up-DEGs	Molecular Function	GO:0016168	Chlorophyll binding	0.00376547	7/1859	10/12101	0.7	4.55659	4.79339	0.000156056	0.00957433	0.0092721	7	evm.model.Chr8.1557/evm.model.Chr8.16/evm.model.Chr1.373/evm.model.Chr1.3579.1/evm.model.Chr4.1779/evm.model.Chr7.2311/evm.model.Chr5.2581	LHCA1|CAB6A|-|The light-harvesting complex (LHC) functions as a light receptor, it captures and delivers excitation energy to photosystems with which it is closely associated/LHCB5|LHCB5|-|The light-harvesting complex (LHC) functions as a light receptor, it captures and delivers excitation energy to photosystems with which it is closely associated/CP24|CAP10A|Lhcb6-1|The light-harvesting complex …
WW-vs-KLD_FM	Up-DEGs	Molecular Function	GO:0031409	Pigment binding	0.00376547	7/1859	10/12101	0.7	4.55659	4.79339	0.000156056	0.00957433	0.0092721	7	evm.model.Chr8.1557/evm.model.Chr8.16/evm.model.Chr1.373/evm.model.Chr1.3579.1/evm.model.Chr4.1779/evm.model.Chr7.2311/evm.model.Chr5.2581	LHCA1|CAB6A|-|The light-harvesting complex (LHC) functions as a light receptor, it captures and delivers excitation energy to photosystems with which it is closely associated/LHCB5|LHCB5|-|The light-harvesting complex (LHC) functions as a light receptor, it captures and delivers excitation energy to photosystems with which it is closely associated/CP24|CAP10A|Lhcb6-1|The light-harvesting complex …
WW-vs-KLD_FM	Up-DEGs	Molecular Function	GO:0008017	Microtubule binding	0.0134481	25/1859	78/12101	0.320513	2.08635	4.10063	0.000167956	0.0101171	0.00979772	25	evm.model.Chr2.599/evm.model.Chr7.1115/evm.model.Chr1.1747/evm.model.Chr4.1671/evm.model.Chr7.200/evm.model.Chr3.1378.1/evm.model.Chr4.1860/evm.model.Chr1.5500/evm.model.Chr1.1651/evm.model.Chr2.2754/evm.model.Chr8.2768/evm.model.Chr1.4559/evm.model.Chr6.3262/evm.model.Chr1.1497/evm.model.Chr6.1566/evm.model.Chr1.311/evm.model.Chr7.479/evm.model.Chr6.3261/evm.model.Chr1.348/evm.model.Chr6.3263/ev…	DRP3B|DRP3B|-|Belongs to the TRAFAC class dynamin-like GTPase superfamily. Dynamin Fzo YdjA family/DRP3B|DRP3B|-|Belongs to the TRAFAC class dynamin-like GTPase superfamily. Dynamin Fzo YdjA family/IQD6|IQD6|IQD6|Short calmodulin-binding motif containing conserved Ile and Gln residues./DRP5A|DRP5A|-|Belongs to the TRAFAC class dynamin-like GTPase superfamily. Dynamin Fzo YdjA family/DRP4C|DRP4C|-…
WW-vs-KLD_FM	Up-DEGs	Biological Process	GO:0044042	Glucan metabolic process	0.0177515	33/1859	115/12101	0.286957	1.86792	3.98411	0.000187122	0.0109791	0.0106325	33	evm.model.Chr1.3300/evm.model.Chr6.2805/evm.model.Chr1.2736/evm.model.Chr5.2103_evm.model.Chr5.2104/evm.model.Chr1.1502/evm.model.Chr1.3/evm.model.Chr6.1560/evm.model.Chr4.2241/evm.model.Chr8.2228/evm.model.Chr8.2203/evm.model.Chr1.5281/evm.model.Chr1.672/evm.model.Chr1.2290/evm.model.Chr8.2225/evm.model.Chr8.1130/evm.model.Chr2.2061/evm.model.Chr8.2249/evm.model.Chr4.711/evm.model.Chr6.590/evm.m…	AtGolS4|GOLS1|GolS4|Belongs to the glycosyltransferase 8 family/TBL3|TBL3|-|Protein trichome birefringence-like 3/XYL1|XYL1|-|Belongs to the glycosyl hydrolase 31 family/CT-BMY|BAM3|-|Beta-amylase/PGSIP3|GUX2|-|Belongs to the glycosyltransferase 8 family/ATMLO13|MLO13|-|Endoglucanase/BGLC1|-|-|Lysosomal beta glucosidase-like/BAM4|BAM4|-|Inactive beta-amylase 4/AtMUR3|MUR3|MUR3|xyloglucan galactos…
WW-vs-KLD_FM	Up-DEGs	Biological Process	GO:2001257	Regulation of cation channel activity	0.00430339	8/1859	13/12101	0.615385	4.00579	4.61948	0.000190307	0.0109791	0.0106325	8	evm.model.Chr8.2431/evm.model.Chr8.2430/evm.model.Chr8.2432/evm.model.Chr3.3112/evm.model.Chr8.2437/evm.model.Chr8.2429/evm.model.Chr8.622_evm.model.Chr8.623/evm.model.Chr8.624_evm.model.Chr8.625	-|-|-|ankyrin repeat-containing protein/-|ITN1|-|ankyrin repeat-containing protein/-|secG|-|ankyrin repeat-containing protein/-|Ank3|-|Ankyrin repeats (many copies)/-|-|-|ankyrin repeat-containing protein/-|ANK1|-|ankyrin repeat-containing protein/CPK4|CPK4|-|Calcium-dependent protein kinase/CPK4|CPK4|-|Calcium-dependent protein kinase
WW-vs-KLD_FM	Up-DEGs	Biological Process	GO:0030031	Cell projection assembly	0.00806885	15/1859	37/12101	0.405405	2.63895	4.25365	0.000192208	0.0109791	0.0106325	15	evm.model.Chr2.178/evm.model.Chr4.130/evm.model.Chr1.2541/evm.model.Chr2.1943/evm.model.Chr2.3159/evm.model.Chr3.2947/evm.model.Chr1.2338/evm.model.Chr3.2629.1/evm.model.Chr3.668/evm.model.Chr3.1407/evm.model.Chr3.2710/evm.model.Chr1.706_evm.model.Chr1.707/evm.model.Chr5.621/evm.model.Chr6.1395/evm.model.Chr1.4669	ATXIF|XI-F|-|Belongs to the TRAFAC class myosin-kinesin ATPase superfamily. Myosin family/ATEHD2|EHD2|-|Belongs to the TRAFAC class dynamin-like GTPase superfamily. Dynamin Fzo YdjA family/-|dlcB|-|Dynein light chain/KLCR1|KLCR1|-|nephrocystin-3-like/TIO|TIO|-|Serine threonine-protein kinase/CMU2|KLCR2|-|Tetratricopeptide repeat/ATM1|VIII-1|-|Belongs to the TRAFAC class myosin-kinesin ATPase supe…
WW-vs-KLD_FM	Up-DEGs	Biological Process	GO:0010087	Phloem or xylem histogenesis	0.0150619	28/1859	93/12101	0.301075	1.95982	3.95856	0.000233227	0.0130462	0.0126343	28	evm.model.Chr5.1183/evm.model.Chr5.1184/evm.model.Chr1.1537/evm.model.Chr1.5781/evm.model.Chr5.1975/evm.model.Chr6.986/evm.model.Chr2.2692/evm.model.Chr1.5775/evm.model.Chr5.748/evm.model.Chr8.2575/evm.model.Chr1.347/evm.model.Chr1.3418/evm.model.Chr1.3051/evm.model.Chr1.3417/evm.model.Chr3.265/evm.model.Chr6.967/evm.model.Chr3.2105.4/evm.model.Chr1.3632/evm.model.Chr2.1645/evm.model.Chr1.1812/ev…	LHW|LHW|-|transcription factor/LL1|BHLH157|-|transcription factor/WOX4|WOX4|WOX4|WUSCHEL-related homeobox/ACL5|ACL5|-|Thermospermine synthase ACAULIS5-like/ICU13|CUL1|-|Belongs to the cullin family/NCRK|-|-|receptor-like serine threonine-protein kinase/TDR|TDR|-|Leucine-rich repeat receptor-like protein kinase/CuAObeta|AO1|-|amine oxidase/DOF5.6|DOF5.6|-|dof zinc finger protein/-|DRT100|-|recepto…
WW-vs-KLD_FM	Up-DEGs	Biological Process	GO:1903047	Mitotic cell cycle process	0.0311996	58/1859	241/12101	0.240664	1.56658	3.78502	0.000239189	0.0130462	0.0126343	58	evm.model.Chr7.267/evm.model.Chr4.1671/evm.model.Chr8.1335/evm.model.Chr6.3366/evm.model.Chr8.1338/evm.model.Chr3.1378.1/evm.model.Chr8.661/evm.model.Chr8.1337/evm.model.Chr2.178/evm.model.Chr8.1336/evm.model.Chr8.660/evm.model.Chr1.2671/evm.model.Chr1.1651/evm.model.Chr5.423.2/evm.model.Chr1.1966/evm.model.Chr3.3112/evm.model.Chr5.246/evm.model.Chr2.2754/evm.model.Chr8.1460/evm.model.Chr1.4559/e…	MUS81|MUS81|MUS81|Crossover junction endonuclease/DRP5A|DRP5A|-|Belongs to the TRAFAC class dynamin-like GTPase superfamily. Dynamin Fzo YdjA family/POK2|KIN12D|-|Belongs to the TRAFAC class myosin-kinesin ATPase superfamily. Kinesin family/ATN|TAN|-|Microtubule-binding protein/POK2|KIN12D|-|Belongs to the TRAFAC class myosin-kinesin ATPase superfamily. Kinesin family/TPX2|TPX2|-|Cell cycle regul…
WW-vs-KLD_FM	Up-DEGs	Molecular Function	GO:0004888	Transmembrane signaling receptor activity	0.0268962	50/1859	200/12101	0.25	1.62735	3.81132	0.00024021	0.0130462	0.0126343	50	evm.model.Chr1.4592/evm.model.Chr2.1190/evm.model.Chr1.1532/evm.model.Chr6.986/evm.model.Chr6.958/evm.model.Chr5.2193/evm.model.Chr8.2575/evm.model.Chr3.2490/evm.model.Chr6.3429/evm.model.Chr2.1598/evm.model.Chr3.1153/evm.model.Chr8.569/evm.model.Chr3.979/evm.model.Chr3.381/evm.model.Chr7.2057/evm.model.Chr3.1737/evm.model.Chr5.2194/evm.model.Chr3.1024/evm.model.Chr4.1818.11/evm.model.Chr3.939/ev…	-|PERK3|-|receptor-like protein kinase/ATGLR1.2|GLR1.2|-|Glutamate-gated receptor that probably acts as non- selective cation channel/SPT|SPT|-|Serine threonine-protein kinase/NCRK|-|-|receptor-like serine threonine-protein kinase/-|HPCA1|-|receptor-like protein kinase/BSK2|BSK2|-|Serine threonine-protein kinase/-|DRT100|-|receptor-like protein kinase/NIK1|NIK1|NIK1|Belongs to the protein kinase …
WW-vs-KLD_FM	Up-DEGs	Biological Process	GO:0009658	Chloroplast organization	0.0225928	42/1859	162/12101	0.259259	1.68763	3.75375	0.000322931	0.017256	0.0167113	42	evm.model.Chr8.110/evm.model.Chr3.2343/evm.model.Chr2.2593.1/evm.model.Chr3.2647/evm.model.Chr1.2414/evm.model.Chr3.2344/evm.model.Chr3.2728/evm.model.Chr6.2931/evm.model.Chr4.1922/evm.model.Chr1.311/evm.model.Chr1.348/evm.model.Chr2.53/evm.model.Chr4.1110/evm.model.Chr8.2487.1/evm.model.Chr8.2533/evm.model.Chr5.1431/evm.model.Chr8.1023.6/evm.model.Chr8.1160/evm.model.Chr3.1173/evm.model.Chr6.313…	SGRL|SGRL|-|Protein STAY-GREEN LIKE/KEA3|KEA3|-|K( ) efflux antiporter 3/-|-|-|WEB family protein At2g40480-like/ATMINE1|MINE1|-|Cell division topological specificity factor homolog/-|-|-|Pentatricopeptide repeat-containing protein At5g13770/KEA3|KEA3|-|K( ) efflux antiporter 3/ATMINE1|MINE1|-|Cell division topological specificity factor homolog/-|-|-|WEB family protein At2g38370-like/GDC1|LTD|-|…
WW-vs-KLD_FM	Up-DEGs	Biological Process	GO:0000272	Polysaccharide catabolic process	0.0102205	19/1859	55/12101	0.345455	2.24871	3.95422	0.000341505	0.017283	0.0167375	19	evm.model.Chr8.1582/evm.model.Chr7.1923/evm.model.Chr1.2736/evm.model.Chr5.2103_evm.model.Chr5.2104/evm.model.Chr6.1560/evm.model.Chr4.2241/evm.model.Chr3.1342/evm.model.Chr1.5281/evm.model.Chr1.672/evm.model.Chr2.2061/evm.model.Chr6.2988/evm.model.Chr6.590/evm.model.Chr2.1095/evm.model.Chr1.4228/evm.model.Chr2.1096/evm.model.Chr2.832.1/evm.model.Chr4.492/evm.model.Chr7.269.2/evm.model.Chr3.2617	-|XYN5|-|Glycosyl hydrolase family 10/AtMAN7|MAN7|-|Belongs to the glycosyl hydrolase 5 (cellulase A) family/XYL1|XYL1|-|Belongs to the glycosyl hydrolase 31 family/CT-BMY|BAM3|-|Beta-amylase/BGLC1|-|-|Lysosomal beta glucosidase-like/BAM4|BAM4|-|Inactive beta-amylase 4/MAN2|MAN2|-|Belongs to the glycosyl hydrolase 5 (cellulase A) family/ATISA1|ISA1|-|Isoamylase/ATISA3|ISA3|ISA3|Isoamylase 3/ATLDA…
WW-vs-KLD_FM	Up-DEGs	Biological Process	GO:0120036	Plasma membrane bounded cell projection organization	0.0102205	19/1859	55/12101	0.345455	2.24871	3.95422	0.000341505	0.017283	0.0167375	19	evm.model.Chr2.178/evm.model.Chr5.341/evm.model.Chr3.3112/evm.model.Chr4.130/evm.model.Chr1.2541/evm.model.Chr2.1943/evm.model.Chr6.2207/evm.model.Chr2.3159/evm.model.Chr3.2947/evm.model.Chr1.2338/evm.model.Chr3.2629.1/evm.model.Chr3.668/evm.model.Chr3.1407/evm.model.Chr3.2710/evm.model.Chr1.706_evm.model.Chr1.707/evm.model.Chr5.621/evm.model.Chr6.1395/evm.model.Chr6.3620/evm.model.Chr1.4669	ATXIF|XI-F|-|Belongs to the TRAFAC class myosin-kinesin ATPase superfamily. Myosin family/-|KIN8A|-|Belongs to the TRAFAC class myosin-kinesin ATPase superfamily. Kinesin family/-|Ank3|-|Ankyrin repeats (many copies)/ATEHD2|EHD2|-|Belongs to the TRAFAC class dynamin-like GTPase superfamily. Dynamin Fzo YdjA family/-|dlcB|-|Dynein light chain/KLCR1|KLCR1|-|nephrocystin-3-like/-|KIN8B|-|Belongs to …
WW-vs-KLD_FM	Up-DEGs	Biological Process	GO:0006073	Obsolete cellular glucan metabolic process	0.0166756	31/1859	109/12101	0.284404	1.8513	3.80356	0.000343772	0.017283	0.0167375	31	evm.model.Chr1.3300/evm.model.Chr6.2805/evm.model.Chr1.2736/evm.model.Chr5.2103_evm.model.Chr5.2104/evm.model.Chr1.1502/evm.model.Chr1.3/evm.model.Chr4.2241/evm.model.Chr8.2228/evm.model.Chr8.2203/evm.model.Chr1.5281/evm.model.Chr1.672/evm.model.Chr1.2290/evm.model.Chr8.2225/evm.model.Chr8.1130/evm.model.Chr2.2061/evm.model.Chr8.2249/evm.model.Chr4.711/evm.model.Chr6.590/evm.model.Chr2.2771/evm.m…	AtGolS4|GOLS1|GolS4|Belongs to the glycosyltransferase 8 family/TBL3|TBL3|-|Protein trichome birefringence-like 3/XYL1|XYL1|-|Belongs to the glycosyl hydrolase 31 family/CT-BMY|BAM3|-|Beta-amylase/PGSIP3|GUX2|-|Belongs to the glycosyltransferase 8 family/ATMLO13|MLO13|-|Endoglucanase/BAM4|BAM4|-|Inactive beta-amylase 4/AtMUR3|MUR3|MUR3|xyloglucan galactosyltransferase/AtMUR3|MUR3|MUR3|xyloglucan …
WW-vs-KLD_FM	Up-DEGs	Cellular Component	GO:0010319	Stromule	0.00699301	13/1859	31/12101	0.419355	2.72975	4.1082	0.000344304	0.017283	0.0167375	13	evm.model.Chr6.2703.1/evm.model.Chr3.2952/evm.model.Chr4.1888/evm.model.Chr1.2910/evm.model.Chr1.3286/evm.model.Chr6.2176.2/evm.model.Chr6.3136/evm.model.Chr6.3195/evm.model.Chr7.1304/evm.model.Chr6.2383_evm.model.Chr6.2384/evm.model.Chr8.2820/evm.model.Chr7.330/evm.model.Chr5.1382	HCEF1|FBP|FBP|Belongs to the FBPase class 1 family/CA1|-|-|Reversible hydration of carbon dioxide/THI1|THI1|THI1|Involved in biosynthesis of the thiamine precursor thiazole. Catalyzes the conversion of NAD and glycine to adenosine diphosphate 5-(2-hydroxyethyl)-4-methylthiazole-2-carboxylic acid (ADT), an adenylated thiazole intermediate. The reaction includes an iron-dependent sulfide transfer f…
WW-vs-KLD_FM	Up-DEGs	Biological Process	GO:0044247	Obsolete cellular polysaccharide catabolic process	0.00753093	14/1859	35/12101	0.4	2.60377	4.04793	0.000369519	0.0176097	0.0170538	14	evm.model.Chr7.1923/evm.model.Chr5.2103_evm.model.Chr5.2104/evm.model.Chr4.2241/evm.model.Chr3.1342/evm.model.Chr1.5281/evm.model.Chr1.672/evm.model.Chr2.2061/evm.model.Chr6.2988/evm.model.Chr6.590/evm.model.Chr2.1095/evm.model.Chr1.4228/evm.model.Chr2.1096/evm.model.Chr4.492/evm.model.Chr3.2617	AtMAN7|MAN7|-|Belongs to the glycosyl hydrolase 5 (cellulase A) family/CT-BMY|BAM3|-|Beta-amylase/BAM4|BAM4|-|Inactive beta-amylase 4/MAN2|MAN2|-|Belongs to the glycosyl hydrolase 5 (cellulase A) family/ATISA1|ISA1|-|Isoamylase/ATISA3|ISA3|ISA3|Isoamylase 3/ATLDA|PU1|-|Pullulanase 1/MAN6|MAN6|-|Belongs to the glycosyl hydrolase 5 (cellulase A) family/ATPHS2|-|-|Phosphorylase is an important allos…
WW-vs-KLD_FM	Up-DEGs	Molecular Function	GO:0004675	Transmembrane receptor protein serine/threonine kinase activity	0.0220549	41/1859	158/12101	0.259494	1.68915	3.71472	0.000370559	0.0176097	0.0170538	41	evm.model.Chr1.4592/evm.model.Chr1.1532/evm.model.Chr6.986/evm.model.Chr6.958/evm.model.Chr5.2193/evm.model.Chr3.2490/evm.model.Chr6.3429/evm.model.Chr2.1598/evm.model.Chr3.1153/evm.model.Chr8.569/evm.model.Chr3.979/evm.model.Chr3.381/evm.model.Chr3.1737/evm.model.Chr5.2194/evm.model.Chr3.1024/evm.model.Chr4.1818.11/evm.model.Chr2.1597/evm.model.Chr8.2179/evm.model.Chr7.1269/evm.model.Chr1.141/ev…	-|PERK3|-|receptor-like protein kinase/SPT|SPT|-|Serine threonine-protein kinase/NCRK|-|-|receptor-like serine threonine-protein kinase/-|HPCA1|-|receptor-like protein kinase/BSK2|BSK2|-|Serine threonine-protein kinase/NIK1|NIK1|NIK1|Belongs to the protein kinase superfamily. Ser Thr protein kinase family/RBK2|RBK2|-|Belongs to the protein kinase superfamily/-|-|-|receptor-like serine threonine-p…
WW-vs-KLD_FM	Up-DEGs	Biological Process	GO:0007097	Nuclear migration	0.00376547	7/1859	11/12101	0.636364	4.14235	4.442	0.000372073	0.0176097	0.0170538	7	evm.model.Chr8.2768/evm.model.Chr6.3262/evm.model.Chr6.1566/evm.model.Chr6.3261/evm.model.Chr6.3263/evm.model.Chr1.896/evm.model.Chr6.2116	-|KIN14I|-|Belongs to the TRAFAC class myosin-kinesin ATPase superfamily. Kinesin family/-|KIN14I|-|Belongs to the TRAFAC class myosin-kinesin ATPase superfamily. Kinesin family/-|Tubgcp6|-|microtubule nucleation by microtubule organizing center/-|KIN14I|-|Belongs to the TRAFAC class myosin-kinesin ATPase superfamily. Kinesin family/ATK4|KIN14G|-|Belongs to the TRAFAC class myosin-kinesin ATPase …
WW-vs-KLD_FM	Up-DEGs	Biological Process	GO:0051647	Nucleus localization	0.00376547	7/1859	11/12101	0.636364	4.14235	4.442	0.000372073	0.0176097	0.0170538	7	evm.model.Chr8.2768/evm.model.Chr6.3262/evm.model.Chr6.1566/evm.model.Chr6.3261/evm.model.Chr6.3263/evm.model.Chr1.896/evm.model.Chr6.2116	-|KIN14I|-|Belongs to the TRAFAC class myosin-kinesin ATPase superfamily. Kinesin family/-|KIN14I|-|Belongs to the TRAFAC class myosin-kinesin ATPase superfamily. Kinesin family/-|Tubgcp6|-|microtubule nucleation by microtubule organizing center/-|KIN14I|-|Belongs to the TRAFAC class myosin-kinesin ATPase superfamily. Kinesin family/ATK4|KIN14G|-|Belongs to the TRAFAC class myosin-kinesin ATPase …
WW-vs-KLD_FM	Up-DEGs	Biological Process	GO:0009765	Photosynthesis, light harvesting	0.00591716	11/1859	24/12101	0.458333	2.98348	4.14376	0.000390411	0.0182173	0.0176423	11	evm.model.Chr8.1557/evm.model.Chr8.16/evm.model.Chr7.2789/evm.model.Chr6.1397.1/evm.model.Chr1.373/evm.model.Chr1.3579.1/evm.model.Chr4.1779/evm.model.Chr7.2311/evm.model.Chr6.3410/evm.model.Chr5.2581/evm.model.Chr6.2777	LHCA1|CAB6A|-|The light-harvesting complex (LHC) functions as a light receptor, it captures and delivers excitation energy to photosystems with which it is closely associated/LHCB5|LHCB5|-|The light-harvesting complex (LHC) functions as a light receptor, it captures and delivers excitation energy to photosystems with which it is closely associated/MPH2|-|-|Thylakoid lumenal 16.5 kDa protein/PSAO|…
WW-vs-KLD_FM	Up-DEGs	Molecular Function	GO:0038023	Signaling receptor activity	0.0290479	54/1859	225/12101	0.24	1.56226	3.62688	0.000414454	0.0190707	0.0184687	54	evm.model.Chr1.4592/evm.model.Chr2.1190/evm.model.Chr1.1532/evm.model.Chr6.986/evm.model.Chr6.958/evm.model.Chr5.2193/evm.model.Chr8.2575/evm.model.Chr3.2490/evm.model.Chr6.3429/evm.model.Chr2.1598/evm.model.Chr3.1153/evm.model.Chr8.569/evm.model.Chr3.979/evm.model.Chr3.381/evm.model.Chr7.2057/evm.model.Chr3.1737/evm.model.Chr5.2194/evm.model.Chr3.1024/evm.model.Chr4.1818.11/evm.model.Chr3.939/ev…	-|PERK3|-|receptor-like protein kinase/ATGLR1.2|GLR1.2|-|Glutamate-gated receptor that probably acts as non- selective cation channel/SPT|SPT|-|Serine threonine-protein kinase/NCRK|-|-|receptor-like serine threonine-protein kinase/-|HPCA1|-|receptor-like protein kinase/BSK2|BSK2|-|Serine threonine-protein kinase/-|DRT100|-|receptor-like protein kinase/NIK1|NIK1|NIK1|Belongs to the protein kinase …
WW-vs-KLD_FM	Up-DEGs	Biological Process	GO:0007166	Cell surface receptor signaling pathway	0.0274341	51/1859	211/12101	0.241706	1.57337	3.5795	0.000495965	0.0225087	0.0217981	51	evm.model.Chr1.4592/evm.model.Chr8.2431/evm.model.Chr8.2430/evm.model.Chr1.1532/evm.model.Chr6.986/evm.model.Chr6.958/evm.model.Chr8.2432/evm.model.Chr5.2193/evm.model.Chr3.2490/evm.model.Chr6.3429/evm.model.Chr2.1598/evm.model.Chr3.1153/evm.model.Chr8.569/evm.model.Chr3.979/evm.model.Chr8.2437/evm.model.Chr3.381/evm.model.Chr3.1737/evm.model.Chr5.2194/evm.model.Chr3.1024/evm.model.Chr8.2429/evm.…	-|PERK3|-|receptor-like protein kinase/-|-|-|ankyrin repeat-containing protein/-|ITN1|-|ankyrin repeat-containing protein/SPT|SPT|-|Serine threonine-protein kinase/NCRK|-|-|receptor-like serine threonine-protein kinase/-|HPCA1|-|receptor-like protein kinase/-|secG|-|ankyrin repeat-containing protein/BSK2|BSK2|-|Serine threonine-protein kinase/NIK1|NIK1|NIK1|Belongs to the protein kinase superfami…
WW-vs-KLD_FM	Up-DEGs	Biological Process	GO:0007049	Cell cycle	0.0532544	99/1859	472/12101	0.209746	1.36532	3.44918	0.000557152	0.0248253	0.0240417	99	evm.model.Chr5.1183/evm.model.Chr7.267/evm.model.Chr5.1184/evm.model.Chr5.2261/evm.model.Chr4.1671/evm.model.Chr8.1335/evm.model.Chr6.3366/evm.model.Chr8.1338/evm.model.Chr3.1378.1/evm.model.Chr8.661/evm.model.Chr8.1337/evm.model.Chr2.178/evm.model.Chr8.1336/evm.model.Chr8.660/evm.model.Chr3.747.2/evm.model.Chr1.951/evm.model.Chr5.1881/evm.model.Chr1.2671/evm.model.Chr1.1651/evm.model.Chr5.423.2/…	LHW|LHW|-|transcription factor/MUS81|MUS81|MUS81|Crossover junction endonuclease/LL1|BHLH157|-|transcription factor/TET1|TRN2|-|Belongs to the tetraspanin (TM4SF) family/DRP5A|DRP5A|-|Belongs to the TRAFAC class dynamin-like GTPase superfamily. Dynamin Fzo YdjA family/POK2|KIN12D|-|Belongs to the TRAFAC class myosin-kinesin ATPase superfamily. Kinesin family/ATN|TAN|-|Microtubule-binding protein/…
WW-vs-KLD_FM	Up-DEGs	Biological Process	GO:0007178	Transmembrane receptor protein serine/threonine kinase signaling pathway	0.0220549	41/1859	161/12101	0.254658	1.65768	3.57901	0.000561998	0.0248253	0.0240417	41	evm.model.Chr1.4592/evm.model.Chr1.1532/evm.model.Chr6.986/evm.model.Chr6.958/evm.model.Chr5.2193/evm.model.Chr3.2490/evm.model.Chr6.3429/evm.model.Chr2.1598/evm.model.Chr3.1153/evm.model.Chr8.569/evm.model.Chr3.979/evm.model.Chr3.381/evm.model.Chr3.1737/evm.model.Chr5.2194/evm.model.Chr3.1024/evm.model.Chr4.1818.11/evm.model.Chr2.1597/evm.model.Chr8.2179/evm.model.Chr7.1269/evm.model.Chr1.141/ev…	-|PERK3|-|receptor-like protein kinase/SPT|SPT|-|Serine threonine-protein kinase/NCRK|-|-|receptor-like serine threonine-protein kinase/-|HPCA1|-|receptor-like protein kinase/BSK2|BSK2|-|Serine threonine-protein kinase/NIK1|NIK1|NIK1|Belongs to the protein kinase superfamily. Ser Thr protein kinase family/RBK2|RBK2|-|Belongs to the protein kinase superfamily/-|-|-|receptor-like serine threonine-p…
WW-vs-KLD_FM	Up-DEGs	Biological Process	GO:0030030	Cell projection organization	0.0102205	19/1859	57/12101	0.333333	2.1698	3.77142	0.000570624	0.0248747	0.0240895	19	evm.model.Chr2.178/evm.model.Chr5.341/evm.model.Chr3.3112/evm.model.Chr4.130/evm.model.Chr1.2541/evm.model.Chr2.1943/evm.model.Chr6.2207/evm.model.Chr2.3159/evm.model.Chr3.2947/evm.model.Chr1.2338/evm.model.Chr3.2629.1/evm.model.Chr3.668/evm.model.Chr3.1407/evm.model.Chr3.2710/evm.model.Chr1.706_evm.model.Chr1.707/evm.model.Chr5.621/evm.model.Chr6.1395/evm.model.Chr6.3620/evm.model.Chr1.4669	ATXIF|XI-F|-|Belongs to the TRAFAC class myosin-kinesin ATPase superfamily. Myosin family/-|KIN8A|-|Belongs to the TRAFAC class myosin-kinesin ATPase superfamily. Kinesin family/-|Ank3|-|Ankyrin repeats (many copies)/ATEHD2|EHD2|-|Belongs to the TRAFAC class dynamin-like GTPase superfamily. Dynamin Fzo YdjA family/-|dlcB|-|Dynein light chain/KLCR1|KLCR1|-|nephrocystin-3-like/-|KIN8B|-|Belongs to …
WW-vs-KLD_FM	Up-DEGs	Molecular Function	GO:0019199	Transmembrane receptor protein kinase activity	0.0231307	43/1859	172/12101	0.25	1.62735	3.53032	0.000633538	0.0270272	0.026174	43	evm.model.Chr1.4592/evm.model.Chr1.1532/evm.model.Chr6.986/evm.model.Chr6.958/evm.model.Chr5.2193/evm.model.Chr8.2575/evm.model.Chr3.2490/evm.model.Chr6.3429/evm.model.Chr2.1598/evm.model.Chr3.1153/evm.model.Chr8.569/evm.model.Chr3.979/evm.model.Chr3.381/evm.model.Chr3.1737/evm.model.Chr5.2194/evm.model.Chr3.1024/evm.model.Chr4.1818.11/evm.model.Chr2.1597/evm.model.Chr8.2179/evm.model.Chr7.1269/e…	-|PERK3|-|receptor-like protein kinase/SPT|SPT|-|Serine threonine-protein kinase/NCRK|-|-|receptor-like serine threonine-protein kinase/-|HPCA1|-|receptor-like protein kinase/BSK2|BSK2|-|Serine threonine-protein kinase/-|DRT100|-|receptor-like protein kinase/NIK1|NIK1|NIK1|Belongs to the protein kinase superfamily. Ser Thr protein kinase family/RBK2|RBK2|-|Belongs to the protein kinase superfamil…
WW-vs-KLD_FM	Up-DEGs	Biological Process	GO:0044264	Obsolete cellular polysaccharide metabolic process	0.0220549	41/1859	162/12101	0.253086	1.64744	3.5344	0.000643004	0.0270272	0.026174	41	evm.model.Chr1.3300/evm.model.Chr6.2805/evm.model.Chr7.1923/evm.model.Chr1.2736/evm.model.Chr5.2103_evm.model.Chr5.2104/evm.model.Chr1.1502/evm.model.Chr1.3/evm.model.Chr4.2241/evm.model.Chr8.2228/evm.model.Chr8.2203/evm.model.Chr3.1342/evm.model.Chr1.5281/evm.model.Chr1.672/evm.model.Chr1.2290/evm.model.Chr8.2225/evm.model.Chr8.1130/evm.model.Chr1.2073/evm.model.Chr4.1865/evm.model.Chr2.2061/evm…	AtGolS4|GOLS1|GolS4|Belongs to the glycosyltransferase 8 family/TBL3|TBL3|-|Protein trichome birefringence-like 3/AtMAN7|MAN7|-|Belongs to the glycosyl hydrolase 5 (cellulase A) family/XYL1|XYL1|-|Belongs to the glycosyl hydrolase 31 family/CT-BMY|BAM3|-|Beta-amylase/PGSIP3|GUX2|-|Belongs to the glycosyltransferase 8 family/ATMLO13|MLO13|-|Endoglucanase/BAM4|BAM4|-|Inactive beta-amylase 4/AtMUR3|…
WW-vs-KLD_FM	Up-DEGs	Biological Process	GO:0022402	Cell cycle process	0.0505648	94/1859	446/12101	0.210762	1.37194	3.40976	0.000644475	0.0270272	0.026174	94	evm.model.Chr5.1183/evm.model.Chr7.267/evm.model.Chr5.1184/evm.model.Chr5.2261/evm.model.Chr4.1671/evm.model.Chr8.1335/evm.model.Chr6.3366/evm.model.Chr8.1338/evm.model.Chr3.1378.1/evm.model.Chr8.661/evm.model.Chr8.1337/evm.model.Chr2.178/evm.model.Chr8.1336/evm.model.Chr8.660/evm.model.Chr3.747.2/evm.model.Chr1.951/evm.model.Chr5.1881/evm.model.Chr1.2671/evm.model.Chr1.1651/evm.model.Chr5.423.2/…	LHW|LHW|-|transcription factor/MUS81|MUS81|MUS81|Crossover junction endonuclease/LL1|BHLH157|-|transcription factor/TET1|TRN2|-|Belongs to the tetraspanin (TM4SF) family/DRP5A|DRP5A|-|Belongs to the TRAFAC class dynamin-like GTPase superfamily. Dynamin Fzo YdjA family/POK2|KIN12D|-|Belongs to the TRAFAC class myosin-kinesin ATPase superfamily. Kinesin family/ATN|TAN|-|Microtubule-binding protein/…
WW-vs-KLD_FM	Up-DEGs	Biological Process	GO:0010103	Stomatal complex morphogenesis	0.00645508	12/1859	29/12101	0.413793	2.69355	3.88998	0.000671345	0.0278021	0.0269245	12	evm.model.Chr8.661/evm.model.Chr8.660/evm.model.Chr8.2575/evm.model.Chr6.1703/evm.model.Chr4.258/evm.model.Chr6.3054/evm.model.Chr4.2099_evm.model.Chr4.2100/evm.model.Chr6.3028/evm.model.Chr2.2765/evm.model.Chr1.1812/evm.model.Chr2.1149/evm.model.Chr7.1745	TUBG1|TUBG1|TUBG1|Tubulin is the major constituent of microtubules. The gamma chain is found at microtubule organizing centers (MTOC) such as the spindle poles or the centrosome/GCP2|TUBG2|TUBG1|Tubulin is the major constituent of microtubules. The gamma chain is found at microtubule organizing centers (MTOC) such as the spindle poles or the centrosome/-|DRT100|-|receptor-like protein kinase/TUBG…
WW-vs-KLD_FM	Up-DEGs	Biological Process	GO:0060918	Auxin transport	0.0112964	21/1859	67/12101	0.313433	2.04026	3.63761	0.00075765	0.0309888	0.0300106	21	evm.model.Chr1.2109/evm.model.Chr1.5781/evm.model.Chr7.2386/evm.model.Chr1.840_evm.model.Chr1.841/evm.model.Chr3.416/evm.model.Chr6.2743/evm.model.Chr3.352/evm.model.Chr6.3699/evm.model.Chr1.2904/evm.model.Chr3.889/evm.model.Chr8.230/evm.model.Chr1.1785/evm.model.Chr8.163/evm.model.Chr3.1218/evm.model.Chr6.3354/evm.model.Chr3.2824/evm.model.Chr5.937/evm.model.Chr3.1826/evm.model.Chr4.1271/evm.mod…	WAT1|WAT1|-|WAT1-related protein/ACL5|ACL5|-|Thermospermine synthase ACAULIS5-like/-|-|-|-/LAX3|LAX3|LAX3|Auxin transporter-like protein/BG3|-|-|Protein BIG GRAIN 1-like/AUX1|LAX2|LAX1|Auxin transporter-like protein/MDR1|ABCB19|-|ABC transporter B family member/PIN5|PIN5|-|auxin efflux carrier component/BGL1|-|-|-/AtVHP1;1|-|AVP1|Pyrophosphate-energized vacuolar membrane proton/PIN6|PIN6|-|May ac…
WW-vs-KLD_FM	Up-DEGs	Molecular Function	GO:0060089	Molecular transducer activity	0.0311996	58/1859	252/12101	0.230159	1.4982	3.40488	0.00079698	0.0321999	0.0311835	58	evm.model.Chr1.4592/evm.model.Chr2.1190/evm.model.Chr1.1532/evm.model.Chr6.986/evm.model.Chr6.958/evm.model.Chr5.2193/evm.model.Chr8.2575/evm.model.Chr3.2490/evm.model.Chr6.3429/evm.model.Chr2.1598/evm.model.Chr3.1153/evm.model.Chr8.569/evm.model.Chr3.979/evm.model.Chr7.2933/evm.model.Chr3.381/evm.model.Chr1.1926/evm.model.Chr7.2057/evm.model.Chr3.1737/evm.model.Chr5.2194/evm.model.Chr3.1024/evm.…	-|PERK3|-|receptor-like protein kinase/ATGLR1.2|GLR1.2|-|Glutamate-gated receptor that probably acts as non- selective cation channel/SPT|SPT|-|Serine threonine-protein kinase/NCRK|-|-|receptor-like serine threonine-protein kinase/-|HPCA1|-|receptor-like protein kinase/BSK2|BSK2|-|Serine threonine-protein kinase/-|DRT100|-|receptor-like protein kinase/NIK1|NIK1|NIK1|Belongs to the protein kinase …
WW-vs-KLD_FM	Up-DEGs	Biological Process	GO:0010817	Regulation of hormone levels	0.0403443	75/1859	345/12101	0.217391	1.41509	3.33244	0.000893749	0.0350145	0.0339092	75	evm.model.Chr1.2381/evm.model.Chr1.2109/evm.model.Chr4.1066/evm.model.Chr2.1221/evm.model.Chr2.1738/evm.model.Chr7.1873/evm.model.Chr1.5781/evm.model.Chr1.1805/evm.model.Chr3.2019/evm.model.Chr7.2386/evm.model.Chr2.1217/evm.model.Chr1.840_evm.model.Chr1.841/evm.model.Chr2.1605/evm.model.Chr3.2018/evm.model.Chr1.576/evm.model.Chr3.416/evm.model.Chr8.1790/evm.model.Chr6.2743/evm.model.Chr1.1954/evm…	DWF1|DIM|DWF1|Delta(24)-sterol/WAT1|WAT1|-|WAT1-related protein/ATL73|ATL73|-|RING-H2 finger protein/KAO1|KAO1|KAO|Belongs to the cytochrome P450 family/-|-|-|Belongs to the iron ascorbate-dependent oxidoreductase family/CLM|CYP90B51|-|Cytochrome p450/ACL5|ACL5|-|Thermospermine synthase ACAULIS5-like/CKX7|CKX7|-|Cytokinin dehydrogenase/CYP724A1|CYP724B1|-|Cytochrome p450/-|-|-|-/KAO1|KAO1|KAO|Bel…
WW-vs-KLD_FM	Up-DEGs	Biological Process	GO:0051301	Cell division	0.0242066	45/1859	185/12101	0.243243	1.58337	3.40648	0.000895844	0.0350145	0.0339092	45	evm.model.Chr1.1537/evm.model.Chr4.1671/evm.model.Chr8.1335/evm.model.Chr6.3366/evm.model.Chr8.1338/evm.model.Chr8.661/evm.model.Chr8.1337/evm.model.Chr2.178/evm.model.Chr8.1336/evm.model.Chr5.1057/evm.model.Chr1.1529/evm.model.Chr2.2692/evm.model.Chr8.660/evm.model.Chr1.2671/evm.model.Chr1.1966/evm.model.Chr3.3112/evm.model.Chr5.246/evm.model.Chr2.2754/evm.model.Chr1.4559/evm.model.Chr6.1703/evm…	WOX4|WOX4|WOX4|WUSCHEL-related homeobox/DRP5A|DRP5A|-|Belongs to the TRAFAC class dynamin-like GTPase superfamily. Dynamin Fzo YdjA family/POK2|KIN12D|-|Belongs to the TRAFAC class myosin-kinesin ATPase superfamily. Kinesin family/ATN|TAN|-|Microtubule-binding protein/POK2|KIN12D|-|Belongs to the TRAFAC class myosin-kinesin ATPase superfamily. Kinesin family/TUBG1|TUBG1|TUBG1|Tubulin is the major…
WW-vs-KLD_FM	Up-DEGs	Biological Process	GO:0060271	Cilium assembly	0.00591716	11/1859	26/12101	0.423077	2.75398	3.81424	0.000898349	0.0350145	0.0339092	11	evm.model.Chr4.130/evm.model.Chr1.2541/evm.model.Chr2.1943/evm.model.Chr2.3159/evm.model.Chr3.2947/evm.model.Chr3.668/evm.model.Chr3.1407/evm.model.Chr1.706_evm.model.Chr1.707/evm.model.Chr5.621/evm.model.Chr6.1395/evm.model.Chr1.4669	ATEHD2|EHD2|-|Belongs to the TRAFAC class dynamin-like GTPase superfamily. Dynamin Fzo YdjA family/-|dlcB|-|Dynein light chain/KLCR1|KLCR1|-|nephrocystin-3-like/TIO|TIO|-|Serine threonine-protein kinase/CMU2|KLCR2|-|Tetratricopeptide repeat/-|Dynll1|-|Dynein light chain/TIO|TIO|-|Serine threonine-protein kinase/-|sds-22|-|Leucine-rich repeats, typical (most populated) subfamily/-|dlcB|-|Dynein li…
WW-vs-KLD_FM	Up-DEGs	Molecular Function	GO:0008238	Exopeptidase activity	0.0102205	19/1859	59/12101	0.322034	2.09625	3.59606	0.000921683	0.0355062	0.0343854	19	evm.model.Chr5.1035/evm.model.Chr3.2585/evm.model.Chr1.2349/evm.model.Chr2.387/evm.model.Chr3.2584/evm.model.Chr2.368/evm.model.Chr7.2985/evm.model.Chr1.3694/evm.model.Chr7.1178/evm.model.Chr7.1370/evm.model.Chr2.2156.3/evm.model.Chr8.462/evm.model.Chr4.1467/evm.model.Chr2.863/evm.model.Chr4.380/evm.model.Chr2.2738/evm.model.Chr4.1471/evm.model.Chr4.379/evm.model.Chr5.1414	SCPL45|SCPL45|-|Belongs to the peptidase S10 family/scpl25|SCPL25|-|Belongs to the peptidase S10 family/scpl35|SCPL35|-|Belongs to the peptidase S10 family/scpl40|SCPL40|-|Belongs to the peptidase S10 family/scpl25|SCPL25|-|Belongs to the peptidase S10 family/scpl40|SCPL40|-|Belongs to the peptidase S10 family/BRS1|SCPL24|-|Belongs to the peptidase S10 family/SCPL45|SCPL45|-|Belongs to the peptid…
WW-vs-KLD_FM	Up-DEGs	Biological Process	GO:0007167	Enzyme-linked receptor protein signaling pathway	0.0225928	42/1859	171/12101	0.245614	1.5988	3.35971	0.00106449	0.0400755	0.0388105	42	evm.model.Chr1.4592/evm.model.Chr1.1532/evm.model.Chr6.986/evm.model.Chr6.958/evm.model.Chr5.2193/evm.model.Chr3.2490/evm.model.Chr6.3429/evm.model.Chr2.1598/evm.model.Chr3.1153/evm.model.Chr8.569/evm.model.Chr3.979/evm.model.Chr3.381/evm.model.Chr3.1737/evm.model.Chr5.2194/evm.model.Chr3.1024/evm.model.Chr4.1818.11/evm.model.Chr2.1597/evm.model.Chr8.2179/evm.model.Chr7.1269/evm.model.Chr1.141/ev…	-|PERK3|-|receptor-like protein kinase/SPT|SPT|-|Serine threonine-protein kinase/NCRK|-|-|receptor-like serine threonine-protein kinase/-|HPCA1|-|receptor-like protein kinase/BSK2|BSK2|-|Serine threonine-protein kinase/NIK1|NIK1|NIK1|Belongs to the protein kinase superfamily. Ser Thr protein kinase family/RBK2|RBK2|-|Belongs to the protein kinase superfamily/-|-|-|receptor-like serine threonine-p…
WW-vs-KLD_FM	Up-DEGs	Molecular Function	GO:0030246	Carbohydrate binding	0.0123722	23/1859	78/12101	0.294872	1.91944	3.47061	0.00111874	0.0416449	0.0403303	23	evm.model.Chr1.3300/evm.model.Chr7.2611/evm.model.Chr1.4803/evm.model.Chr4.187/evm.model.Chr5.2539/evm.model.Chr6.457.1/evm.model.Chr6.3165/evm.model.Chr6.3109/evm.model.Chr1.4776/evm.model.Chr7.28/evm.model.Chr3.842/evm.model.Chr3.167/evm.model.Chr4.22/evm.model.Chr6.3136/evm.model.Chr7.2528/evm.model.Chr6.3195/evm.model.Chr2.1095/evm.model.Chr6.2276.2/evm.model.Chr2.1096/evm.model.Chr7.2250/evm…	AtGolS4|GOLS1|GolS4|Belongs to the glycosyltransferase 8 family/-|-|-|Belongs to the glycosyl hydrolase 17 family/-|HGN1|-|Belongs to the glycosyl hydrolase 17 family/-|-|-|Belongs to the glycosyl hydrolase 17 family/-|-|-|Belongs to the glycosyl hydrolase 17 family/-|-|-|Belongs to the glycosyl hydrolase 17 family/-|-|-|Possibly involved in carbohydrate binding/-|-|-|Possibly involved in carbohy…
WW-vs-KLD_FM	Up-DEGs	Cellular Component	GO:0009505	Plant-type cell wall	0.0247445	46/1859	193/12101	0.238342	1.55147	3.29017	0.00124692	0.0459007	0.0444518	46	evm.model.Chr4.890/evm.model.Chr5.1035/evm.model.Chr4.206/evm.model.Chr4.459/evm.model.Chr2.1740.1/evm.model.Chr1.752/evm.model.Chr2.2741/evm.model.Chr2.2803/evm.model.Chr1.2736/evm.model.Chr1.2671/evm.model.Chr7.1976/evm.model.Chr1.2310/evm.model.Chr5.1819/evm.model.Chr8.1089/evm.model.Chr1.3756/evm.model.Chr4.1737/evm.model.Chr1.2420/evm.model.Chr1.3694/evm.model.Chr7.2330/evm.model.Chr7.2331/e…	EDA28|MEE23|-|Belongs to the oxygen-dependent FAD-linked oxidoreductase family/SCPL45|SCPL45|-|Belongs to the peptidase S10 family/PRXR1|PER42|-|Removal of H(2)O(2), oxidation of toxic reductants, biosynthesis and degradation of lignin, suberization, auxin catabolism, response to environmental stresses such as wounding, pathogen attack and oxidative stress/-|AGP30|-|Pistil-specific extensin-like …
WW-vs-KLD_FM	Up-DEGs	Biological Process	GO:0009914	Hormone transport	0.0112964	21/1859	70/12101	0.3	1.95282	3.40605	0.00142017	0.0513193	0.0496993	21	evm.model.Chr1.2109/evm.model.Chr1.5781/evm.model.Chr7.2386/evm.model.Chr1.840_evm.model.Chr1.841/evm.model.Chr3.416/evm.model.Chr6.2743/evm.model.Chr3.352/evm.model.Chr6.3699/evm.model.Chr1.2904/evm.model.Chr3.889/evm.model.Chr8.230/evm.model.Chr1.1785/evm.model.Chr8.163/evm.model.Chr3.1218/evm.model.Chr6.3354/evm.model.Chr3.2824/evm.model.Chr5.937/evm.model.Chr3.1826/evm.model.Chr4.1271/evm.mod…	WAT1|WAT1|-|WAT1-related protein/ACL5|ACL5|-|Thermospermine synthase ACAULIS5-like/-|-|-|-/LAX3|LAX3|LAX3|Auxin transporter-like protein/BG3|-|-|Protein BIG GRAIN 1-like/AUX1|LAX2|LAX1|Auxin transporter-like protein/MDR1|ABCB19|-|ABC transporter B family member/PIN5|PIN5|-|auxin efflux carrier component/BGL1|-|-|-/AtVHP1;1|-|AVP1|Pyrophosphate-energized vacuolar membrane proton/PIN6|PIN6|-|May ac…
WW-vs-KLD_FM	Up-DEGs	Cellular Component	GO:0009524	Phragmoplast	0.0102205	19/1859	61/12101	0.311475	2.02752	3.42754	0.00144316	0.0513193	0.0496993	19	evm.model.Chr7.21/evm.model.Chr3.1378.1/evm.model.Chr5.1975/evm.model.Chr1.5500/evm.model.Chr5.246/evm.model.Chr2.2754/evm.model.Chr1.3567/evm.model.Chr1.4559/evm.model.Chr1.1429/evm.model.Chr6.2343/evm.model.Chr2.3159/evm.model.Chr3.1407/evm.model.Chr1.2999/evm.model.Chr1.4250/evm.model.Chr4.1710/evm.model.Chr6.2116/evm.model.Chr4.2058/evm.model.Chr3.3086/evm.model.Chr1.4377.3	SYP111|KN|-|Belongs to the syntaxin family/TPX2|TPX2|-|Cell cycle regulated microtubule associated protein/ICU13|CUL1|-|Belongs to the cullin family/PAKRP2|KIN10A|-|Belongs to the TRAFAC class myosin-kinesin ATPase superfamily. Kinesin family/ATNACK1|NACK1|-|Belongs to the TRAFAC class myosin-kinesin ATPase superfamily. Kinesin family/PLE|MAP65-3|-|65-kDa microtubule-associated protein/MAP65-8|MA…
WW-vs-KLD_FM	Up-DEGs	Biological Process	GO:0009855	Determination of bilateral symmetry	0.00376547	7/1859	13/12101	0.538462	3.50507	3.84994	0.00145609	0.0513193	0.0496993	7	evm.model.Chr5.935/evm.model.Chr5.934/evm.model.Chr2.1943/evm.model.Chr6.967/evm.model.Chr3.2947/evm.model.Chr1.706_evm.model.Chr1.707/evm.model.Chr5.1028	RID3|RID3|-|Protein ROOT INITIATION DEFECTIVE 3-like/-|-|-|Protein ROOT INITIATION DEFECTIVE 3-like/KLCR1|KLCR1|-|nephrocystin-3-like/IFL|REV|REV|Homeobox-leucine zipper protein/CMU2|KLCR2|-|Tetratricopeptide repeat/-|sds-22|-|Leucine-rich repeats, typical (most populated) subfamily/-|bicc1-a|-|Sterile alpha motif.
WW-vs-KLD_FM	Up-DEGs	Biological Process	GO:0080009	Mrna methylation	0.00376547	7/1859	13/12101	0.538462	3.50507	3.84994	0.00145609	0.0513193	0.0496993	7	evm.model.Chr2.1639/evm.model.Chr5.1176/evm.model.Chr2.1683/evm.model.Chr2.1682/evm.model.Chr3.2977/evm.model.Chr5.791.3/evm.model.Chr5.1175	PFC1|PFC1|-|Belongs to the class I-like SAM-binding methyltransferase superfamily. rRNA adenine N(6)-methyltransferase family/EMB1706|MTA|-|Belongs to the MT-A70-like family/PFC1|PFC1|-|Belongs to the class I-like SAM-binding methyltransferase superfamily. rRNA adenine N(6)-methyltransferase family/PFC1|PFC1|-|Belongs to the class I-like SAM-binding methyltransferase superfamily. rRNA adenine N(6…
WW-vs-KLD_FM	Up-DEGs	Biological Process	GO:0007368	Determination of left/right symmetry	0.00322754	6/1859	10/12101	0.6	3.90565	3.91608	0.00156559	0.0529408	0.0512696	6	evm.model.Chr5.935/evm.model.Chr5.934/evm.model.Chr2.1943/evm.model.Chr3.2947/evm.model.Chr1.706_evm.model.Chr1.707/evm.model.Chr5.1028	RID3|RID3|-|Protein ROOT INITIATION DEFECTIVE 3-like/-|-|-|Protein ROOT INITIATION DEFECTIVE 3-like/KLCR1|KLCR1|-|nephrocystin-3-like/CMU2|KLCR2|-|Tetratricopeptide repeat/-|sds-22|-|Leucine-rich repeats, typical (most populated) subfamily/-|bicc1-a|-|Sterile alpha motif.
WW-vs-KLD_FM	Up-DEGs	Biological Process	GO:0010020	Chloroplast fission	0.00484131	9/1859	20/12101	0.45	2.92924	3.67865	0.00156601	0.0529408	0.0512696	9	evm.model.Chr3.2647/evm.model.Chr3.2728/evm.model.Chr1.311/evm.model.Chr1.348/evm.model.Chr5.1431/evm.model.Chr8.1023.6/evm.model.Chr5.7/evm.model.Chr5.65/evm.model.Chr2.2929	ATMINE1|MINE1|-|Cell division topological specificity factor homolog/ATMINE1|MINE1|-|Cell division topological specificity factor homolog/ARC5|ARC5|-|Belongs to the TRAFAC class dynamin-like GTPase superfamily. Dynamin Fzo YdjA family/ARC5|ARC5|-|Belongs to the TRAFAC class dynamin-like GTPase superfamily. Dynamin Fzo YdjA family/PDE316|MURE|MURE|UDP-N-acetylmuramoyl-L-alanyl-D-glutamate--2, 6-di…
WW-vs-KLD_FM	Up-DEGs	Biological Process	GO:0010315	Auxin export across the plasma membrane	0.00484131	9/1859	20/12101	0.45	2.92924	3.67865	0.00156601	0.0529408	0.0512696	9	evm.model.Chr1.2109/evm.model.Chr3.352/evm.model.Chr6.3699/evm.model.Chr8.230/evm.model.Chr8.163/evm.model.Chr3.1218/evm.model.Chr3.2824/evm.model.Chr3.1826/evm.model.Chr5.1585	WAT1|WAT1|-|WAT1-related protein/MDR1|ABCB19|-|ABC transporter B family member/PIN5|PIN5|-|auxin efflux carrier component/PIN6|PIN6|-|May act as a component of the auxin efflux carrier/PIN6|PIN6|-|May act as a component of the auxin efflux carrier/ABCB21|ABCB21|-|ABC transporter B family member/ATPIN8|PIN8|PIN8|May act as a component of the auxin efflux carrier/RHM1|RHM1|-|rhamnose biosynthetic e…
WW-vs-KLD_FM	Up-DEGs	Biological Process	GO:0043572	Plastid fission	0.00484131	9/1859	20/12101	0.45	2.92924	3.67865	0.00156601	0.0529408	0.0512696	9	evm.model.Chr3.2647/evm.model.Chr3.2728/evm.model.Chr1.311/evm.model.Chr1.348/evm.model.Chr5.1431/evm.model.Chr8.1023.6/evm.model.Chr5.7/evm.model.Chr5.65/evm.model.Chr2.2929	ATMINE1|MINE1|-|Cell division topological specificity factor homolog/ATMINE1|MINE1|-|Cell division topological specificity factor homolog/ARC5|ARC5|-|Belongs to the TRAFAC class dynamin-like GTPase superfamily. Dynamin Fzo YdjA family/ARC5|ARC5|-|Belongs to the TRAFAC class dynamin-like GTPase superfamily. Dynamin Fzo YdjA family/PDE316|MURE|MURE|UDP-N-acetylmuramoyl-L-alanyl-D-glutamate--2, 6-di…
WW-vs-KLD_FM	Up-DEGs	Biological Process	GO:0010311	Lateral root formation	0.00753093	14/1859	40/12101	0.35	2.27829	3.44992	0.00174186	0.0582907	0.0564507	14	evm.model.Chr8.1197.2/evm.model.Chr2.1405/evm.model.Chr1.840_evm.model.Chr1.841/evm.model.Chr3.747.2/evm.model.Chr6.2743/evm.model.Chr6.2141/evm.model.Chr1.5135/evm.model.Chr2.40/evm.model.Chr1.5784/evm.model.Chr1.5785/evm.model.Chr1.5036/evm.model.Chr1.829/evm.model.Chr1.505/evm.model.Chr1.5295	PMT5|PLT5|-|Belongs to the major facilitator superfamily. Sugar transporter (TC 2.A.1.1) family/ATPIPK1|PIP5K1|-|phosphatidylinositol 4-phosphate 5-kinase/LAX3|LAX3|LAX3|Auxin transporter-like protein/CYCA2;4|CYCA2-4|-|Belongs to the cyclin family/AUX1|LAX2|LAX1|Auxin transporter-like protein/AIL6|AIL6|-|AP2-like ethylene-responsive transcription factor/CHO1|AIL5|-|AP2-like ethylene-responsive tr…
WW-vs-KLD_FM	Up-DEGs	Biological Process	GO:0022900	Electron transport chain	0.0102205	19/1859	62/12101	0.306452	1.99482	3.34569	0.00178633	0.0591812	0.0573131	19	evm.model.Chr6.2703.1/evm.model.Chr7.2040/evm.model.Chr3.1012/evm.model.Chr6.1397.1/evm.model.Chr8.821/evm.model.Chr4.1861/evm.model.Chr2.2013/evm.model.Chr6.299/evm.model.Chr1.5760/evm.model.Chr6.1591/evm.model.Chr5.1601/evm.model.Chr1.2237/evm.model.Chr2.1885/evm.model.Chr5.1254/evm.model.Chr3.1112/evm.model.Chr3.124/evm.model.Chr4.201/evm.model.Chr1.2553.1/evm.model.Chr3.2605	HCEF1|FBP|FBP|Belongs to the FBPase class 1 family/LFNR1|PETH|-|Ferredoxin-NADP reductase/NDF1|PNSB1|-|Photosynthetic NDH subunit of subcomplex B 1, chloroplastic/PSAO|PSAO|-|photosystem I subunit/ABC4|ABC4|-|1,4-dihydroxy-2-naphthoate polyprenyltransferase/PQL1|PNSL3|-|psbQ-like protein 2/PTAC8|CURT1B|-|Thylakoid membrane phosphoprotein 14 kDa/PSAG|PSAG|-|Photosystem I reaction center subunit V/…
WW-vs-KLD_FM	Up-DEGs	Biological Process	GO:0009956	Radial pattern formation	0.00430339	8/1859	17/12101	0.470588	3.06325	3.6267	0.00201942	0.0662411	0.0641501	8	evm.model.Chr5.2261/evm.model.Chr6.2141/evm.model.Chr1.5135/evm.model.Chr6.967/evm.model.Chr6.2259/evm.model.Chr4.1271/evm.model.Chr4.2132/evm.model.Chr3.1732.1	TET1|TRN2|-|Belongs to the tetraspanin (TM4SF) family/AIL6|AIL6|-|AP2-like ethylene-responsive transcription factor/CHO1|AIL5|-|AP2-like ethylene-responsive transcription factor/IFL|REV|REV|Homeobox-leucine zipper protein/SHR|SHR|-|Belongs to the GRAS family/SAUR72|SAUR72|-|Auxin-induced protein/TRN1|TRN1|-|Tornado 1/KAN|KAN1|-|transcription
WW-vs-KLD_FM	Up-DEGs	Molecular Function	GO:0015631	Tubulin binding	0.013986	26/1859	96/12101	0.270833	1.76297	3.19742	0.00215997	0.0701568	0.0679422	26	evm.model.Chr2.599/evm.model.Chr7.1115/evm.model.Chr1.1747/evm.model.Chr4.1671/evm.model.Chr7.200/evm.model.Chr3.1378.1/evm.model.Chr4.1860/evm.model.Chr1.5500/evm.model.Chr1.1651/evm.model.Chr2.2754/evm.model.Chr8.2768/evm.model.Chr1.4559/evm.model.Chr6.3262/evm.model.Chr1.1497/evm.model.Chr6.1566/evm.model.Chr1.311/evm.model.Chr7.479/evm.model.Chr6.3261/evm.model.Chr1.348/evm.model.Chr6.3263/ev…	DRP3B|DRP3B|-|Belongs to the TRAFAC class dynamin-like GTPase superfamily. Dynamin Fzo YdjA family/DRP3B|DRP3B|-|Belongs to the TRAFAC class dynamin-like GTPase superfamily. Dynamin Fzo YdjA family/IQD6|IQD6|IQD6|Short calmodulin-binding motif containing conserved Ile and Gln residues./DRP5A|DRP5A|-|Belongs to the TRAFAC class dynamin-like GTPase superfamily. Dynamin Fzo YdjA family/DRP4C|DRP4C|-…
WW-vs-KLD_FM	Up-DEGs	Biological Process	GO:0010089	Xylem development	0.00753093	14/1859	41/12101	0.341463	2.22273	3.34109	0.00227675	0.0732318	0.0709201	14	evm.model.Chr5.1183/evm.model.Chr5.1184/evm.model.Chr1.5781/evm.model.Chr6.986/evm.model.Chr2.2692/evm.model.Chr1.5775/evm.model.Chr1.347/evm.model.Chr1.3051/evm.model.Chr3.265/evm.model.Chr6.967/evm.model.Chr1.3632/evm.model.Chr1.3666/evm.model.Chr7.2876/evm.model.Chr1.1400	LHW|LHW|-|transcription factor/LL1|BHLH157|-|transcription factor/ACL5|ACL5|-|Thermospermine synthase ACAULIS5-like/NCRK|-|-|receptor-like serine threonine-protein kinase/TDR|TDR|-|Leucine-rich repeat receptor-like protein kinase/CuAObeta|AO1|-|amine oxidase/ANAC104|NAC104|-|NAC transcription factor/-|PHL8|-|Myb family transcription factor/gammaMYB2|PHL6|-|MYB-CC type transfactor, LHEQLE motif/IF…
WW-vs-KLD_FM	Up-DEGs	Biological Process	GO:0007052	Mitotic spindle organization	0.00699301	13/1859	37/12101	0.351351	2.28709	3.34045	0.00242242	0.076433	0.0740203	13	evm.model.Chr3.1378.1/evm.model.Chr1.1651/evm.model.Chr5.246/evm.model.Chr6.1566/evm.model.Chr6.823/evm.model.Chr1.1429/evm.model.Chr7.2008.1/evm.model.Chr7.2282.1/evm.model.Chr7.626/evm.model.Chr7.2649/evm.model.Chr1.2193/evm.model.Chr2.1589/evm.model.Chr1.1543.3	TPX2|TPX2|-|Cell cycle regulated microtubule associated protein/ZCF125|KIN7N|-|Belongs to the TRAFAC class myosin-kinesin ATPase superfamily. Kinesin family/ATNACK1|NACK1|-|Belongs to the TRAFAC class myosin-kinesin ATPase superfamily. Kinesin family/-|Tubgcp6|-|microtubule nucleation by microtubule organizing center/-|KIN5D|-|Belongs to the TRAFAC class myosin-kinesin ATPase superfamily. Kinesin…
WW-vs-KLD_FM	Up-DEGs	Biological Process	GO:0009251	Glucan catabolic process	0.00699301	13/1859	37/12101	0.351351	2.28709	3.34045	0.00242242	0.076433	0.0740203	13	evm.model.Chr5.2103_evm.model.Chr5.2104/evm.model.Chr6.1560/evm.model.Chr4.2241/evm.model.Chr1.5281/evm.model.Chr1.672/evm.model.Chr2.2061/evm.model.Chr6.590/evm.model.Chr2.1095/evm.model.Chr1.4228/evm.model.Chr2.1096/evm.model.Chr2.832.1/evm.model.Chr4.492/evm.model.Chr3.2617	CT-BMY|BAM3|-|Beta-amylase/BGLC1|-|-|Lysosomal beta glucosidase-like/BAM4|BAM4|-|Inactive beta-amylase 4/ATISA1|ISA1|-|Isoamylase/ATISA3|ISA3|ISA3|Isoamylase 3/ATLDA|PU1|-|Pullulanase 1/ATPHS2|-|-|Phosphorylase is an important allosteric enzyme in carbohydrate metabolism. Enzymes from different sources differ in their regulatory mechanisms and in their natural substrates. However, all known phosp…
WW-vs-KLD_FM	Up-DEGs	Molecular Function	GO:0043621	Protein self-association	0.0134481	25/1859	92/12101	0.271739	1.76886	3.15376	0.00247648	0.0774016	0.0749583	25	evm.model.Chr8.1918/evm.model.Chr8.2768/evm.model.Chr1.3418/evm.model.Chr6.3262/evm.model.Chr4.87/evm.model.Chr1.3417/evm.model.Chr5.1965.1/evm.model.Chr6.3261/evm.model.Chr6.3263/evm.model.Chr8.2533/evm.model.Chr5.1466/evm.model.Chr1.884/evm.model.Chr4.861/evm.model.Chr1.2194/evm.model.Chr1.885/evm.model.Chr5.7/evm.model.Chr1.889/evm.model.UTG451.2/evm.model.Chr3.1000/evm.model.Chr5.65/evm.model…	AHL29|AHL29|-|Transcription factor that specifically binds AT-rich DNA sequences related to the nuclear matrix attachment regions (MARs)/-|KIN14I|-|Belongs to the TRAFAC class myosin-kinesin ATPase superfamily. Kinesin family/AtSEOR1|SEOB|-|Protein SIEVE ELEMENT OCCLUSION/-|KIN14I|-|Belongs to the TRAFAC class myosin-kinesin ATPase superfamily. Kinesin family/ZAR1|RPP13L4|-|Belongs to the disease…
WW-vs-KLD_FM	Up-DEGs	Biological Process	GO:0009799	Specification of symmetry	0.00376547	7/1859	14/12101	0.5	3.25471	3.59613	0.00252793	0.0782715	0.0758007	7	evm.model.Chr5.935/evm.model.Chr5.934/evm.model.Chr2.1943/evm.model.Chr6.967/evm.model.Chr3.2947/evm.model.Chr1.706_evm.model.Chr1.707/evm.model.Chr5.1028	RID3|RID3|-|Protein ROOT INITIATION DEFECTIVE 3-like/-|-|-|Protein ROOT INITIATION DEFECTIVE 3-like/KLCR1|KLCR1|-|nephrocystin-3-like/IFL|REV|REV|Homeobox-leucine zipper protein/CMU2|KLCR2|-|Tetratricopeptide repeat/-|sds-22|-|Leucine-rich repeats, typical (most populated) subfamily/-|bicc1-a|-|Sterile alpha motif.
WW-vs-KLD_FM	Up-DEGs	Molecular Function	GO:0008092	Cytoskeletal protein binding	0.0252824	47/1859	205/12101	0.229268	1.4924	3.02926	0.00258438	0.0792784	0.0767758	47	evm.model.Chr2.599/evm.model.Chr7.1115/evm.model.Chr1.1747/evm.model.Chr4.1671/evm.model.Chr7.200/evm.model.Chr4.2467/evm.model.Chr3.1378.1/evm.model.Chr2.1405/evm.model.Chr4.1860/evm.model.Chr2.178/evm.model.Chr7.3025/evm.model.Chr1.5500/evm.model.Chr8.1944/evm.model.Chr8.1988/evm.model.Chr1.1651/evm.model.Chr1.1966/evm.model.Chr3.3112/evm.model.Chr2.2754/evm.model.Chr8.2768/evm.model.Chr1.4559/…	DRP3B|DRP3B|-|Belongs to the TRAFAC class dynamin-like GTPase superfamily. Dynamin Fzo YdjA family/DRP3B|DRP3B|-|Belongs to the TRAFAC class dynamin-like GTPase superfamily. Dynamin Fzo YdjA family/IQD6|IQD6|IQD6|Short calmodulin-binding motif containing conserved Ile and Gln residues./DRP5A|DRP5A|-|Belongs to the TRAFAC class dynamin-like GTPase superfamily. Dynamin Fzo YdjA family/DRP4C|DRP4C|-…
WW-vs-KLD_FM	Up-DEGs	Molecular Function	GO:0008174	Mrna methyltransferase activity	0.00322754	6/1859	11/12101	0.545455	3.55059	3.60549	0.00299781	0.0894751	0.0866507	6	evm.model.Chr2.1639/evm.model.Chr5.1176/evm.model.Chr2.1683/evm.model.Chr2.1682/evm.model.Chr3.2977/evm.model.Chr5.1175	PFC1|PFC1|-|Belongs to the class I-like SAM-binding methyltransferase superfamily. rRNA adenine N(6)-methyltransferase family/EMB1706|MTA|-|Belongs to the MT-A70-like family/PFC1|PFC1|-|Belongs to the class I-like SAM-binding methyltransferase superfamily. rRNA adenine N(6)-methyltransferase family/PFC1|PFC1|-|Belongs to the class I-like SAM-binding methyltransferase superfamily. rRNA adenine N(6…
WW-vs-KLD_FM	Up-DEGs	Biological Process	GO:0071346	Cellular response to type ii interferon	0.00322754	6/1859	11/12101	0.545455	3.55059	3.60549	0.00299781	0.0894751	0.0866507	6	evm.model.Chr8.2431/evm.model.Chr8.2430/evm.model.Chr8.2432/evm.model.Chr8.2437/evm.model.Chr8.2429/evm.model.Chr7.2013	-|-|-|ankyrin repeat-containing protein/-|ITN1|-|ankyrin repeat-containing protein/-|secG|-|ankyrin repeat-containing protein/-|-|-|ankyrin repeat-containing protein/-|ANK1|-|ankyrin repeat-containing protein/-|LIF2|-|negative regulation of mRNA metabolic process
WW-vs-KLD_FM	Up-DEGs	Biological Process	GO:2001234	Negative regulation of apoptotic signaling pathway	0.00322754	6/1859	11/12101	0.545455	3.55059	3.60549	0.00299781	0.0894751	0.0866507	6	evm.model.Chr8.2431/evm.model.Chr8.2430/evm.model.Chr8.2432/evm.model.Chr8.2437/evm.model.Chr8.2429/evm.model.Chr8.2705	-|-|-|ankyrin repeat-containing protein/-|ITN1|-|ankyrin repeat-containing protein/-|secG|-|ankyrin repeat-containing protein/-|-|-|ankyrin repeat-containing protein/-|ANK1|-|ankyrin repeat-containing protein/-|Brwd1|-|Bromodomain and WD repeat-containing protein
WW-vs-KLD_FM	Up-DEGs	Biological Process	GO:0005976	Polysaccharide metabolic process	0.0258203	48/1859	212/12101	0.226415	1.47383	2.96522	0.00305504	0.0903692	0.0875166	48	evm.model.Chr8.1582/evm.model.Chr1.3300/evm.model.Chr6.2805/evm.model.Chr7.1923/evm.model.Chr5.2590/evm.model.Chr6.59/evm.model.Chr1.2736/evm.model.Chr5.2103_evm.model.Chr5.2104/evm.model.Chr1.1502/evm.model.Chr1.3/evm.model.Chr6.1560/evm.model.Chr4.2241/evm.model.Chr8.2228/evm.model.Chr8.2203/evm.model.Chr3.1342/evm.model.Chr1.5281/evm.model.Chr1.672/evm.model.Chr1.2290/evm.model.Chr8.2225/evm.m…	-|XYN5|-|Glycosyl hydrolase family 10/AtGolS4|GOLS1|GolS4|Belongs to the glycosyltransferase 8 family/TBL3|TBL3|-|Protein trichome birefringence-like 3/AtMAN7|MAN7|-|Belongs to the glycosyl hydrolase 5 (cellulase A) family/GALS1|GALS1|-|Glycosyltransferase family 92/GALS1|GALS1|-|Glycosyltransferase family 92/XYL1|XYL1|-|Belongs to the glycosyl hydrolase 31 family/CT-BMY|BAM3|-|Beta-amylase/PGSIP…
WW-vs-KLD_FM	Up-DEGs	Cellular Component	GO:0009501	Amyloplast	0.00430339	8/1859	18/12101	0.444444	2.89307	3.42418	0.00314977	0.0913931	0.0885081	8	evm.model.Chr6.2495/evm.model.Chr1.672/evm.model.Chr1.2290/evm.model.Chr8.1130/evm.model.Chr8.2533/evm.model.Chr1.2060/evm.model.Chr2.2083/evm.model.Chr3.2617	SGR9|SGR9|-|E3 ubiquitin-protein ligase/ATISA3|ISA3|ISA3|Isoamylase 3/SBE2.2|SBEII|SbeI|1,4-alpha-glucan-branching enzyme/APL3|AGPS1|-|This protein plays a role in synthesis of starch. It catalyzes the synthesis of the activated glycosyl donor, ADP- glucose from Glc-1-P and ATP/PAC|PAC|-|Protein PALE CRESS/APL2|AGPS1|-|This protein plays a role in synthesis of starch. It catalyzes the synthesis o…
WW-vs-KLD_FM	Up-DEGs	Molecular Function	GO:0080161	Auxin transmembrane transporter activity	0.00430339	8/1859	18/12101	0.444444	2.89307	3.42418	0.00314977	0.0913931	0.0885081	8	evm.model.Chr1.840_evm.model.Chr1.841/evm.model.Chr6.2743/evm.model.Chr3.352/evm.model.Chr6.3699/evm.model.Chr8.230/evm.model.Chr8.163/evm.model.Chr3.1218/evm.model.Chr3.2824	LAX3|LAX3|LAX3|Auxin transporter-like protein/AUX1|LAX2|LAX1|Auxin transporter-like protein/MDR1|ABCB19|-|ABC transporter B family member/PIN5|PIN5|-|auxin efflux carrier component/PIN6|PIN6|-|May act as a component of the auxin efflux carrier/PIN6|PIN6|-|May act as a component of the auxin efflux carrier/ABCB21|ABCB21|-|ABC transporter B family member/ATPIN8|PIN8|PIN8|May act as a component of t…
WW-vs-KLD_FM	Up-DEGs	Biological Process	GO:1902850	Microtubule cytoskeleton organization involved in mitosis	0.00699301	13/1859	38/12101	0.342105	2.2269	3.22712	0.00317241	0.0913931	0.0885081	13	evm.model.Chr3.1378.1/evm.model.Chr1.1651/evm.model.Chr5.246/evm.model.Chr6.1566/evm.model.Chr6.823/evm.model.Chr1.1429/evm.model.Chr7.2008.1/evm.model.Chr7.2282.1/evm.model.Chr7.626/evm.model.Chr7.2649/evm.model.Chr1.2193/evm.model.Chr2.1589/evm.model.Chr1.1543.3	TPX2|TPX2|-|Cell cycle regulated microtubule associated protein/ZCF125|KIN7N|-|Belongs to the TRAFAC class myosin-kinesin ATPase superfamily. Kinesin family/ATNACK1|NACK1|-|Belongs to the TRAFAC class myosin-kinesin ATPase superfamily. Kinesin family/-|Tubgcp6|-|microtubule nucleation by microtubule organizing center/-|KIN5D|-|Belongs to the TRAFAC class myosin-kinesin ATPase superfamily. Kinesin…
WW-vs-KLD_FM	Up-DEGs	Biological Process	GO:0009630	Gravitropism	0.0102205	19/1859	65/12101	0.292308	1.90275	3.10902	0.00325447	0.0929489	0.0900149	19	evm.model.Chr2.1405/evm.model.Chr2.1323/evm.model.Chr3.1523/evm.model.Chr3.416/evm.model.Chr6.2743/evm.model.Chr3.352/evm.model.Chr6.2495/evm.model.Chr6.595/evm.model.Chr6.596/evm.model.Chr6.2278/evm.model.Chr8.2156/evm.model.Chr1.1785/evm.model.Chr4.1271/evm.model.Chr1.829/evm.model.Chr6.3079/evm.model.Chr6.3080/evm.model.Chr1.2446/evm.model.Chr7.143/evm.model.Chr1.5295	ATPIPK1|PIP5K1|-|phosphatidylinositol 4-phosphate 5-kinase/-|-|-|Belongs to the small GTPase superfamily. Rho family/-|TRPA1|-|Belongs to the TrpA family/BG3|-|-|Protein BIG GRAIN 1-like/AUX1|LAX2|LAX1|Auxin transporter-like protein/MDR1|ABCB19|-|ABC transporter B family member/SGR9|SGR9|-|E3 ubiquitin-protein ligase/-|-|-|Plant protein of unknown function (DUF641)/CHIQL10|GIL1|-|Plant protein of…
WW-vs-KLD_FM	Up-DEGs	Biological Process	GO:0010928	Regulation of auxin mediated signaling pathway	0.0091447	17/1859	56/12101	0.303571	1.97607	3.11898	0.00340395	0.0963871	0.0933445	17	evm.model.Chr1.2109/evm.model.Chr7.2386/evm.model.Chr2.1323/evm.model.Chr3.416/evm.model.Chr3.352/evm.model.Chr6.3699/evm.model.Chr1.2904/evm.model.Chr2.2397/evm.model.Chr8.230/evm.model.Chr1.1785/evm.model.Chr8.163/evm.model.Chr3.1218/evm.model.Chr3.2824/evm.model.Chr3.1826/evm.model.Chr6.2698/evm.model.Chr1.5717/evm.model.Chr5.1585	WAT1|WAT1|-|WAT1-related protein/-|-|-|-/-|-|-|Belongs to the small GTPase superfamily. Rho family/BG3|-|-|Protein BIG GRAIN 1-like/MDR1|ABCB19|-|ABC transporter B family member/PIN5|PIN5|-|auxin efflux carrier component/BGL1|-|-|-/AtMYB109|MYB1|-|SANT SWI3, ADA2, N-CoR and TFIIIB'' DNA-binding domains/PIN6|PIN6|-|May act as a component of the auxin efflux carrier/BG4|-|-|Protein BIG GRAIN 1-like…
WW-vs-KLD_FM	Up-DEGs	Biological Process	GO:0009943	Adaxial/abaxial axis specification	0.00484131	9/1859	22/12101	0.409091	2.66294	3.32593	0.00347082	0.0974477	0.0943717	9	evm.model.Chr8.1108/evm.model.Chr7.1480/evm.model.Chr4.2060/evm.model.Chr2.1496/evm.model.Chr8.2575/evm.model.Chr6.967/evm.model.Chr1.1812/evm.model.Chr8.2104/evm.model.Chr3.1732.1	AtIAMT1|IAMT1|IAMT1|Indole-3-acetate O-methyltransferase 1-like/ZPR3|ZPR4|-|zpr3 zpr3 (little zipper 3)/AtIAMT1|IAMT1|IAMT1|Indole-3-acetate O-methyltransferase 1-like/YAB1|YAB1|-|Axial regulator YABBY/-|DRT100|-|receptor-like protein kinase/IFL|REV|REV|Homeobox-leucine zipper protein/QRP1|ERECTA|-|Belongs to the protein kinase superfamily. Ser Thr protein kinase family/LUH|LUH|-|transcriptional …
WW-vs-KLD_FM	Up-DEGs	Biological Process	GO:0009637	Response to blue light	0.0112964	21/1859	75/12101	0.28	1.82264	3.04451	0.00360486	0.10036	0.0971925	21	evm.model.Chr2.1305/evm.model.Chr8.1557/evm.model.Chr8.16/evm.model.Chr1.3140.3/evm.model.Chr3.352/evm.model.Chr1.5688/evm.model.Chr3.421.2/evm.model.Chr1.1662/evm.model.Chr3.898/evm.model.Chr7.2311/evm.model.Chr8.1846/evm.model.Chr1.2867/evm.model.Chr8.1847/evm.model.Chr1.896/evm.model.Chr5.2581/evm.model.Chr6.3079/evm.model.Chr6.3080/evm.model.Chr2.2994/evm.model.Chr7.2232/evm.model.Chr6.839/ev…	-|RPP8L2|-|disease resistance/LHCA1|CAB6A|-|The light-harvesting complex (LHC) functions as a light receptor, it captures and delivers excitation energy to photosystems with which it is closely associated/LHCB5|LHCB5|-|The light-harvesting complex (LHC) functions as a light receptor, it captures and delivers excitation energy to photosystems with which it is closely associated/-|HAT5|-|Homeobox-l…
WW-vs-KLD_FM	Up-DEGs	Biological Process	GO:0044036	Cell wall macromolecule metabolic process	0.0134481	25/1859	95/12101	0.263158	1.713	2.97231	0.00394477	0.108908	0.105471	25	evm.model.Chr8.1582/evm.model.Chr6.2805/evm.model.Chr7.1923/evm.model.Chr1.2736/evm.model.Chr1.1502/evm.model.Chr8.2228/evm.model.Chr8.2203/evm.model.Chr3.1342/evm.model.Chr1.4906/evm.model.Chr1.3166/evm.model.Chr1.2073/evm.model.Chr4.1865/evm.model.Chr1.1369/evm.model.Chr6.2988/evm.model.Chr3.187/evm.model.Chr2.2771/evm.model.Chr4.2099_evm.model.Chr4.2100/evm.model.Chr4.1208/evm.model.Chr2.1606.…	-|XYN5|-|Glycosyl hydrolase family 10/TBL3|TBL3|-|Protein trichome birefringence-like 3/AtMAN7|MAN7|-|Belongs to the glycosyl hydrolase 5 (cellulase A) family/XYL1|XYL1|-|Belongs to the glycosyl hydrolase 31 family/PGSIP3|GUX2|-|Belongs to the glycosyltransferase 8 family/AtMUR3|MUR3|MUR3|xyloglucan galactosyltransferase/AtMUR3|MUR3|MUR3|xyloglucan galactosyltransferase/MAN2|MAN2|-|Belongs to the…
WW-vs-KLD_FM	Up-DEGs	Biological Process	GO:0090698	Post-embryonic plant morphogenesis	0.0215169	40/1859	173/12101	0.231214	1.50507	2.85055	0.00442349	0.121116	0.117293	40	evm.model.Chr8.1197.2/evm.model.Chr4.1580/evm.model.Chr8.661/evm.model.Chr6.1637/evm.model.Chr2.1405/evm.model.Chr1.5709.4/evm.model.Chr8.1707/evm.model.Chr1.840_evm.model.Chr1.841/evm.model.Chr8.660/evm.model.Chr3.747.2/evm.model.Chr6.2743/evm.model.Chr6.2471.1/evm.model.Chr6.2141/evm.model.Chr2.1496/evm.model.Chr8.2575/evm.model.Chr1.5718/evm.model.Chr1.5135/evm.model.Chr2.40/evm.model.Chr6.170…	PMT5|PLT5|-|Belongs to the major facilitator superfamily. Sugar transporter (TC 2.A.1.1) family/MEE35|TCP4|TCP3|Transcription factor TCP4-like/TUBG1|TUBG1|TUBG1|Tubulin is the major constituent of microtubules. The gamma chain is found at microtubule organizing centers (MTOC) such as the spindle poles or the centrosome/IND|IND|-|Helix-loop-helix DNA-binding domain/ATPIPK1|PIP5K1|-|phosphatidylino…
WW-vs-KLD_FM	Up-DEGs	Molecular Function	GO:0046906	Tetrapyrrole binding	0.00537924	10/1859	27/12101	0.37037	2.41089	3.12673	0.00490188	0.132929	0.128733	10	evm.model.Chr8.1557/evm.model.Chr8.16/evm.model.Chr3.2019/evm.model.Chr3.2018/evm.model.Chr1.373/evm.model.Chr1.3579.1/evm.model.Chr4.1779/evm.model.Chr7.2311/evm.model.Chr6.195/evm.model.Chr5.2581	LHCA1|CAB6A|-|The light-harvesting complex (LHC) functions as a light receptor, it captures and delivers excitation energy to photosystems with which it is closely associated/LHCB5|LHCB5|-|The light-harvesting complex (LHC) functions as a light receptor, it captures and delivers excitation energy to photosystems with which it is closely associated/CYP724A1|CYP724B1|-|Cytochrome p450/CYP724A1|CYP7…
WW-vs-KLD_FM	Up-DEGs	Biological Process	GO:1904062	Regulation of monoatomic cation transmembrane transport	0.00484131	9/1859	23/12101	0.391304	2.54716	3.16404	0.0049352	0.132929	0.128733	9	evm.model.Chr8.2431/evm.model.Chr8.2430/evm.model.Chr8.2432/evm.model.Chr3.3112/evm.model.Chr8.2437/evm.model.Chr8.2429/evm.model.Chr8.622_evm.model.Chr8.623/evm.model.Chr8.624_evm.model.Chr8.625/evm.model.Chr6.839	-|-|-|ankyrin repeat-containing protein/-|ITN1|-|ankyrin repeat-containing protein/-|secG|-|ankyrin repeat-containing protein/-|Ank3|-|Ankyrin repeats (many copies)/-|-|-|ankyrin repeat-containing protein/-|ANK1|-|ankyrin repeat-containing protein/CPK4|CPK4|-|Calcium-dependent protein kinase/CPK4|CPK4|-|Calcium-dependent protein kinase/RPT1|PHOT1|-|PAS fold
WW-vs-KLD_FM	Up-DEGs	Biological Process	GO:0009773	Photosynthetic electron transport in photosystem i	0.00322754	6/1859	12/12101	0.5	3.25471	3.32909	0.00522111	0.136201	0.131902	6	evm.model.Chr6.2703.1/evm.model.Chr3.1012/evm.model.Chr2.2013/evm.model.Chr6.299/evm.model.Chr5.1601/evm.model.Chr1.2553.1	HCEF1|FBP|FBP|Belongs to the FBPase class 1 family/NDF1|PNSB1|-|Photosynthetic NDH subunit of subcomplex B 1, chloroplastic/PTAC8|CURT1B|-|Thylakoid membrane phosphoprotein 14 kDa/PSAG|PSAG|-|Photosystem I reaction center subunit V/PGR5-LIKE A|PGRL1A|-|PGR5-like protein 1A/CRR3|CRR3|-|-
WW-vs-KLD_FM	Up-DEGs	Biological Process	GO:0010469	Regulation of signaling receptor activity	0.00322754	6/1859	12/12101	0.5	3.25471	3.32909	0.00522111	0.136201	0.131902	6	evm.model.Chr8.2431/evm.model.Chr8.2430/evm.model.Chr8.2432/evm.model.Chr1.4310/evm.model.Chr8.2437/evm.model.Chr8.2429	-|-|-|ankyrin repeat-containing protein/-|ITN1|-|ankyrin repeat-containing protein/-|secG|-|ankyrin repeat-containing protein/RALFL32|RALFL32|-|ralf-like/-|-|-|ankyrin repeat-containing protein/-|ANK1|-|ankyrin repeat-containing protein
WW-vs-KLD_FM	Up-DEGs	Biological Process	GO:0034341	Response to type ii interferon	0.00322754	6/1859	12/12101	0.5	3.25471	3.32909	0.00522111	0.136201	0.131902	6	evm.model.Chr8.2431/evm.model.Chr8.2430/evm.model.Chr8.2432/evm.model.Chr8.2437/evm.model.Chr8.2429/evm.model.Chr7.2013	-|-|-|ankyrin repeat-containing protein/-|ITN1|-|ankyrin repeat-containing protein/-|secG|-|ankyrin repeat-containing protein/-|-|-|ankyrin repeat-containing protein/-|ANK1|-|ankyrin repeat-containing protein/-|LIF2|-|negative regulation of mRNA metabolic process
WW-vs-KLD_FM	Up-DEGs	Cellular Component	GO:0035861	Site of double-strand break	0.00322754	6/1859	12/12101	0.5	3.25471	3.32909	0.00522111	0.136201	0.131902	6	evm.model.Chr5.423.2/evm.model.Chr2.2545/evm.model.Chr1.4331/evm.model.Chr2.2543/evm.model.Chr2.2544/evm.model.Chr8.1398.1	RPA70B|RPA1B|-|Component of the replication protein A complex (RPA) required for DNA recombination, repair and replication. The activity of RPA is mediated by single-stranded DNA binding and protein interactions. Probably involved in repair of double-strand DNA breaks (DSBs) induced by genotoxic stresses/CLSY2|CLSY2|CHR38|DNA repair and recombination protein RAD54-like protein/ATRAD50|RAD50|-|DNA…
WW-vs-KLD_FM	Up-DEGs	Biological Process	GO:0009629	Response to gravity	0.0102205	19/1859	68/12101	0.279412	1.81881	2.88462	0.00561189	0.145251	0.140666	19	evm.model.Chr2.1405/evm.model.Chr2.1323/evm.model.Chr3.1523/evm.model.Chr3.416/evm.model.Chr6.2743/evm.model.Chr3.352/evm.model.Chr6.2495/evm.model.Chr6.595/evm.model.Chr6.596/evm.model.Chr6.2278/evm.model.Chr8.2156/evm.model.Chr1.1785/evm.model.Chr4.1271/evm.model.Chr1.829/evm.model.Chr6.3079/evm.model.Chr6.3080/evm.model.Chr1.2446/evm.model.Chr7.143/evm.model.Chr1.5295	ATPIPK1|PIP5K1|-|phosphatidylinositol 4-phosphate 5-kinase/-|-|-|Belongs to the small GTPase superfamily. Rho family/-|TRPA1|-|Belongs to the TrpA family/BG3|-|-|Protein BIG GRAIN 1-like/AUX1|LAX2|LAX1|Auxin transporter-like protein/MDR1|ABCB19|-|ABC transporter B family member/SGR9|SGR9|-|E3 ubiquitin-protein ligase/-|-|-|Plant protein of unknown function (DUF641)/CHIQL10|GIL1|-|Plant protein of…
WW-vs-KLD_FM	Up-DEGs	Biological Process	GO:0048285	Organelle fission	0.027972	52/1859	241/12101	0.215768	1.40452	2.70238	0.00596656	0.153234	0.148397	52	evm.model.Chr5.1183/evm.model.Chr7.267/evm.model.Chr5.1184/evm.model.Chr4.1671/evm.model.Chr7.200/evm.model.Chr3.1378.1/evm.model.Chr3.2647/evm.model.Chr1.951/evm.model.Chr1.1651/evm.model.Chr1.3950/evm.model.Chr4.864/evm.model.Chr3.2728/evm.model.Chr5.246/evm.model.Chr2.2754/evm.model.Chr1.2752/evm.model.Chr6.1566/evm.model.Chr1.311/evm.model.Chr1.724/evm.model.Chr1.348/evm.model.Chr1.4202/evm.m…	LHW|LHW|-|transcription factor/MUS81|MUS81|MUS81|Crossover junction endonuclease/LL1|BHLH157|-|transcription factor/DRP5A|DRP5A|-|Belongs to the TRAFAC class dynamin-like GTPase superfamily. Dynamin Fzo YdjA family/DRP4C|DRP4C|-|Belongs to the TRAFAC class dynamin-like GTPase superfamily. Dynamin Fzo YdjA family/TPX2|TPX2|-|Cell cycle regulated microtubule associated protein/ATMINE1|MINE1|-|Cell …
WW-vs-KLD_FM	Up-DEGs	Biological Process	GO:0010440	Stomatal lineage progression	0.00376547	7/1859	16/12101	0.4375	2.84787	3.151	0.00635784	0.162027	0.156912	7	evm.model.Chr3.747.2/evm.model.Chr8.1460/evm.model.Chr1.1554/evm.model.Chr5.1702/evm.model.Chr6.3054/evm.model.Chr6.3028/evm.model.Chr5.1701	CYCA2;4|CYCA2-4|-|Belongs to the cyclin family/CYCD3|CYCD3-1|-|Belongs to the cyclin family/CYCD3|CYCD3-1|-|Belongs to the cyclin family/SCD1|SCD1|SCD1|DENN domain and WD repeat-containing protein SCD1/CDKB1;2|CDC2C|-|Cell division control protein 2/CDKB1;2|CDC2C|-|Cell division control protein 2/SCD1|SCD1|SCD1|DENN domain and WD repeat-containing protein SCD1
WW-vs-KLD_FM	Up-DEGs	Molecular Function	GO:0008409	5-3 exonuclease activity	0.00430339	8/1859	20/12101	0.4	2.60377	3.05805	0.00681611	0.167776	0.16248	8	evm.model.Chr6.1429/evm.model.Chr6.1442/evm.model.Chr6.1433/evm.model.UTG247.27/evm.model.Chr1.4202/evm.model.Chr1.1306/evm.model.Chr1.4201/evm.model.Chr5.937	AtXRN3|XRN3|-|5'-3' exoribonuclease/AtXRN3|XRN3|-|5'-3' exoribonuclease/AtXRN3|XRN3|-|5'-3' exoribonuclease/AtXRN3|XRN3|-|5'-3' exoribonuclease/FAN1|FAN1|-|Fanconi-associated nuclease 1 homolog/TEB|TEB|-|DNA polymerase/FAN1|FAN1|-|Fanconi-associated nuclease 1 homolog/emb2746|RNJ|-|Zn-dependent metallo-hydrolase RNA specificity domain
WW-vs-KLD_FM	Up-DEGs	Biological Process	GO:0009944	Polarity specification of adaxial/abaxial axis	0.00430339	8/1859	20/12101	0.4	2.60377	3.05805	0.00681611	0.167776	0.16248	8	evm.model.Chr8.1108/evm.model.Chr4.2060/evm.model.Chr2.1496/evm.model.Chr8.2575/evm.model.Chr6.967/evm.model.Chr1.1812/evm.model.Chr8.2104/evm.model.Chr3.1732.1	AtIAMT1|IAMT1|IAMT1|Indole-3-acetate O-methyltransferase 1-like/AtIAMT1|IAMT1|IAMT1|Indole-3-acetate O-methyltransferase 1-like/YAB1|YAB1|-|Axial regulator YABBY/-|DRT100|-|receptor-like protein kinase/IFL|REV|REV|Homeobox-leucine zipper protein/QRP1|ERECTA|-|Belongs to the protein kinase superfamily. Ser Thr protein kinase family/LUH|LUH|-|transcriptional co-repressor/KAN|KAN1|-|transcription
WW-vs-KLD_FM	Up-DEGs	Molecular Function	GO:0019905	Syntaxin binding	0.00430339	8/1859	20/12101	0.4	2.60377	3.05805	0.00681611	0.167776	0.16248	8	evm.model.Chr8.2431/evm.model.Chr8.2430/evm.model.Chr7.207/evm.model.Chr8.2432/evm.model.Chr8.2437/evm.model.Chr8.2429/evm.model.Chr7.2167/evm.model.Chr7.2166	-|-|-|ankyrin repeat-containing protein/-|ITN1|-|ankyrin repeat-containing protein/MCTP14|MCTP14|-|Plant phosphoribosyltransferase C-terminal/-|secG|-|ankyrin repeat-containing protein/-|-|-|ankyrin repeat-containing protein/-|ANK1|-|ankyrin repeat-containing protein/TMS-like|Stxbp5|-|WD40 repeats/TMS-like|-|-|WD40 repeats
WW-vs-KLD_FM	Up-DEGs	Biological Process	GO:0009695	Jasmonic acid biosynthetic process	0.00484131	9/1859	24/12101	0.375	2.44103	3.0105	0.00683664	0.167776	0.16248	9	evm.model.Chr6.1136/evm.model.Chr6.1049/evm.model.Chr1.2776/evm.model.Chr1.3517/evm.model.Chr7.1647.1/evm.model.Chr2.135/evm.model.Chr7.951/evm.model.Chr7.2359.3/evm.model.Chr2.1070	-|CCL7|-|4-coumarate--CoA ligase-like/-|CCL7|-|4-coumarate--CoA ligase-like/AOC3|AOC|aoc|Allene oxide cyclase/LOX6|LOX6|-|Plant lipoxygenase may be involved in a number of diverse aspects of plant physiology including growth and development, pest resistance, and senescence or responses to wounding/-|CCL10|-|4-coumarate--CoA ligase-like/LOX4|LOX2.1|-|Plant lipoxygenase may be involved in a number …
WW-vs-KLD_FM	Up-DEGs	Molecular Function	GO:0015562	Efflux transmembrane transporter activity	0.00484131	9/1859	24/12101	0.375	2.44103	3.0105	0.00683664	0.167776	0.16248	9	evm.model.Chr3.352/evm.model.Chr1.867/evm.model.Chr1.1143.1/evm.model.Chr6.3699/evm.model.Chr3.768/evm.model.Chr8.230/evm.model.Chr8.163/evm.model.Chr3.1218/evm.model.Chr3.2824	MDR1|ABCB19|-|ABC transporter B family member/UMAMIT17|-|-|WAT1-related protein/BOR4|BOR4|-|Boron transporter/PIN5|PIN5|-|auxin efflux carrier component/BOR4|BOR4|BOR4|Boron transporter/PIN6|PIN6|-|May act as a component of the auxin efflux carrier/PIN6|PIN6|-|May act as a component of the auxin efflux carrier/ABCB21|ABCB21|-|ABC transporter B family member/ATPIN8|PIN8|PIN8|May act as a component…
WW-vs-KLD_FM	Down-DEGs	Biological Process	GO:0010200	Response to chitin	0.031746	54/1701	132/12101	0.409091	2.91029	8.92455	2.58338e-14	4.2135e-11	4.0192e-11	54	evm.model.Chr1.660/evm.model.Chr3.1011/evm.model.Chr2.2993/evm.model.Chr1.1920/evm.model.Chr5.123/evm.model.Chr2.2506/evm.model.Chr1.2472/evm.model.Chr7.1262/evm.model.Chr8.2346/evm.model.Chr8.2319/evm.model.Chr5.727/evm.model.Chr4.2011/evm.model.Chr6.2539/evm.model.Chr1.4190/evm.model.Chr8.1410/evm.model.Chr4.516/evm.model.Chr1.5048/evm.model.Chr5.1993/evm.model.Chr2.2286/evm.model.Chr5.2595/evm…	ATL6|ATL6|-|RING-H2 finger protein/ATWRKY40|WRKY40|WRKY40|WRKY transcription factor/ATWRKY53|WRKY53|WRKY30|WRKY transcription factor/ATL63|ATL63|-|RING-H2 finger protein/CMPG5|PUB21|-|RING-type E3 ubiquitin transferase/MYB70|MYB73|-|Transcription factor/CMPG5|PUB21|-|U-box domain-containing protein 21-like/PUB23|PUB23|-|RING-type E3 ubiquitin transferase/ERF1B|ERF1B|-|Ethylene-responsive transcri…
WW-vs-KLD_FM	Down-DEGs	Biological Process	GO:0009737	Response to abscisic acid	0.0623163	106/1701	404/12101	0.262376	1.86656	7.16439	3.88847e-11	4.22806e-08	4.03309e-08	106	evm.model.Chr4.43/evm.model.Chr1.4393/evm.model.Chr8.2663/evm.model.Chr8.2747/evm.model.Chr1.4896/evm.model.Chr1.4883/evm.model.Chr2.76/evm.model.Chr1.1714/evm.model.Chr1.4399/evm.model.Chr3.1938/evm.model.Chr6.1767/evm.model.Chr7.2561/evm.model.Chr2.2506/evm.model.Chr1.4392/evm.model.Chr3.1937/evm.model.Chr1.718/evm.model.Chr8.421/evm.model.Chr3.54/evm.model.Chr8.1103/evm.model.Chr3.1936/evm.mod…	L1L|NFYB6|-|Nuclear transcription factor Y subunit/MSS1|STP13|-|Belongs to the major facilitator superfamily. Sugar transporter (TC 2.A.1.1) family/ATTSPO|TSPO|-|Translocator protein homolog/NHL6|NHL6|-|Late embryogenesis abundant protein/AtMYB108|MYB108|MYB108|Transcription factor/AtMYB108|MYB108|MYB108|Transcription factor/MAN1|DTX43|-|Belongs to the multi antimicrobial extrusion (MATE) (TC 2.A…
WW-vs-KLD_FM	Down-DEGs	Biological Process	GO:0097305	Response to alcohol	0.0634921	108/1701	420/12101	0.257143	1.82933	6.99582	9.36174e-11	7.6345e-08	7.28245e-08	108	evm.model.Chr4.43/evm.model.Chr1.4393/evm.model.Chr8.2663/evm.model.Chr8.2747/evm.model.Chr1.4896/evm.model.Chr1.4883/evm.model.Chr2.76/evm.model.Chr1.1714/evm.model.Chr1.4399/evm.model.Chr3.1938/evm.model.Chr6.1767/evm.model.Chr7.2561/evm.model.Chr2.2506/evm.model.Chr1.4392/evm.model.Chr3.1937/evm.model.Chr1.718/evm.model.Chr8.421/evm.model.Chr3.54/evm.model.Chr8.1103/evm.model.Chr3.1936/evm.mod…	L1L|NFYB6|-|Nuclear transcription factor Y subunit/MSS1|STP13|-|Belongs to the major facilitator superfamily. Sugar transporter (TC 2.A.1.1) family/ATTSPO|TSPO|-|Translocator protein homolog/NHL6|NHL6|-|Late embryogenesis abundant protein/AtMYB108|MYB108|MYB108|Transcription factor/AtMYB108|MYB108|MYB108|Transcription factor/MAN1|DTX43|-|Belongs to the multi antimicrobial extrusion (MATE) (TC 2.A…
WW-vs-KLD_FM	Down-DEGs	Biological Process	GO:0010243	Response to organonitrogen compound	0.0417402	71/1701	265/12101	0.267925	1.90603	6.03102	2.76044e-08	1.55633e-05	1.48456e-05	71	evm.model.Chr1.660/evm.model.Chr3.1011/evm.model.Chr2.2993/evm.model.Chr1.1920/evm.model.Chr5.123/evm.model.Chr2.2506/evm.model.Chr1.2472/evm.model.Chr7.1262/evm.model.Chr8.2346/evm.model.Chr8.2319/evm.model.Chr5.727/evm.model.Chr4.2011/evm.model.Chr6.2539/evm.model.Chr1.4190/evm.model.Chr8.1410/evm.model.Chr7.1950/evm.model.Chr4.516/evm.model.Chr3.2452/evm.model.Chr1.5048/evm.model.Chr5.1993/evm…	ATL6|ATL6|-|RING-H2 finger protein/ATWRKY40|WRKY40|WRKY40|WRKY transcription factor/ATWRKY53|WRKY53|WRKY30|WRKY transcription factor/ATL63|ATL63|-|RING-H2 finger protein/CMPG5|PUB21|-|RING-type E3 ubiquitin transferase/MYB70|MYB73|-|Transcription factor/CMPG5|PUB21|-|U-box domain-containing protein 21-like/PUB23|PUB23|-|RING-type E3 ubiquitin transferase/ERF1B|ERF1B|-|Ethylene-responsive transcri…
WW-vs-KLD_FM	Down-DEGs	Biological Process	GO:0009414	Response to water deprivation	0.0482069	82/1701	322/12101	0.254658	1.81165	5.96997	2.86265e-08	1.55633e-05	1.48456e-05	82	evm.model.Chr1.4393/evm.model.Chr5.1568_evm.model.Chr5.1570_evm.model.Chr5.1571/evm.model.Chr1.1714/evm.model.Chr1.4399/evm.model.Chr2.2962/evm.model.Chr5.1564/evm.model.Chr2.2506/evm.model.Chr5.1569/evm.model.Chr6.2873/evm.model.Chr7.1262/evm.model.Chr1.4392/evm.model.Chr3.54/evm.model.Chr4.1743/evm.model.Chr1.5610.1/evm.model.Chr8.1103/evm.model.Chr1.4712/evm.model.Chr1.847/evm.model.Chr8.1410/…	MSS1|STP13|-|Belongs to the major facilitator superfamily. Sugar transporter (TC 2.A.1.1) family/ATDDF1|DREB1F|-|Dehydration-responsive element-binding protein/RCAR14|PYL2|-|Abscisic acid receptor/MSS1|MST4|-|Belongs to the major facilitator superfamily. Sugar transporter (TC 2.A.1.1) family/SLAH3|SLAH3|-|S-type anion channel/ATDDF1|DREB1F|-|Dehydration-responsive element-binding protein/MYB70|MY…
WW-vs-KLD_FM	Down-DEGs	Biological Process	GO:0009415	Response to water	0.0482069	82/1701	327/12101	0.250765	1.78395	5.81205	5.95205e-08	2.77365e-05	2.64575e-05	82	evm.model.Chr1.4393/evm.model.Chr5.1568_evm.model.Chr5.1570_evm.model.Chr5.1571/evm.model.Chr1.1714/evm.model.Chr1.4399/evm.model.Chr2.2962/evm.model.Chr5.1564/evm.model.Chr2.2506/evm.model.Chr5.1569/evm.model.Chr6.2873/evm.model.Chr7.1262/evm.model.Chr1.4392/evm.model.Chr3.54/evm.model.Chr4.1743/evm.model.Chr1.5610.1/evm.model.Chr8.1103/evm.model.Chr1.4712/evm.model.Chr1.847/evm.model.Chr8.1410/…	MSS1|STP13|-|Belongs to the major facilitator superfamily. Sugar transporter (TC 2.A.1.1) family/ATDDF1|DREB1F|-|Dehydration-responsive element-binding protein/RCAR14|PYL2|-|Abscisic acid receptor/MSS1|MST4|-|Belongs to the major facilitator superfamily. Sugar transporter (TC 2.A.1.1) family/SLAH3|SLAH3|-|S-type anion channel/ATDDF1|DREB1F|-|Dehydration-responsive element-binding protein/MYB70|MY…
WW-vs-KLD_FM	Down-DEGs	Biological Process	GO:1901698	Response to nitrogen compound	0.0546737	93/1701	399/12101	0.233083	1.65816	5.40652	3.13281e-07	0.00012774	0.00012185	93	evm.model.Chr1.660/evm.model.Chr3.1011/evm.model.Chr3.2186.1/evm.model.Chr7.2467_evm.model.Chr7.2468/evm.model.Chr2.2993/evm.model.Chr6.3404/evm.model.Chr1.1920/evm.model.Chr5.123/evm.model.Chr2.76/evm.model.Chr2.2506/evm.model.Chr1.2472/evm.model.Chr7.1262/evm.model.Chr8.2346/evm.model.Chr8.2319/evm.model.Chr5.727/evm.model.Chr4.2011/evm.model.Chr8.1055/evm.model.Chr6.2539/evm.model.Chr1.2505/ev…	ATL6|ATL6|-|RING-H2 finger protein/ATWRKY40|WRKY40|WRKY40|WRKY transcription factor/ATRTL1|-|-|Ribonuclease 3-like protein/ACO1|ACO1|-|Belongs to the iron ascorbate-dependent oxidoreductase family/ATWRKY53|WRKY53|WRKY30|WRKY transcription factor/-|-|-|Vacuolar iron transporter homolog/ATL63|ATL63|-|RING-H2 finger protein/CMPG5|PUB21|-|RING-type E3 ubiquitin transferase/MAN1|DTX43|-|Belongs to the…
WW-vs-KLD_FM	Down-DEGs	Biological Process	GO:0009611	Response to wounding	0.0340976	58/1701	222/12101	0.261261	1.85863	5.22178	1.25265e-06	0.000454017	0.000433081	58	evm.model.Chr3.1011/evm.model.Chr4.288/evm.model.Chr1.1583/evm.model.Chr4.772/evm.model.Chr1.2064/evm.model.Chr4.287/evm.model.Chr1.420/evm.model.Chr2.2877.8/evm.model.Chr3.1783/evm.model.Chr3.2452/evm.model.Chr1.3851/evm.model.Chr3.2753.2/evm.model.Chr1.1582/evm.model.Chr3.1782/evm.model.Chr8.820/evm.model.Chr1.940/evm.model.Chr3.2673.2/evm.model.Chr3.365/evm.model.Chr8.725/evm.model.Chr2.847/ev…	ATWRKY40|WRKY40|WRKY40|WRKY transcription factor/TPS14|-|LIS|(3S,6E)-nerolidol synthase/AWI31|VEP1|-|3-oxo-Delta(4,5)-steroid 5-beta-reductase-like/JAZ8|TIFY5A|-|TIFY 5A-like/JMT|-|JMT|Jasmonate/TPS14|-|NES|(3S,6E)-nerolidol synthase/ATMYB3|MYB3|-|transcription regulator recruiting activity/RD29B|LTI65|-|Low-temperature-induced 65 kDa/-|INRPK1|-|Belongs to the protein kinase superfamily. Ser Thr …
WW-vs-KLD_FM	Down-DEGs	Biological Process	GO:0000302	Response to reactive oxygen species	0.0246914	42/1701	154/12101	0.272727	1.9402	4.74873	1.15361e-05	0.00347687	0.00331654	42	evm.model.Chr7.2467_evm.model.Chr7.2468/evm.model.Chr2.2993/evm.model.Chr6.3404/evm.model.Chr2.76/evm.model.Chr5.939/evm.model.Chr2.3099/evm.model.Chr3.54/evm.model.Chr2.2877.8/evm.model.Chr3.2452/evm.model.Chr3.2753.2/evm.model.Chr3.2673.2/evm.model.Chr1.5774/evm.model.Chr6.69/evm.model.Chr3.831/evm.model.Chr3.757/evm.model.Chr3.2159/evm.model.Chr1.1843/evm.model.Chr2.2572/evm.model.Chr4.704/evm…	ACO1|ACO1|-|Belongs to the iron ascorbate-dependent oxidoreductase family/ATWRKY53|WRKY53|WRKY30|WRKY transcription factor/-|-|-|Vacuolar iron transporter homolog/MAN1|DTX43|-|Belongs to the multi antimicrobial extrusion (MATE) (TC 2.A.66.1) family/CML38|CML38|-|calcium-binding protein/HSP21|HSP21|HSP21|small heat shock protein/GolS1|GOLS1|GolS1|Belongs to the glycosyltransferase 8 family/RD29B|L…
WW-vs-KLD_FM	Down-DEGs	Biological Process	GO:0046677	Response to antibiotic	0.0352734	60/1701	248/12101	0.241935	1.72114	4.64045	1.17246e-05	0.00347687	0.00331654	60	evm.model.Chr3.1011/evm.model.Chr6.2913.1/evm.model.Chr6.2914/evm.model.Chr5.1112/evm.model.Chr2.2993/evm.model.Chr2.2506/evm.model.Chr5.939/evm.model.Chr2.3099/evm.model.Chr1.718/evm.model.Chr3.54/evm.model.Chr1.2505/evm.model.Chr8.1410/evm.model.Chr1.420/evm.model.Chr5.521_evm.model.Chr5.522/evm.model.Chr3.2452/evm.model.Chr3.2753.2/evm.model.Chr3.2673.2/evm.model.Chr1.5774/evm.model.Chr6.69/ev…	ATWRKY40|WRKY40|WRKY40|WRKY transcription factor/-|-|-|LURP-one-related/-|-|-|LURP-one-related/DLO2|DLO2|-|Belongs to the iron ascorbate-dependent oxidoreductase family/ATWRKY53|WRKY53|WRKY30|WRKY transcription factor/MYB70|MYB73|-|Transcription factor/CML38|CML38|-|calcium-binding protein/HSP21|HSP21|HSP21|small heat shock protein/AtMYB93|MYB93|-|SANT SWI3, ADA2, N-CoR and TFIIIB'' DNA-binding d…
WW-vs-KLD_FM	Down-DEGs	Biological Process	GO:0043161	Proteasome-mediated ubiquitin-dependent protein catabolic process	0.0364491	62/1701	260/12101	0.238462	1.69643	4.59089	1.36931e-05	0.00372223	0.00355059	62	evm.model.Chr5.1609/evm.model.Chr5.1616/evm.model.Chr5.1610/evm.model.Chr1.660/evm.model.Chr8.2789/evm.model.Chr3.728/evm.model.Chr3.729/evm.model.Chr2.1008/evm.model.Chr2.1013.1/evm.model.Chr1.1920/evm.model.Chr5.727/evm.model.Chr7.1545/evm.model.Chr2.3046/evm.model.Chr1.4190/evm.model.Chr1.3317/evm.model.Chr1.1251/evm.model.Chr3.3105/evm.model.Chr6.3271/evm.model.Chr1.5048/evm.model.Chr8.1456/e…	DDB1A|DDB1|DDB1A|DNA damage-binding protein/DDB1A|DDB1A|DDB1A|DNA damage-binding protein/DDB1A|DDB1A|DDB1A|DNA damage-binding protein/ATL6|ATL6|-|RING-H2 finger protein/ATL5|ATL5|-|RING-H2 finger protein/KFB20|-|-|F-box kelch-repeat protein/KFB01|-|-|F-box kelch-repeat protein/EMB2454|BTS|-|ubiquitin protein ligase activity/EMB2454|BTS|-|ubiquitin protein ligase activity/ATL63|ATL63|-|RING-H2 fin…
WW-vs-KLD_FM	Down-DEGs	Biological Process	GO:0009408	Response to heat	0.0270429	46/1701	177/12101	0.259887	1.84885	4.60081	1.7775e-05	0.00421656	0.00402212	46	evm.model.Chr5.1568_evm.model.Chr5.1570_evm.model.Chr5.1571/evm.model.Chr5.1023/evm.model.Chr1.5102/evm.model.Chr5.1564/evm.model.Chr5.1569/evm.model.Chr6.2873/evm.model.Chr2.3099/evm.model.Chr3.54/evm.model.Chr5.1567/evm.model.Chr8.3/evm.model.Chr1.5774/evm.model.Chr3.831/evm.model.Chr5.1848/evm.model.Chr6.785/evm.model.Chr7.2634/evm.model.Chr6.3502/evm.model.Chr2.2368/evm.model.Chr1.2579/evm.mo…	ATDDF1|DREB1F|-|Dehydration-responsive element-binding protein/ELIP1|ELIP1|ELIP|Early light-induced protein/XTH22|XTH22|-|Catalyzes xyloglucan endohydrolysis (XEH) and or endotransglycosylation (XET). Cleaves and religates xyloglucan polymers, an essential constituent of the primary cell wall, and thereby participates in cell wall construction of growing tissues/ATDDF1|DREB1F|-|Dehydration-respon…
WW-vs-KLD_FM	Down-DEGs	Biological Process	GO:0006164	Purine nucleotide biosynthetic process	0.0146972	25/1701	75/12101	0.333333	2.37135	4.81778	1.80968e-05	0.00421656	0.00402212	25	evm.model.Chr3.1783/evm.model.Chr3.1782/evm.model.Chr1.1607/evm.model.Chr7.1906/evm.model.Chr1.2167/evm.model.Chr6.19/evm.model.Chr3.1786/evm.model.Chr7.1568/evm.model.Chr8.1647/evm.model.Chr7.934/evm.model.Chr1.1428/evm.model.Chr3.1784/evm.model.Chr4.2391/evm.model.Chr4.538/evm.model.Chr8.1015/evm.model.Chr4.1241/evm.model.Chr3.383/evm.model.Chr1.2403/evm.model.Chr2.2969/evm.model.Chr1.2401/evm.…	-|INRPK1|-|Belongs to the protein kinase superfamily. Ser Thr protein kinase family/PEPR1|INRPK1|-|Belongs to the protein kinase superfamily. Ser Thr protein kinase family/APT1|APT1|-|Adenine phosphoribosyltransferase/ATCOAD|COAD|-|Cytidylyltransferase-like/HXK3|HXK2|-|Belongs to the hexokinase family/-|-|-|Belongs to the pyruvate kinase family/PEPR1|INRPK1|-|Belongs to the protein kinase superfa…
WW-vs-KLD_FM	Down-DEGs	Biological Process	GO:0042447	Hormone catabolic process	0.00646678	11/1701	21/12101	0.52381	3.72641	5.05703	3.71039e-05	0.00806887	0.00769679	11	evm.model.Chr5.1112/evm.model.Chr1.4881/evm.model.Chr1.4894/evm.model.Chr6.2188/evm.model.Chr2.331/evm.model.Chr4.1393/evm.model.Chr2.3/evm.model.Chr2.384/evm.model.Chr7.2215/evm.model.Chr7.2242/evm.model.Chr2.3115	DLO2|DLO2|-|Belongs to the iron ascorbate-dependent oxidoreductase family/ATGA2OX6|GA2OX2|-|Belongs to the iron ascorbate-dependent oxidoreductase family/ATGA2OX6|GA2OX2|-|Belongs to the iron ascorbate-dependent oxidoreductase family/NFL|BHLH93|-|transcription factor/ATCKX7|CKX6|CKX9|Cytokinin dehydrogenase/GA2OX1|GA2OX1|GA2ox1|Belongs to the iron ascorbate-dependent oxidoreductase family/AGL15|A…
WW-vs-KLD_FM	Down-DEGs	Biological Process	GO:0009152	Purine ribonucleotide biosynthetic process	0.0141093	24/1701	74/12101	0.324324	2.30726	4.56171	4.4006e-05	0.00840077	0.00801338	24	evm.model.Chr3.1783/evm.model.Chr3.1782/evm.model.Chr1.1607/evm.model.Chr7.1906/evm.model.Chr1.2167/evm.model.Chr6.19/evm.model.Chr3.1786/evm.model.Chr7.1568/evm.model.Chr8.1647/evm.model.Chr7.934/evm.model.Chr1.1428/evm.model.Chr3.1784/evm.model.Chr4.2391/evm.model.Chr4.538/evm.model.Chr4.1241/evm.model.Chr3.383/evm.model.Chr1.2403/evm.model.Chr2.2969/evm.model.Chr1.2401/evm.model.Chr1.3316.3/ev…	-|INRPK1|-|Belongs to the protein kinase superfamily. Ser Thr protein kinase family/PEPR1|INRPK1|-|Belongs to the protein kinase superfamily. Ser Thr protein kinase family/APT1|APT1|-|Adenine phosphoribosyltransferase/ATCOAD|COAD|-|Cytidylyltransferase-like/HXK3|HXK2|-|Belongs to the hexokinase family/-|-|-|Belongs to the pyruvate kinase family/PEPR1|INRPK1|-|Belongs to the protein kinase superfa…
WW-vs-KLD_FM	Down-DEGs	Biological Process	GO:0032787	Monocarboxylic acid metabolic process	0.0405644	69/1701	309/12101	0.223301	1.58857	4.23853	4.58675e-05	0.00840077	0.00801338	69	evm.model.Chr2.1801/evm.model.Chr7.1656/evm.model.Chr5.2431/evm.model.Chr5.2433/evm.model.Chr5.2432/evm.model.Chr1.4145/evm.model.Chr5.1112/evm.model.Chr3.1938/evm.model.Chr6.3446.5/evm.model.Chr7.1655/evm.model.Chr1.2064/evm.model.Chr3.1937/evm.model.Chr1.5464/evm.model.Chr5.1033/evm.model.Chr3.1936/evm.model.Chr3.136/evm.model.Chr1.420/evm.model.Chr3.2452/evm.model.Chr4.1939/evm.model.Chr7.2486…	ACS1|ACS1|ACS2|1-aminocyclopropane-1-carboxylate synthase/-|-|-|acetyltransferase At3g50280-like/-|AAT1RGC|-|Benzyl alcohol O-benzoyltransferase-like/-|AAT1GSD|-|Benzyl alcohol O-benzoyltransferase-like/-|AAT1GSD|-|Benzyl alcohol O-benzoyltransferase-like/-|DAGLA|-|Sn1-specific diacylglycerol lipase/DLO2|DLO2|-|Belongs to the iron ascorbate-dependent oxidoreductase family/HYR1|GT3|-|Belongs to th…
WW-vs-KLD_FM	Down-DEGs	Biological Process	GO:0010498	Proteasomal protein catabolic process	0.0364491	62/1701	270/12101	0.22963	1.6336	4.25807	4.63562e-05	0.00840077	0.00801338	62	evm.model.Chr5.1609/evm.model.Chr5.1616/evm.model.Chr5.1610/evm.model.Chr1.660/evm.model.Chr8.2789/evm.model.Chr3.728/evm.model.Chr3.729/evm.model.Chr2.1008/evm.model.Chr2.1013.1/evm.model.Chr1.1920/evm.model.Chr5.727/evm.model.Chr7.1545/evm.model.Chr2.3046/evm.model.Chr1.4190/evm.model.Chr1.3317/evm.model.Chr1.1251/evm.model.Chr3.3105/evm.model.Chr6.3271/evm.model.Chr1.5048/evm.model.Chr8.1456/e…	DDB1A|DDB1|DDB1A|DNA damage-binding protein/DDB1A|DDB1A|DDB1A|DNA damage-binding protein/DDB1A|DDB1A|DDB1A|DNA damage-binding protein/ATL6|ATL6|-|RING-H2 finger protein/ATL5|ATL5|-|RING-H2 finger protein/KFB20|-|-|F-box kelch-repeat protein/KFB01|-|-|F-box kelch-repeat protein/EMB2454|BTS|-|ubiquitin protein ligase activity/EMB2454|BTS|-|ubiquitin protein ligase activity/ATL63|ATL63|-|RING-H2 fin…
WW-vs-KLD_FM	Down-DEGs	Biological Process	GO:0006511	Ubiquitin-dependent protein catabolic process	0.0440917	75/1701	344/12101	0.218023	1.55103	4.19308	5.09304e-05	0.0086691	0.00826934	75	evm.model.Chr5.1609/evm.model.Chr5.1616/evm.model.Chr5.1610/evm.model.Chr1.660/evm.model.Chr8.2789/evm.model.Chr3.728/evm.model.Chr3.729/evm.model.Chr2.1008/evm.model.Chr2.1013.1/evm.model.Chr1.1920/evm.model.Chr5.727/evm.model.Chr7.1545/evm.model.Chr2.3046/evm.model.Chr1.4190/evm.model.Chr1.3317/evm.model.Chr1.1251/evm.model.Chr3.1506/evm.model.Chr3.3105/evm.model.Chr6.3271/evm.model.Chr1.5048/e…	DDB1A|DDB1|DDB1A|DNA damage-binding protein/DDB1A|DDB1A|DDB1A|DNA damage-binding protein/DDB1A|DDB1A|DDB1A|DNA damage-binding protein/ATL6|ATL6|-|RING-H2 finger protein/ATL5|ATL5|-|RING-H2 finger protein/KFB20|-|-|F-box kelch-repeat protein/KFB01|-|-|F-box kelch-repeat protein/EMB2454|BTS|-|ubiquitin protein ligase activity/EMB2454|BTS|-|ubiquitin protein ligase activity/ATL63|ATL63|-|RING-H2 fin…
WW-vs-KLD_FM	Down-DEGs	Biological Process	GO:0072522	Purine-containing compound biosynthetic process	0.0152851	26/1701	84/12101	0.309524	2.20197	4.47057	5.3152e-05	0.0086691	0.00826934	26	evm.model.Chr3.1783/evm.model.Chr3.1782/evm.model.Chr1.1607/evm.model.Chr7.1906/evm.model.Chr1.2167/evm.model.Chr6.19/evm.model.Chr3.1786/evm.model.Chr7.1568/evm.model.Chr8.1647/evm.model.Chr7.934/evm.model.Chr1.1428/evm.model.Chr3.1784/evm.model.Chr4.2391/evm.model.Chr4.538/evm.model.Chr8.1015/evm.model.Chr4.1241/evm.model.Chr3.383/evm.model.Chr1.2403/evm.model.Chr2.2969/evm.model.Chr1.422/evm.m…	-|INRPK1|-|Belongs to the protein kinase superfamily. Ser Thr protein kinase family/PEPR1|INRPK1|-|Belongs to the protein kinase superfamily. Ser Thr protein kinase family/APT1|APT1|-|Adenine phosphoribosyltransferase/ATCOAD|COAD|-|Cytidylyltransferase-like/HXK3|HXK2|-|Belongs to the hexokinase family/-|-|-|Belongs to the pyruvate kinase family/PEPR1|INRPK1|-|Belongs to the protein kinase superfa…
WW-vs-KLD_FM	Down-DEGs	Biological Process	GO:0019941	Modification-dependent protein catabolic process	0.0440917	75/1701	346/12101	0.216763	1.54206	4.13718	6.22682e-05	0.00913466	0.00871343	75	evm.model.Chr5.1609/evm.model.Chr5.1616/evm.model.Chr5.1610/evm.model.Chr1.660/evm.model.Chr8.2789/evm.model.Chr3.728/evm.model.Chr3.729/evm.model.Chr2.1008/evm.model.Chr2.1013.1/evm.model.Chr1.1920/evm.model.Chr5.727/evm.model.Chr7.1545/evm.model.Chr2.3046/evm.model.Chr1.4190/evm.model.Chr1.3317/evm.model.Chr1.1251/evm.model.Chr3.1506/evm.model.Chr3.3105/evm.model.Chr6.3271/evm.model.Chr1.5048/e…	DDB1A|DDB1|DDB1A|DNA damage-binding protein/DDB1A|DDB1A|DDB1A|DNA damage-binding protein/DDB1A|DDB1A|DDB1A|DNA damage-binding protein/ATL6|ATL6|-|RING-H2 finger protein/ATL5|ATL5|-|RING-H2 finger protein/KFB20|-|-|F-box kelch-repeat protein/KFB01|-|-|F-box kelch-repeat protein/EMB2454|BTS|-|ubiquitin protein ligase activity/EMB2454|BTS|-|ubiquitin protein ligase activity/ATL63|ATL63|-|RING-H2 fin…
WW-vs-KLD_FM	Down-DEGs	Biological Process	GO:0043455	Regulation of secondary metabolic process	0.010582	18/1701	49/12101	0.367347	2.61332	4.57634	6.2849e-05	0.00913466	0.00871343	18	evm.model.Chr7.2800/evm.model.Chr3.728/evm.model.Chr3.729/evm.model.Chr8.2747/evm.model.Chr5.1568_evm.model.Chr5.1570_evm.model.Chr5.1571/evm.model.Chr7.2803/evm.model.Chr5.1564/evm.model.Chr5.1569/evm.model.Chr6.2188/evm.model.Chr5.521_evm.model.Chr5.522/evm.model.Chr5.1567/evm.model.Chr5.1640/evm.model.Chr4.1827/evm.model.Chr7.1155/evm.model.Chr7.1146/evm.model.Chr1.2707/evm.model.Chr1.3736/evm…	ENODL14|ENODL14|-|Blue copper protein-like/KFB20|-|-|F-box kelch-repeat protein/KFB01|-|-|F-box kelch-repeat protein/NHL6|NHL6|-|Late embryogenesis abundant protein/ATDDF1|DREB1F|-|Dehydration-responsive element-binding protein/ATBCB|-|-|Plastocyanin-like domain/ATDDF1|DREB1F|-|Dehydration-responsive element-binding protein/ATDDF1|DREB1F|-|Dehydration-responsive element-binding protein/NFL|BHLH93…
WW-vs-KLD_FM	Down-DEGs	Biological Process	GO:0009753	Response to jasmonic acid	0.0276308	47/1701	191/12101	0.246073	1.75058	4.22848	6.44075e-05	0.00913466	0.00871343	47	evm.model.Chr7.1656/evm.model.Chr1.4896/evm.model.Chr1.4883/evm.model.Chr5.266/evm.model.Chr7.139/evm.model.Chr7.1655/evm.model.Chr2.2506/evm.model.Chr4.1743/evm.model.Chr8.1410/evm.model.Chr1.420/evm.model.Chr3.1783/evm.model.Chr5.521_evm.model.Chr5.522/evm.model.Chr3.2452/evm.model.Chr3.1782/evm.model.Chr5.1993/evm.model.Chr1.5550/evm.model.Chr3.757/evm.model.Chr1.1685/evm.model.Chr1.3207/evm.m…	-|-|-|acetyltransferase At3g50280-like/AtMYB108|MYB108|MYB108|Transcription factor/AtMYB108|MYB108|MYB108|Transcription factor/AtMYB116|MYB62|-|transcription factor/LBD20|LBD20|-|LOB domain-containing protein/-|-|-|acetyltransferase At3g50280-like/MYB70|MYB73|-|Transcription factor/ANAC72|JA2L|NAC4|NAC domain-containing protein/MYB105|CSA|-|transcription factor/ATMYB3|MYB3|-|transcription regulat…
WW-vs-KLD_FM	Down-DEGs	Molecular Function	GO:0004842	Ubiquitin-protein transferase activity	0.047619	81/1701	384/12101	0.210938	1.50062	4.03175	8.63088e-05	0.0109768	0.0104707	81	evm.model.Chr1.660/evm.model.Chr8.2789/evm.model.Chr2.1008/evm.model.Chr2.1013.1/evm.model.Chr1.1920/evm.model.Chr7.1262/evm.model.Chr5.727/evm.model.Chr7.1545/evm.model.Chr2.3046/evm.model.Chr2.2513/evm.model.Chr1.4190/evm.model.Chr1.1251/evm.model.Chr6.3271/evm.model.Chr1.5048/evm.model.Chr8.1456/evm.model.Chr2.1904/evm.model.Chr4.1939/evm.model.Chr6.3297/evm.model.Chr4.1704/evm.model.Chr6.543/…	ATL6|ATL6|-|RING-H2 finger protein/ATL5|ATL5|-|RING-H2 finger protein/EMB2454|BTS|-|ubiquitin protein ligase activity/EMB2454|BTS|-|ubiquitin protein ligase activity/ATL63|ATL63|-|RING-H2 finger protein/PUB23|PUB23|-|RING-type E3 ubiquitin transferase/DAFL2|ATL74|-|RING-H2 finger protein/-|-|-|Ring finger domain/ATL96|ATL21B|-|RING-H2 finger protein/ATPUB13|PUB1|-|RING-type E3 ubiquitin transfera…
WW-vs-KLD_FM	Down-DEGs	Biological Process	GO:0009187	Cyclic nucleotide metabolic process	0.00411523	7/1701	10/12101	0.7	4.97984	5.09169	8.70548e-05	0.0109768	0.0104707	7	evm.model.Chr3.1783/evm.model.Chr3.1782/evm.model.Chr3.1786/evm.model.Chr3.1784/evm.model.Chr1.2403/evm.model.Chr1.2401/evm.model.Chr3.1785	-|INRPK1|-|Belongs to the protein kinase superfamily. Ser Thr protein kinase family/PEPR1|INRPK1|-|Belongs to the protein kinase superfamily. Ser Thr protein kinase family/PEPR1|INRPK1|-|Belongs to the protein kinase superfamily. Ser Thr protein kinase family/PEPR2|INRPK1|-|Belongs to the protein kinase superfamily. Ser Thr protein kinase family/PSKR1|PSKR|-|Phytosulfokine receptor/PSKR1|PSKR|-|P…
WW-vs-KLD_FM	Down-DEGs	Biological Process	GO:0019693	Ribose phosphate metabolic process	0.0217519	37/1701	141/12101	0.262411	1.86681	4.18692	9.15086e-05	0.0109768	0.0104707	37	evm.model.Chr3.1783/evm.model.Chr3.1782/evm.model.Chr1.1607/evm.model.Chr7.1906/evm.model.Chr1.2167/evm.model.Chr6.19/evm.model.Chr3.1786/evm.model.Chr6.2821.6/evm.model.Chr7.1568/evm.model.Chr8.1647/evm.model.Chr7.934/evm.model.Chr1.1428/evm.model.Chr3.1784/evm.model.Chr4.2391/evm.model.Chr4.538/evm.model.Chr7.2459/evm.model.Chr1.1413/evm.model.Chr5.491.3/evm.model.Chr4.1241/evm.model.Chr6.1589/…	-|INRPK1|-|Belongs to the protein kinase superfamily. Ser Thr protein kinase family/PEPR1|INRPK1|-|Belongs to the protein kinase superfamily. Ser Thr protein kinase family/APT1|APT1|-|Adenine phosphoribosyltransferase/ATCOAD|COAD|-|Cytidylyltransferase-like/HXK3|HXK2|-|Belongs to the hexokinase family/-|-|-|Belongs to the pyruvate kinase family/PEPR1|INRPK1|-|Belongs to the protein kinase superfa…
WW-vs-KLD_FM	Down-DEGs	Molecular Function	GO:0001653	Peptide receptor activity	0.00529101	9/1701	16/12101	0.5625	4.00165	4.85876	9.42217e-05	0.0109768	0.0104707	9	evm.model.Chr1.507/evm.model.Chr3.1783/evm.model.Chr3.1782/evm.model.Chr3.1786/evm.model.Chr3.1784/evm.model.Chr1.2403/evm.model.Chr1.2401/evm.model.Chr3.1785/evm.model.Chr8.443	LRR XI-23|RLK7|-|Belongs to the protein kinase superfamily. Ser Thr protein kinase family/-|INRPK1|-|Belongs to the protein kinase superfamily. Ser Thr protein kinase family/PEPR1|INRPK1|-|Belongs to the protein kinase superfamily. Ser Thr protein kinase family/PEPR1|INRPK1|-|Belongs to the protein kinase superfamily. Ser Thr protein kinase family/PEPR2|INRPK1|-|Belongs to the protein kinase supe…
WW-vs-KLD_FM	Down-DEGs	Biological Process	GO:0016115	Terpenoid catabolic process	0.00529101	9/1701	16/12101	0.5625	4.00165	4.85876	9.42217e-05	0.0109768	0.0104707	9	evm.model.Chr1.4881/evm.model.Chr3.1938/evm.model.Chr1.4894/evm.model.Chr3.1937/evm.model.Chr3.1936/evm.model.Chr6.2188/evm.model.Chr4.1393/evm.model.Chr2.3/evm.model.Chr2.384	ATGA2OX6|GA2OX2|-|Belongs to the iron ascorbate-dependent oxidoreductase family/HYR1|GT3|-|Belongs to the UDP-glycosyltransferase family/ATGA2OX6|GA2OX2|-|Belongs to the iron ascorbate-dependent oxidoreductase family/UGT71B6|GT6|-|Belongs to the UDP-glycosyltransferase family/UGT71B6|UGT71A16|-|Belongs to the UDP-glycosyltransferase family/NFL|BHLH93|-|transcription factor/GA2OX1|GA2OX1|GA2ox1|Be…
WW-vs-KLD_FM	Down-DEGs	Molecular Function	GO:0016705	Oxidoreductase activity, acting on paired donors, with incorporation or reduction of molecular oxygen	0.021164	36/1701	137/12101	0.262774	1.86939	4.13869	0.000109796	0.0123501	0.0117806	36	evm.model.Chr1.4881/evm.model.Chr1.4894/evm.model.Chr1.5834/evm.model.Chr2.1822/evm.model.Chr1.1512/evm.model.Chr1.5464/evm.model.Chr1.2227/evm.model.Chr2.2792/evm.model.Chr7.1993/evm.model.Chr4.1939/evm.model.Chr6.683/evm.model.Chr3.2852/evm.model.Chr7.1065/evm.model.Chr1.3463_evm.model.Chr1.3464/evm.model.Chr5.293/evm.model.Chr4.1393/evm.model.Chr6.1672/evm.model.Chr7.2767/evm.model.Chr8.2042/e…	ATGA2OX6|GA2OX2|-|Belongs to the iron ascorbate-dependent oxidoreductase family/ATGA2OX6|GA2OX2|-|Belongs to the iron ascorbate-dependent oxidoreductase family/CYP716A1|CYP716A17|-|Cytochrome p450/AtSLD2|SLD2|-|Delta(8)-fatty-acid desaturase-like/CYP707A4|CYP707A1|-|Belongs to the cytochrome P450 family/ATPXG2|SOP1|-|Caleosin related protein/-|P4H3|-|prolyl 4-hydroxylase/AT2353|GA20OX2|GA20ox1|Be…
WW-vs-KLD_FM	Down-DEGs	Molecular Function	GO:0001067	Transcription regulatory region nucleic acid binding	0.0429159	73/1701	343/12101	0.212828	1.51407	3.90598	0.000142297	0.0149733	0.0142828	73	evm.model.Chr3.1011/evm.model.Chr2.3196/evm.model.Chr2.1948/evm.model.Chr5.1568_evm.model.Chr5.1570_evm.model.Chr5.1571/evm.model.Chr1.4896/evm.model.Chr2.2993/evm.model.Chr1.4883/evm.model.Chr5.266/evm.model.Chr5.1564/evm.model.Chr2.2506/evm.model.Chr5.1569/evm.model.Chr6.2873/evm.model.Chr4.2011/evm.model.Chr1.718/evm.model.Chr2.2784/evm.model.Chr2.2783/evm.model.Chr1.2422/evm.model.Chr8.1749/e…	ATWRKY40|WRKY40|WRKY40|WRKY transcription factor/AtMYB9|MYB93|-|transcription factor/ATMYB7|MYB4|MYBPA1|SANT SWI3, ADA2, N-CoR and TFIIIB'' DNA-binding domains/ATDDF1|DREB1F|-|Dehydration-responsive element-binding protein/AtMYB108|MYB108|MYB108|Transcription factor/ATWRKY53|WRKY53|WRKY30|WRKY transcription factor/AtMYB108|MYB108|MYB108|Transcription factor/AtMYB116|MYB62|-|transcription factor/A…
WW-vs-KLD_FM	Down-DEGs	Biological Process	GO:0009409	Response to cold	0.0429159	73/1701	344/12101	0.212209	1.50967	3.87834	0.000156384	0.0159414	0.0152063	73	evm.model.Chr8.2786_evm.model.Chr8.2787/evm.model.Chr7.2800/evm.model.Chr5.1568_evm.model.Chr5.1570_evm.model.Chr5.1571/evm.model.Chr5.1023/evm.model.Chr7.2803/evm.model.Chr5.2425/evm.model.Chr1.5102/evm.model.Chr2.1986/evm.model.Chr1.1714/evm.model.Chr5.1564/evm.model.Chr5.1569/evm.model.Chr2.1822/evm.model.Chr5.727/evm.model.Chr2.2042/evm.model.Chr4.1186/evm.model.Chr3.54/evm.model.Chr8.1103/ev…	-|PME7|-|pectinesterase pectinesterase inhibitor/ENODL14|ENODL14|-|Blue copper protein-like/ATDDF1|DREB1F|-|Dehydration-responsive element-binding protein/ELIP1|ELIP1|ELIP|Early light-induced protein/ATBCB|-|-|Plastocyanin-like domain/ATAOX1A|AOX1A|-|Belongs to the alternative oxidase family/XTH22|XTH22|-|Catalyzes xyloglucan endohydrolysis (XEH) and or endotransglycosylation (XET). Cleaves and r…
WW-vs-KLD_FM	Down-DEGs	Biological Process	GO:0008300	Isoprenoid catabolic process	0.00529101	9/1701	17/12101	0.529412	3.76626	4.61573	0.000175267	0.0166447	0.0158772	9	evm.model.Chr1.4881/evm.model.Chr3.1938/evm.model.Chr1.4894/evm.model.Chr3.1937/evm.model.Chr3.1936/evm.model.Chr6.2188/evm.model.Chr4.1393/evm.model.Chr2.3/evm.model.Chr2.384	ATGA2OX6|GA2OX2|-|Belongs to the iron ascorbate-dependent oxidoreductase family/HYR1|GT3|-|Belongs to the UDP-glycosyltransferase family/ATGA2OX6|GA2OX2|-|Belongs to the iron ascorbate-dependent oxidoreductase family/UGT71B6|GT6|-|Belongs to the UDP-glycosyltransferase family/UGT71B6|UGT71A16|-|Belongs to the UDP-glycosyltransferase family/NFL|BHLH93|-|transcription factor/GA2OX1|GA2OX1|GA2ox1|Be…
WW-vs-KLD_FM	Down-DEGs	Biological Process	GO:0030163	Protein catabolic process	0.0564374	96/1701	481/12101	0.199584	1.41985	3.80009	0.000176931	0.0166447	0.0158772	96	evm.model.Chr5.1609/evm.model.Chr5.1616/evm.model.Chr5.1610/evm.model.Chr1.660/evm.model.Chr8.2789/evm.model.Chr1.4460/evm.model.Chr1.4452/evm.model.Chr3.728/evm.model.Chr3.729/evm.model.Chr2.2072/evm.model.Chr2.1008/evm.model.Chr2.1013.1/evm.model.Chr1.1920/evm.model.Chr7.1374.1/evm.model.Chr1.1555/evm.model.Chr5.727/evm.model.Chr7.1545/evm.model.Chr2.3046/evm.model.Chr1.4190/evm.model.Chr1.3317…	DDB1A|DDB1|DDB1A|DNA damage-binding protein/DDB1A|DDB1A|DDB1A|DNA damage-binding protein/DDB1A|DDB1A|DDB1A|DNA damage-binding protein/ATL6|ATL6|-|RING-H2 finger protein/ATL5|ATL5|-|RING-H2 finger protein/-|GIP2|-|Belongs to the peptidase A1 family/-|GIP2|-|Belongs to the peptidase A1 family/KFB20|-|-|F-box kelch-repeat protein/KFB01|-|-|F-box kelch-repeat protein/-|RD19D|-|Belongs to the peptidas…
WW-vs-KLD_FM	Down-DEGs	Molecular Function	GO:0019787	Ubiquitin-like protein transferase activity	0.0482069	82/1701	398/12101	0.20603	1.46571	3.82064	0.000178592	0.0166447	0.0158772	82	evm.model.Chr1.660/evm.model.Chr8.2789/evm.model.Chr2.1008/evm.model.Chr2.1013.1/evm.model.Chr1.1920/evm.model.Chr7.1262/evm.model.Chr5.727/evm.model.Chr7.1545/evm.model.Chr2.3046/evm.model.Chr2.2513/evm.model.Chr1.4190/evm.model.Chr1.1251/evm.model.Chr6.3271/evm.model.Chr1.5048/evm.model.Chr8.1456/evm.model.Chr2.1904/evm.model.Chr4.1939/evm.model.Chr6.3297/evm.model.Chr4.1704/evm.model.Chr6.543/…	ATL6|ATL6|-|RING-H2 finger protein/ATL5|ATL5|-|RING-H2 finger protein/EMB2454|BTS|-|ubiquitin protein ligase activity/EMB2454|BTS|-|ubiquitin protein ligase activity/ATL63|ATL63|-|RING-H2 finger protein/PUB23|PUB23|-|RING-type E3 ubiquitin transferase/DAFL2|ATL74|-|RING-H2 finger protein/-|-|-|Ring finger domain/ATL96|ATL21B|-|RING-H2 finger protein/ATPUB13|PUB1|-|RING-type E3 ubiquitin transfera…
WW-vs-KLD_FM	Down-DEGs	Biological Process	GO:0009150	Purine ribonucleotide metabolic process	0.0182246	31/1701	115/12101	0.269565	1.9177	3.9989	0.00019543	0.0177082	0.0168916	31	evm.model.Chr3.1783/evm.model.Chr3.1782/evm.model.Chr1.1607/evm.model.Chr7.1906/evm.model.Chr1.2167/evm.model.Chr6.19/evm.model.Chr3.1786/evm.model.Chr6.2821.6/evm.model.Chr7.1568/evm.model.Chr8.1647/evm.model.Chr7.934/evm.model.Chr1.1428/evm.model.Chr3.1784/evm.model.Chr4.2391/evm.model.Chr4.538/evm.model.Chr7.2459/evm.model.Chr4.1241/evm.model.Chr6.1589/evm.model.Chr3.383/evm.model.Chr1.2403/ev…	-|INRPK1|-|Belongs to the protein kinase superfamily. Ser Thr protein kinase family/PEPR1|INRPK1|-|Belongs to the protein kinase superfamily. Ser Thr protein kinase family/APT1|APT1|-|Adenine phosphoribosyltransferase/ATCOAD|COAD|-|Cytidylyltransferase-like/HXK3|HXK2|-|Belongs to the hexokinase family/-|-|-|Belongs to the pyruvate kinase family/PEPR1|INRPK1|-|Belongs to the protein kinase superfa…
WW-vs-KLD_FM	Down-DEGs	Biological Process	GO:0009651	Response to salt stress	0.0534979	91/1701	455/12101	0.2	1.42281	3.71784	0.000240369	0.0211915	0.0202143	91	evm.model.Chr1.4393/evm.model.Chr8.2663/evm.model.Chr1.4896/evm.model.Chr1.4883/evm.model.Chr5.745/evm.model.Chr1.4399/evm.model.Chr2.2962/evm.model.Chr3.1938/evm.model.Chr7.2561/evm.model.Chr2.2506/evm.model.Chr6.2873/evm.model.Chr1.4392/evm.model.Chr3.1937/evm.model.Chr3.54/evm.model.Chr3.1936/evm.model.Chr1.847/evm.model.Chr8.1410/evm.model.Chr1.420/evm.model.Chr6.2784/evm.model.Chr2.2877.8/ev…	MSS1|STP13|-|Belongs to the major facilitator superfamily. Sugar transporter (TC 2.A.1.1) family/ATTSPO|TSPO|-|Translocator protein homolog/AtMYB108|MYB108|MYB108|Transcription factor/AtMYB108|MYB108|MYB108|Transcription factor/SRO5|SRO5|-|inactive poly ADP-ribose polymerase/MSS1|MST4|-|Belongs to the major facilitator superfamily. Sugar transporter (TC 2.A.1.1) family/SLAH3|SLAH3|-|S-type anion …
WW-vs-KLD_FM	Down-DEGs	Biological Process	GO:0016036	Cellular response to phosphate starvation	0.0117578	20/1701	63/12101	0.31746	2.25843	4.04995	0.000257908	0.0211949	0.0202175	20	evm.model.Chr6.2198/evm.model.Chr2.1123/evm.model.Chr2.76/evm.model.Chr3.512/evm.model.Chr4.2011/evm.model.Chr2.1476/evm.model.Chr1.5540/evm.model.Chr6.2196/evm.model.Chr3.511/evm.model.Chr1.2774/evm.model.Chr1.2707/evm.model.Chr4.444/evm.model.Chr4.170/evm.model.Chr6.1951/evm.model.Chr1.2817/evm.model.Chr4.169/evm.model.Chr7.2855/evm.model.Chr1.5810/evm.model.Chr6.2733_evm.model.Chr6.2734/evm.mo…	PCK1|PCK1|-|Phosphoenolpyruvate carboxykinase ATP/NPC3|NPC3|-|phospholipase/MAN1|DTX43|-|Belongs to the multi antimicrobial extrusion (MATE) (TC 2.A.66.1) family/AtPEPC1|-|-|Inorganic pyrophosphatase/AtWRKY42|WRKY42|-|WRKY Transcription Factor/SPX3|SPX3|SPX3|SPX domain-containing protein/ATPT4|PT1|-|Inorganic phosphate transporter/PCK1|PCK1|-|Phosphoenolpyruvate carboxykinase ATP/AtPEPC1|-|-|Inor…
WW-vs-KLD_FM	Down-DEGs	Biological Process	GO:0006163	Purine nucleotide metabolic process	0.0188125	32/1701	122/12101	0.262295	1.86598	3.88782	0.000267762	0.0211949	0.0202175	32	evm.model.Chr3.1783/evm.model.Chr3.1782/evm.model.Chr1.1607/evm.model.Chr7.1906/evm.model.Chr1.2167/evm.model.Chr6.19/evm.model.Chr3.1786/evm.model.Chr6.2821.6/evm.model.Chr7.1568/evm.model.Chr8.1647/evm.model.Chr7.934/evm.model.Chr1.1428/evm.model.Chr3.1784/evm.model.Chr4.2391/evm.model.Chr4.538/evm.model.Chr7.2459/evm.model.Chr8.1015/evm.model.Chr4.1241/evm.model.Chr6.1589/evm.model.Chr3.383/ev…	-|INRPK1|-|Belongs to the protein kinase superfamily. Ser Thr protein kinase family/PEPR1|INRPK1|-|Belongs to the protein kinase superfamily. Ser Thr protein kinase family/APT1|APT1|-|Adenine phosphoribosyltransferase/ATCOAD|COAD|-|Cytidylyltransferase-like/HXK3|HXK2|-|Belongs to the hexokinase family/-|-|-|Belongs to the pyruvate kinase family/PEPR1|INRPK1|-|Belongs to the protein kinase superfa…
WW-vs-KLD_FM	Down-DEGs	Biological Process	GO:0009687	Abscisic acid metabolic process	0.00646678	11/1701	25/12101	0.44	3.13018	4.31175	0.000272896	0.0211949	0.0202175	11	evm.model.Chr3.1938/evm.model.Chr3.1937/evm.model.Chr3.1936/evm.model.Chr6.683/evm.model.Chr4.768/evm.model.Chr6.1672/evm.model.Chr3.2033/evm.model.Chr6.552/evm.model.Chr6.1677/evm.model.Chr6.551/evm.model.Chr4.1389	HYR1|GT3|-|Belongs to the UDP-glycosyltransferase family/UGT71B6|GT6|-|Belongs to the UDP-glycosyltransferase family/UGT71B6|UGT71A16|-|Belongs to the UDP-glycosyltransferase family/CYP707A2|CYP707A2|CYP707A2|Belongs to the cytochrome P450 family/NCED5|NCED2|NCED2|9-cis-epoxycarotenoid dioxygenase/-|MO3|-|Zeaxanthin epoxidase, chloroplastic-like/XERICO|XERICO|-|E3 ubiquitin-protein ligase/UGT71D1…
WW-vs-KLD_FM	Down-DEGs	Biological Process	GO:0043288	Apocarotenoid metabolic process	0.00646678	11/1701	25/12101	0.44	3.13018	4.31175	0.000272896	0.0211949	0.0202175	11	evm.model.Chr3.1938/evm.model.Chr3.1937/evm.model.Chr3.1936/evm.model.Chr6.683/evm.model.Chr4.768/evm.model.Chr6.1672/evm.model.Chr3.2033/evm.model.Chr6.552/evm.model.Chr6.1677/evm.model.Chr6.551/evm.model.Chr4.1389	HYR1|GT3|-|Belongs to the UDP-glycosyltransferase family/UGT71B6|GT6|-|Belongs to the UDP-glycosyltransferase family/UGT71B6|UGT71A16|-|Belongs to the UDP-glycosyltransferase family/CYP707A2|CYP707A2|CYP707A2|Belongs to the cytochrome P450 family/NCED5|NCED2|NCED2|9-cis-epoxycarotenoid dioxygenase/-|MO3|-|Zeaxanthin epoxidase, chloroplastic-like/XERICO|XERICO|-|E3 ubiquitin-protein ligase/UGT71D1…
WW-vs-KLD_FM	Down-DEGs	Biological Process	GO:1902644	Tertiary alcohol metabolic process	0.00646678	11/1701	25/12101	0.44	3.13018	4.31175	0.000272896	0.0211949	0.0202175	11	evm.model.Chr3.1938/evm.model.Chr3.1937/evm.model.Chr3.1936/evm.model.Chr6.683/evm.model.Chr4.768/evm.model.Chr6.1672/evm.model.Chr3.2033/evm.model.Chr6.552/evm.model.Chr6.1677/evm.model.Chr6.551/evm.model.Chr4.1389	HYR1|GT3|-|Belongs to the UDP-glycosyltransferase family/UGT71B6|GT6|-|Belongs to the UDP-glycosyltransferase family/UGT71B6|UGT71A16|-|Belongs to the UDP-glycosyltransferase family/CYP707A2|CYP707A2|CYP707A2|Belongs to the cytochrome P450 family/NCED5|NCED2|NCED2|9-cis-epoxycarotenoid dioxygenase/-|MO3|-|Zeaxanthin epoxidase, chloroplastic-like/XERICO|XERICO|-|E3 ubiquitin-protein ligase/UGT71D1…
WW-vs-KLD_FM	Down-DEGs	Biological Process	GO:0080167	Response to karrikin	0.015873	27/1701	97/12101	0.278351	1.9802	3.91982	0.000281068	0.021322	0.0203387	27	evm.model.Chr5.1023/evm.model.Chr3.17/evm.model.Chr3.16/evm.model.Chr2.2487/evm.model.Chr4.2368/evm.model.Chr2.2792/evm.model.Chr5.521_evm.model.Chr5.522/evm.model.Chr4.1939/evm.model.Chr1.3160/evm.model.Chr3.473/evm.model.Chr2.2618/evm.model.Chr5.2428/evm.model.Chr1.5567/evm.model.Chr3.2033/evm.model.Chr6.1859/evm.model.Chr2.2237/evm.model.Chr2.3164/evm.model.Chr2.2400/evm.model.Chr5.600.1/evm.m…	ELIP1|ELIP1|ELIP|Early light-induced protein/RS4|STS1|STS|Stachyose/RS4|STS1|STS|Stachyose/JAO2|JOX2|-|Belongs to the iron ascorbate-dependent oxidoreductase family/ABCG15|ABCG15|-|ABC transporter G family member/AT2353|GA20OX2|GA20ox1|Belongs to the iron ascorbate-dependent oxidoreductase family/MYB94|MYB306|MYB31|Myb-related protein 306-like/FADA|FAD4|-|Fatty acid desaturase 4/ATGSTU17|GSTU17|G…
WW-vs-KLD_FM	Down-DEGs	Biological Process	GO:0009620	Response to fungus	0.0399765	68/1701	322/12101	0.21118	1.50235	3.69492	0.000299879	0.0217657	0.020762	68	evm.model.Chr1.660/evm.model.Chr3.1011/evm.model.Chr8.2786_evm.model.Chr8.2787/evm.model.Chr6.2913.1/evm.model.Chr6.2914/evm.model.Chr1.817/evm.model.Chr1.816/evm.model.Chr5.1112/evm.model.Chr6.2198/evm.model.Chr1.4896/evm.model.Chr1.4883/evm.model.Chr6.1767/evm.model.Chr2.2506/evm.model.Chr1.3586/evm.model.Chr8.421/evm.model.Chr8.1055/evm.model.Chr8.1329.1/evm.model.Chr2.2513/evm.model.Chr8.1410…	ATL6|ATL6|-|RING-H2 finger protein/ATWRKY40|WRKY40|WRKY40|WRKY transcription factor/-|PME7|-|pectinesterase pectinesterase inhibitor/-|-|-|LURP-one-related/-|-|-|LURP-one-related/B29|NIA|NIA1|Nitrate reductase is a key enzyme involved in the first step of nitrate assimilation in plants, fungi and bacteria/NR1|NIA1|NIA1|Nitrate reductase is a key enzyme involved in the first step of nitrate assimi…
WW-vs-KLD_FM	Down-DEGs	Biological Process	GO:0016567	Protein ubiquitination	0.0499706	85/1701	422/12101	0.201422	1.43292	3.66095	0.000300262	0.0217657	0.020762	85	evm.model.Chr1.660/evm.model.Chr8.2789/evm.model.UTG378.10/evm.model.Chr2.1008/evm.model.Chr2.1013.1/evm.model.Chr5.1633.4/evm.model.Chr1.1920/evm.model.Chr7.1262/evm.model.Chr5.727/evm.model.Chr7.1545/evm.model.Chr2.3046/evm.model.Chr2.2513/evm.model.Chr1.4190/evm.model.Chr1.5360/evm.model.Chr1.1251/evm.model.Chr6.3271/evm.model.Chr1.5048/evm.model.Chr8.1456/evm.model.Chr2.1904/evm.model.Chr4.19…	ATL6|ATL6|-|RING-H2 finger protein/ATL5|ATL5|-|RING-H2 finger protein/CUL4|CUL4|-|Belongs to the cullin family/EMB2454|BTS|-|ubiquitin protein ligase activity/EMB2454|BTS|-|ubiquitin protein ligase activity/CUL4|CUL4|-|Belongs to the cullin family/ATL63|ATL63|-|RING-H2 finger protein/PUB23|PUB23|-|RING-type E3 ubiquitin transferase/DAFL2|ATL74|-|RING-H2 finger protein/-|-|-|Ring finger domain/ATL…
WW-vs-KLD_FM	Down-DEGs	Biological Process	GO:0006979	Response to oxidative stress	0.0411523	70/1701	334/12101	0.209581	1.49097	3.67978	0.00031037	0.0220093	0.0209943	70	evm.model.Chr7.2800/evm.model.Chr4.2456/evm.model.Chr7.2467_evm.model.Chr7.2468/evm.model.Chr7.2803/evm.model.Chr2.2993/evm.model.Chr6.3404/evm.model.Chr3.2054.2/evm.model.Chr2.76/evm.model.Chr3.2068/evm.model.Chr3.2067/evm.model.Chr3.17/evm.model.Chr5.939/evm.model.Chr2.3099/evm.model.Chr3.16/evm.model.Chr4.1381/evm.model.Chr3.54/evm.model.Chr1.507/evm.model.Chr6.2784/evm.model.Chr2.2877.8/evm.m…	ENODL14|ENODL14|-|Blue copper protein-like/-|DBR|-|2-alkenal reductase (NADP( )-dependent)-like/ACO1|ACO1|-|Belongs to the iron ascorbate-dependent oxidoreductase family/ATBCB|-|-|Plastocyanin-like domain/ATWRKY53|WRKY53|WRKY30|WRKY transcription factor/-|-|-|Vacuolar iron transporter homolog/ATNUDT2|NUDT2|-|Nudix hydrolase/MAN1|DTX43|-|Belongs to the multi antimicrobial extrusion (MATE) (TC 2.A.…
WW-vs-KLD_FM	Down-DEGs	Biological Process	GO:0009617	Response to bacterium	0.0470312	80/1701	395/12101	0.202532	1.44082	3.60234	0.000374508	0.0251062	0.0239484	80	evm.model.Chr7.1656/evm.model.Chr4.270.2/evm.model.Chr3.1011/evm.model.Chr5.1112/evm.model.Chr2.2993/evm.model.Chr4.288/evm.model.Chr3.1577/evm.model.Chr7.1655/evm.model.Chr2.2506/evm.model.Chr2.2937/evm.model.Chr7.2930/evm.model.Chr2.2513/evm.model.Chr4.287/evm.model.Chr8.1410/evm.model.Chr2.2877.8/evm.model.Chr3.1783/evm.model.Chr3.2452/evm.model.Chr1.3851/evm.model.Chr3.1782/evm.model.Chr5.199…	-|-|-|acetyltransferase At3g50280-like/CRK25|CRK25|-|Cysteine-rich receptor-like protein kinase/ATWRKY40|WRKY40|WRKY40|WRKY transcription factor/DLO2|DLO2|-|Belongs to the iron ascorbate-dependent oxidoreductase family/ATWRKY53|WRKY53|WRKY30|WRKY transcription factor/TPS14|-|LIS|(3S,6E)-nerolidol synthase/-|PPME1|-|Pectinesterase/-|-|-|acetyltransferase At3g50280-like/MYB70|MYB73|-|Transcription …
WW-vs-KLD_FM	Down-DEGs	Biological Process	GO:0032446	Protein modification by small protein conjugation	0.0517343	88/1701	443/12101	0.198646	1.41317	3.58304	0.000382204	0.0251062	0.0239484	88	evm.model.Chr1.660/evm.model.Chr8.2789/evm.model.UTG378.10/evm.model.Chr2.1008/evm.model.Chr2.1013.1/evm.model.Chr5.1633.4/evm.model.Chr1.1920/evm.model.Chr7.1262/evm.model.Chr5.727/evm.model.Chr7.1545/evm.model.Chr2.3046/evm.model.Chr2.2513/evm.model.Chr1.4190/evm.model.Chr1.5360/evm.model.Chr1.1251/evm.model.Chr6.3271/evm.model.Chr1.5048/evm.model.Chr8.1456/evm.model.Chr2.1904/evm.model.Chr4.19…	ATL6|ATL6|-|RING-H2 finger protein/ATL5|ATL5|-|RING-H2 finger protein/CUL4|CUL4|-|Belongs to the cullin family/EMB2454|BTS|-|ubiquitin protein ligase activity/EMB2454|BTS|-|ubiquitin protein ligase activity/CUL4|CUL4|-|Belongs to the cullin family/ATL63|ATL63|-|RING-H2 finger protein/PUB23|PUB23|-|RING-type E3 ubiquitin transferase/DAFL2|ATL74|-|RING-H2 finger protein/-|-|-|Ring finger domain/ATL…
WW-vs-KLD_FM	Down-DEGs	Biological Process	GO:0042594	Response to starvation	0.0235156	40/1701	167/12101	0.239521	1.70396	3.70462	0.000398162	0.0251062	0.0239484	40	evm.model.Chr6.2198/evm.model.Chr2.1123/evm.model.Chr7.2467_evm.model.Chr7.2468/evm.model.Chr2.76/evm.model.Chr3.512/evm.model.Chr4.2011/evm.model.Chr2.1476/evm.model.Chr1.5540/evm.model.Chr6.2196/evm.model.Chr5.2059/evm.model.Chr3.511/evm.model.Chr1.2774/evm.model.Chr1.2707/evm.model.Chr4.444/evm.model.Chr4.170/evm.model.Chr6.1951/evm.model.Chr1.2817/evm.model.Chr4.169/evm.model.Chr1.5676/evm.mo…	PCK1|PCK1|-|Phosphoenolpyruvate carboxykinase ATP/NPC3|NPC3|-|phospholipase/ACO1|ACO1|-|Belongs to the iron ascorbate-dependent oxidoreductase family/MAN1|DTX43|-|Belongs to the multi antimicrobial extrusion (MATE) (TC 2.A.66.1) family/AtPEPC1|-|-|Inorganic pyrophosphatase/AtWRKY42|WRKY42|-|WRKY Transcription Factor/SPX3|SPX3|SPX3|SPX domain-containing protein/ATPT4|PT1|-|Inorganic phosphate tran…
WW-vs-KLD_FM	Down-DEGs	Biological Process	GO:0009260	Ribonucleotide biosynthetic process	0.0146972	25/1701	89/12101	0.280899	1.99833	3.82287	0.000400221	0.0251062	0.0239484	25	evm.model.Chr3.1783/evm.model.Chr3.1782/evm.model.Chr1.1607/evm.model.Chr7.1906/evm.model.Chr1.2167/evm.model.Chr6.19/evm.model.Chr3.1786/evm.model.Chr7.1568/evm.model.Chr8.1647/evm.model.Chr7.934/evm.model.Chr1.1428/evm.model.Chr3.1784/evm.model.Chr4.2391/evm.model.Chr4.538/evm.model.Chr4.1241/evm.model.Chr3.383/evm.model.Chr1.2403/evm.model.Chr2.2969/evm.model.Chr1.2401/evm.model.Chr1.3316.3/ev…	-|INRPK1|-|Belongs to the protein kinase superfamily. Ser Thr protein kinase family/PEPR1|INRPK1|-|Belongs to the protein kinase superfamily. Ser Thr protein kinase family/APT1|APT1|-|Adenine phosphoribosyltransferase/ATCOAD|COAD|-|Cytidylyltransferase-like/HXK3|HXK2|-|Belongs to the hexokinase family/-|-|-|Belongs to the pyruvate kinase family/PEPR1|INRPK1|-|Belongs to the protein kinase superfa…
WW-vs-KLD_FM	Down-DEGs	Biological Process	GO:0046390	Ribose phosphate biosynthetic process	0.0146972	25/1701	89/12101	0.280899	1.99833	3.82287	0.000400221	0.0251062	0.0239484	25	evm.model.Chr3.1783/evm.model.Chr3.1782/evm.model.Chr1.1607/evm.model.Chr7.1906/evm.model.Chr1.2167/evm.model.Chr6.19/evm.model.Chr3.1786/evm.model.Chr7.1568/evm.model.Chr8.1647/evm.model.Chr7.934/evm.model.Chr1.1428/evm.model.Chr3.1784/evm.model.Chr4.2391/evm.model.Chr4.538/evm.model.Chr4.1241/evm.model.Chr3.383/evm.model.Chr1.2403/evm.model.Chr2.2969/evm.model.Chr1.2401/evm.model.Chr1.3316.3/ev…	-|INRPK1|-|Belongs to the protein kinase superfamily. Ser Thr protein kinase family/PEPR1|INRPK1|-|Belongs to the protein kinase superfamily. Ser Thr protein kinase family/APT1|APT1|-|Adenine phosphoribosyltransferase/ATCOAD|COAD|-|Cytidylyltransferase-like/HXK3|HXK2|-|Belongs to the hexokinase family/-|-|-|Belongs to the pyruvate kinase family/PEPR1|INRPK1|-|Belongs to the protein kinase superfa…
WW-vs-KLD_FM	Down-DEGs	Biological Process	GO:0071695	Anatomical structure maturation	0.0199882	34/1701	136/12101	0.25	1.77851	3.69238	0.000461874	0.028427	0.0271162	34	evm.model.Chr1.3036/evm.model.Chr7.16/evm.model.Chr8.1055/evm.model.Chr1.5360/evm.model.Chr8.1456/evm.model.Chr2.1658/evm.model.Chr1.3210/evm.model.Chr6.683/evm.model.Chr4.768/evm.model.Chr6.2296/evm.model.Chr1.5567/evm.model.Chr8.643/evm.model.Chr8.2782/evm.model.Chr7.1855/evm.model.Chr4.2391/evm.model.Chr7.283/evm.model.Chr7.2283/evm.model.Chr6.3712/evm.model.Chr7.350/evm.model.Chr2.1575/evm.mo…	NAP|NAP1|NAP|NAC transcription factor/NAC047|NAC58|-|NAC transcription factor/UBC10|UBC9|-|Pre-mRNA-splicing factor ATP-dependent RNA helicase/HUB2|HUB2|-|E3 ubiquitin-protein ligase BRE1-like/RD21B|RD21B|-|Belongs to the peptidase C1 family/AHDP|ANL2|-|Homeobox-leucine zipper protein ANTHOCYANINLESS/GIS2|GIS2|-|ZINC FINGER protein/CYP707A2|CYP707A2|CYP707A2|Belongs to the cytochrome P450 family/…
WW-vs-KLD_FM	Down-DEGs	Biological Process	GO:0010431	Seed maturation	0.00823045	14/1701	39/12101	0.358974	2.55376	3.93039	0.000533248	0.0322121	0.0307267	14	evm.model.Chr1.5360/evm.model.Chr6.683/evm.model.Chr4.768/evm.model.Chr8.2782/evm.model.Chr7.1855/evm.model.Chr7.2283/evm.model.Chr6.3712/evm.model.Chr2.2969/evm.model.Chr1.1562/evm.model.Chr1.2131/evm.model.Chr1.4420/evm.model.Chr1.5666/evm.model.Chr3.343/evm.model.Chr4.1389	HUB2|HUB2|-|E3 ubiquitin-protein ligase BRE1-like/CYP707A2|CYP707A2|CYP707A2|Belongs to the cytochrome P450 family/NCED5|NCED2|NCED2|9-cis-epoxycarotenoid dioxygenase/SUS3|SUS3|SUS4|Sucrose-cleaving enzyme that provides UDP-glucose and fructose for various metabolic pathways/ENY|ENY|-|ZINC FINGER protein/ATSUS4|SS|SUS1|Sucrose-cleaving enzyme that provides UDP-glucose and fructose for various met…
WW-vs-KLD_FM	Down-DEGs	Biological Process	GO:0070417	Cellular response to cold	0.00764256	13/1701	35/12101	0.371429	2.64236	3.93504	0.000574528	0.0340747	0.0325034	13	evm.model.Chr7.2800/evm.model.Chr7.2803/evm.model.Chr2.1822/evm.model.Chr5.727/evm.model.Chr4.1186/evm.model.Chr4.1185/evm.model.Chr4.1184/evm.model.Chr4.1187/evm.model.Chr5.1804/evm.model.Chr1.3712/evm.model.Chr4.2689/evm.model.Chr2.1821/evm.model.Chr7.2618	ENODL14|ENODL14|-|Blue copper protein-like/ATBCB|-|-|Plastocyanin-like domain/AtSLD2|SLD2|-|Delta(8)-fatty-acid desaturase-like/DAFL2|ATL74|-|RING-H2 finger protein/ATOCT3|OCT3|-|Organic cation carnitine transporter/ATOCT3|OCT3|-|Organic cation carnitine transporter/ATOCT3|OCT3|-|Organic cation carnitine transporter/ATOCT3|OCT3|-|Organic cation carnitine transporter/Hop3|HOP3|-|hsp70-Hsp90 organi…
WW-vs-KLD_FM	Down-DEGs	Biological Process	GO:0043632	Modification-dependent macromolecule catabolic process	0.0440917	75/1701	372/12101	0.201613	1.43428	3.44067	0.000646233	0.0376431	0.0359072	75	evm.model.Chr5.1609/evm.model.Chr5.1616/evm.model.Chr5.1610/evm.model.Chr1.660/evm.model.Chr8.2789/evm.model.Chr3.728/evm.model.Chr3.729/evm.model.Chr2.1008/evm.model.Chr2.1013.1/evm.model.Chr1.1920/evm.model.Chr5.727/evm.model.Chr7.1545/evm.model.Chr2.3046/evm.model.Chr1.4190/evm.model.Chr1.3317/evm.model.Chr1.1251/evm.model.Chr3.1506/evm.model.Chr3.3105/evm.model.Chr6.3271/evm.model.Chr1.5048/e…	DDB1A|DDB1|DDB1A|DNA damage-binding protein/DDB1A|DDB1A|DDB1A|DNA damage-binding protein/DDB1A|DDB1A|DDB1A|DNA damage-binding protein/ATL6|ATL6|-|RING-H2 finger protein/ATL5|ATL5|-|RING-H2 finger protein/KFB20|-|-|F-box kelch-repeat protein/KFB01|-|-|F-box kelch-repeat protein/EMB2454|BTS|-|ubiquitin protein ligase activity/EMB2454|BTS|-|ubiquitin protein ligase activity/ATL63|ATL63|-|RING-H2 fin…
WW-vs-KLD_FM	Down-DEGs	Biological Process	GO:0051603	Proteolysis involved in protein catabolic process	0.047619	81/1701	409/12101	0.198044	1.4089	3.40218	0.000706384	0.040425	0.0385609	81	evm.model.Chr5.1609/evm.model.Chr5.1616/evm.model.Chr5.1610/evm.model.Chr1.660/evm.model.Chr8.2789/evm.model.Chr3.728/evm.model.Chr3.729/evm.model.Chr2.2072/evm.model.Chr2.1008/evm.model.Chr2.1013.1/evm.model.Chr1.1920/evm.model.Chr7.1374.1/evm.model.Chr5.727/evm.model.Chr7.1545/evm.model.Chr2.3046/evm.model.Chr1.4190/evm.model.Chr1.3317/evm.model.Chr1.1251/evm.model.Chr3.1506/evm.model.Chr3.3105…	DDB1A|DDB1|DDB1A|DNA damage-binding protein/DDB1A|DDB1A|DDB1A|DNA damage-binding protein/DDB1A|DDB1A|DDB1A|DNA damage-binding protein/ATL6|ATL6|-|RING-H2 finger protein/ATL5|ATL5|-|RING-H2 finger protein/KFB20|-|-|F-box kelch-repeat protein/KFB01|-|-|F-box kelch-repeat protein/-|RD19D|-|Belongs to the peptidase C1 family/EMB2454|BTS|-|ubiquitin protein ligase activity/EMB2454|BTS|-|ubiquitin prot…
WW-vs-KLD_FM	Down-DEGs	Biological Process	GO:0042542	Response to hydrogen peroxide	0.0111699	19/1701	63/12101	0.301587	2.14551	3.68654	0.000747109	0.0420184	0.0400808	19	evm.model.Chr2.2993/evm.model.Chr2.3099/evm.model.Chr3.54/evm.model.Chr3.2452/evm.model.Chr3.2753.2/evm.model.Chr3.2673.2/evm.model.Chr1.5774/evm.model.Chr3.831/evm.model.Chr1.1843/evm.model.Chr4.704/evm.model.Chr6.589/evm.model.Chr5.439/evm.model.Chr1.1742.2/evm.model.Chr6.1951/evm.model.Chr6.3139/evm.model.Chr8.461/evm.model.Chr5.864/evm.model.Chr8.164/evm.model.Chr5.1942	ATWRKY53|WRKY53|WRKY30|WRKY transcription factor/HSP21|HSP21|HSP21|small heat shock protein/GolS1|GOLS1|GolS1|Belongs to the glycosyltransferase 8 family/AOC4|AOC|aoc|allene oxide cyclase/NAC100|NAC100|-|NAC domain-containing protein/NAC100|NAC100|-|NAC domain-containing protein/HSP70T-2|HSP70-8|-|Heat shock 70 kDa protein/HSP26.5|HSP26.5|-|Belongs to the small heat shock protein (HSP20) family/H…
WW-vs-KLD_FM	Down-DEGs	Biological Process	GO:0032104	Regulation of response to extracellular stimulus	0.00411523	7/1701	13/12101	0.538462	3.83064	4.1296	0.000844116	0.0444114	0.0423634	7	evm.model.Chr7.2561/evm.model.Chr3.3161/evm.model.Chr2.1476/evm.model.Chr1.2774/evm.model.Chr5.989/evm.model.Chr1.3605/evm.model.Chr7.2769	SKIP|SKIP|-|SNW SKI-interacting/WRKY75|WRKY75|-|WRKY transcription factor/SPX3|SPX3|SPX3|SPX domain-containing protein/HHO3|HHO3|NIGT1|transcription factor/WRKY75|WRKY75|-|WRKY transcription factor/WRKY75|WRKY75|-|WRKY transcription factor/SPX1|SPX1|-|SPX domain-containing protein
WW-vs-KLD_FM	Down-DEGs	Biological Process	GO:0032107	Regulation of response to nutrient levels	0.00411523	7/1701	13/12101	0.538462	3.83064	4.1296	0.000844116	0.0444114	0.0423634	7	evm.model.Chr7.2561/evm.model.Chr3.3161/evm.model.Chr2.1476/evm.model.Chr1.2774/evm.model.Chr5.989/evm.model.Chr1.3605/evm.model.Chr7.2769	SKIP|SKIP|-|SNW SKI-interacting/WRKY75|WRKY75|-|WRKY transcription factor/SPX3|SPX3|SPX3|SPX domain-containing protein/HHO3|HHO3|NIGT1|transcription factor/WRKY75|WRKY75|-|WRKY transcription factor/WRKY75|WRKY75|-|WRKY transcription factor/SPX1|SPX1|-|SPX domain-containing protein
WW-vs-KLD_FM	Down-DEGs	Biological Process	GO:0051156	Glucose 6-phosphate metabolic process	0.00411523	7/1701	13/12101	0.538462	3.83064	4.1296	0.000844116	0.0444114	0.0423634	7	evm.model.Chr1.2167/evm.model.Chr4.2391/evm.model.Chr1.1413/evm.model.Chr5.491.3/evm.model.Chr3.3122/evm.model.Chr1.2915/evm.model.Chr1.3615	HXK3|HXK2|-|Belongs to the hexokinase family/HKL1|HXK3|-|Belongs to the hexokinase family/ATNADP-ME3|-|-|NADP-dependent malic/EMB2728|RPE|-|Ribulose-phosphate 3-epimerase/-|-|-|Ribulose-phosphate 3-epimerase/PGL1|PGL1|-|6-phosphogluconolactonase/G6PD2|-|G6PD3|Catalyzes the rate-limiting step of the oxidative pentose-phosphate pathway, which represents a route for the dissimilation of carbohydrate…
WW-vs-KLD_FM	Down-DEGs	Biological Process	GO:0080036	Regulation of cytokinin-activated signaling pathway	0.00411523	7/1701	13/12101	0.538462	3.83064	4.1296	0.000844116	0.0444114	0.0423634	7	evm.model.Chr3.728/evm.model.Chr3.729/evm.model.Chr7.1155/evm.model.Chr7.1146/evm.model.Chr1.2774/evm.model.Chr7.424/evm.model.Chr4.1613	KFB20|-|-|F-box kelch-repeat protein/KFB01|-|-|F-box kelch-repeat protein/KFB39|-|-|F-box kelch-repeat protein/KFB39|-|-|F-box kelch-repeat protein/HHO3|HHO3|NIGT1|transcription factor/-|MYBC1|-|transcription factor/NSE2|MMS21|-|E3 SUMO-protein ligase
WW-vs-KLD_FM	Down-DEGs	Biological Process	GO:0005975	Carbohydrate metabolic process	0.0440917	75/1701	376/12101	0.199468	1.41903	3.33816	0.000888152	0.0459865	0.0438659	75	evm.model.Chr7.2512.1/evm.model.Chr6.2198/evm.model.Chr4.1028.1/evm.model.Chr1.5102/evm.model.Chr1.3025/evm.model.Chr2.2715.14/evm.model.Chr5.1822/evm.model.Chr7.1811/evm.model.Chr7.1829/evm.model.Chr3.54/evm.model.Chr5.1033/evm.model.Chr3.3177/evm.model.Chr1.5055/evm.model.Chr1.5580_evm.model.Chr1.5578_evm.model.Chr1.5579/evm.model.Chr8.604/evm.model.Chr1.2167/evm.model.Chr6.19/evm.model.Chr4.18…	MIOX4|MIOX4|MIOX2|Inositol oxygenase/PCK1|PCK1|-|Phosphoenolpyruvate carboxykinase ATP/TT16|FBP24|-|MADS-box protein/XTH22|XTH22|-|Catalyzes xyloglucan endohydrolysis (XEH) and or endotransglycosylation (XET). Cleaves and religates xyloglucan polymers, an essential constituent of the primary cell wall, and thereby participates in cell wall construction of growing tissues/FT1|FT1|-|Galactoside 2-a…
WW-vs-KLD_FM	Down-DEGs	Molecular Function	GO:0030599	Pectinesterase activity	0.00823045	14/1701	41/12101	0.341463	2.42919	3.70711	0.000947771	0.0463333	0.0441967	14	evm.model.Chr8.2786_evm.model.Chr8.2787/evm.model.Chr1.619/evm.model.Chr1.4183/evm.model.Chr6.1877/evm.model.Chr3.1577/evm.model.Chr7.2263/evm.model.Chr3.2743/evm.model.Chr2.3030/evm.model.Chr3.2663/evm.model.Chr6.3290/evm.model.Chr3.302/evm.model.Chr3.304/evm.model.Chr3.305/evm.model.Chr5.555	-|PME7|-|pectinesterase pectinesterase inhibitor/-|PME7|-|pectinesterase pectinesterase inhibitor/PME61|PME35|-|pectinesterase pectinesterase inhibitor/PME61|PME35|-|pectinesterase pectinesterase inhibitor/-|PPME1|-|Pectinesterase/PME12|PME12|-|Pectinesterase/ATPME31|PME31|-|Pectinesterase/PME34|PME34|-|pectinesterase pectinesterase inhibitor/ATPME31|PME31|-|Pectinesterase/PME58|PME58|-|Acts in t…
WW-vs-KLD_FM	Down-DEGs	Biological Process	GO:0072330	Monocarboxylic acid biosynthetic process	0.0223398	38/1701	163/12101	0.233129	1.65849	3.42299	0.000951502	0.0463333	0.0441967	38	evm.model.Chr2.1801/evm.model.Chr7.1656/evm.model.Chr7.1655/evm.model.Chr1.5464/evm.model.Chr5.1033/evm.model.Chr1.420/evm.model.Chr3.2452/evm.model.Chr4.1939/evm.model.Chr7.2486/evm.model.Chr1.3516/evm.model.Chr1.2167/evm.model.Chr4.768/evm.model.Chr6.19/evm.model.Chr3.587/evm.model.Chr7.1568/evm.model.Chr6.1672/evm.model.Chr1.1428/evm.model.Chr4.2391/evm.model.Chr5.922/evm.model.Chr8.2060/evm.m…	ACS1|ACS1|ACS2|1-aminocyclopropane-1-carboxylate synthase/-|-|-|acetyltransferase At3g50280-like/-|-|-|acetyltransferase At3g50280-like/ATPXG2|SOP1|-|Caleosin related protein/ACP4|ACP1|-|Carrier of the growing fatty acid chain in fatty acid biosynthesis/ATMYB3|MYB3|-|transcription regulator recruiting activity/AOC4|AOC|aoc|allene oxide cyclase/FADA|FAD4|-|Fatty acid desaturase 4/ACS7|ACS7|ACS7|1-…
WW-vs-KLD_FM	Down-DEGs	Biological Process	GO:0016103	Diterpenoid catabolic process	0.00352734	6/1701	10/12101	0.6	4.26843	4.18154	0.000965869	0.0463333	0.0441967	6	evm.model.Chr1.4881/evm.model.Chr1.4894/evm.model.Chr6.2188/evm.model.Chr4.1393/evm.model.Chr2.3/evm.model.Chr2.384	ATGA2OX6|GA2OX2|-|Belongs to the iron ascorbate-dependent oxidoreductase family/ATGA2OX6|GA2OX2|-|Belongs to the iron ascorbate-dependent oxidoreductase family/NFL|BHLH93|-|transcription factor/GA2OX1|GA2OX1|GA2ox1|Belongs to the iron ascorbate-dependent oxidoreductase family/AGL15|AGL15|-|Agamous-like MADS-box protein/AGL15|AGL15|-|Agamous-like MADS-box protein
WW-vs-KLD_FM	Down-DEGs	Biological Process	GO:0034720	Histone h3-k4 demethylation	0.00352734	6/1701	10/12101	0.6	4.26843	4.18154	0.000965869	0.0463333	0.0441967	6	evm.model.Chr8.349/evm.model.Chr8.350/evm.model.Chr4.916/evm.model.UTG195_1.1/evm.model.Chr4.915/evm.model.Chr2.1061	PHD3|JMJ18|-|lysine-specific demethylase/JMJ14|JMJ18|-|lysine-specific demethylase/JMJ14|JMJ14|-|lysine-specific demethylase/ANAC052|NAC052|-|No apical meristem (NAM) protein/JMJ14|JMJ14|-|lysine-specific demethylase/ANAC052|NAC052|-|No apical meristem (NAM) protein
WW-vs-KLD_FM	Down-DEGs	Biological Process	GO:0045487	Gibberellin catabolic process	0.00352734	6/1701	10/12101	0.6	4.26843	4.18154	0.000965869	0.0463333	0.0441967	6	evm.model.Chr1.4881/evm.model.Chr1.4894/evm.model.Chr6.2188/evm.model.Chr4.1393/evm.model.Chr2.3/evm.model.Chr2.384	ATGA2OX6|GA2OX2|-|Belongs to the iron ascorbate-dependent oxidoreductase family/ATGA2OX6|GA2OX2|-|Belongs to the iron ascorbate-dependent oxidoreductase family/NFL|BHLH93|-|transcription factor/GA2OX1|GA2OX1|GA2ox1|Belongs to the iron ascorbate-dependent oxidoreductase family/AGL15|AGL15|-|Agamous-like MADS-box protein/AGL15|AGL15|-|Agamous-like MADS-box protein
WW-vs-KLD_FM	Down-DEGs	Biological Process	GO:0009259	Ribonucleotide metabolic process	0.0188125	32/1701	131/12101	0.244275	1.73778	3.43357	0.00102128	0.0482814	0.046055	32	evm.model.Chr3.1783/evm.model.Chr3.1782/evm.model.Chr1.1607/evm.model.Chr7.1906/evm.model.Chr1.2167/evm.model.Chr6.19/evm.model.Chr3.1786/evm.model.Chr6.2821.6/evm.model.Chr7.1568/evm.model.Chr8.1647/evm.model.Chr7.934/evm.model.Chr1.1428/evm.model.Chr3.1784/evm.model.Chr4.2391/evm.model.Chr4.538/evm.model.Chr7.2459/evm.model.Chr4.1241/evm.model.Chr6.1589/evm.model.Chr3.383/evm.model.Chr1.2403/ev…	-|INRPK1|-|Belongs to the protein kinase superfamily. Ser Thr protein kinase family/PEPR1|INRPK1|-|Belongs to the protein kinase superfamily. Ser Thr protein kinase family/APT1|APT1|-|Adenine phosphoribosyltransferase/ATCOAD|COAD|-|Cytidylyltransferase-like/HXK3|HXK2|-|Belongs to the hexokinase family/-|-|-|Belongs to the pyruvate kinase family/PEPR1|INRPK1|-|Belongs to the protein kinase superfa…
WW-vs-KLD_FM	Down-DEGs	Molecular Function	GO:0005509	Calcium ion binding	0.0141093	24/1701	90/12101	0.266667	1.89708	3.45455	0.0011639	0.053647	0.0511732	24	evm.model.Chr6.3046/evm.model.Chr6.3021/evm.model.Chr5.939/evm.model.Chr1.5464/evm.model.Chr6.69/evm.model.Chr1.4849/evm.model.Chr7.1693/evm.model.Chr7.2156/evm.model.Chr1.689/evm.model.Chr1.1033/evm.model.Chr7.2459/evm.model.Chr6.289.2/evm.model.Chr8.2498.1/evm.model.Chr2.1575/evm.model.Chr6.71/evm.model.UTG601_1.13/evm.model.Chr5.2239/evm.model.Chr8.359/evm.model.Chr3.427/evm.model.Chr7.1827/ev…	CML42|BETVIII|-|Calcium-binding protein CML42-like/CML42|BETVIII|-|Calcium-binding protein CML42-like/CML38|CML38|-|calcium-binding protein/ATPXG2|SOP1|-|Caleosin related protein/CML38|CML38|-|calcium-binding protein/CP1|CP1|-|EF-hand domain pair/CML30|CML30|-|Calmodulin-like protein/PSAT1|PSAT1|-|Phosphoserine aminotransferase/ANN5|ANN5|-|Annexin D5-like/MICU|MICU|-|Calcium uptake protein 1/-|EN…
WW-vs-KLD_FM	Down-DEGs	Biological Process	GO:0044262	Obsolete cellular carbohydrate metabolic process	0.0305703	52/1701	244/12101	0.213115	1.51611	3.29365	0.00118411	0.053647	0.0511732	52	evm.model.Chr4.1028.1/evm.model.Chr1.5102/evm.model.Chr1.3025/evm.model.Chr2.2715.14/evm.model.Chr5.1822/evm.model.Chr3.54/evm.model.Chr3.3177/evm.model.Chr1.5055/evm.model.Chr1.5580_evm.model.Chr1.5578_evm.model.Chr1.5579/evm.model.Chr8.604/evm.model.Chr1.2167/evm.model.Chr4.1806/evm.model.Chr4.1807/evm.model.Chr5.2574/evm.model.Chr6.210/evm.model.Chr2.2368/evm.model.Chr8.2782/evm.model.Chr1.397…	TT16|FBP24|-|MADS-box protein/XTH22|XTH22|-|Catalyzes xyloglucan endohydrolysis (XEH) and or endotransglycosylation (XET). Cleaves and religates xyloglucan polymers, an essential constituent of the primary cell wall, and thereby participates in cell wall construction of growing tissues/FT1|FT1|-|Galactoside 2-alpha-L-fucosyltransferase-like/TPPA|TPPA|-|Removes the phosphate from trehalose 6-phosp…
WW-vs-KLD_FM	Down-DEGs	Biological Process	GO:0050832	Defense response to fungus	0.0305703	52/1701	244/12101	0.213115	1.51611	3.29365	0.00118411	0.053647	0.0511732	52	evm.model.Chr1.660/evm.model.Chr3.1011/evm.model.Chr6.2913.1/evm.model.Chr6.2914/evm.model.Chr6.2198/evm.model.Chr6.1767/evm.model.Chr2.2506/evm.model.Chr1.3586/evm.model.Chr8.421/evm.model.Chr8.1055/evm.model.Chr8.1329.1/evm.model.Chr8.1410/evm.model.Chr3.2452/evm.model.Chr2.2822/evm.model.Chr8.1456/evm.model.Chr7.1949/evm.model.Chr2.2821/evm.model.Chr1.1912/evm.model.Chr3.473/evm.model.Chr4.704…	ATL6|ATL6|-|RING-H2 finger protein/ATWRKY40|WRKY40|WRKY40|WRKY transcription factor/-|-|-|LURP-one-related/-|-|-|LURP-one-related/PCK1|PCK1|-|Phosphoenolpyruvate carboxykinase ATP/ABR1|ABR1|-|ethylene-responsive transcription factor/MYB70|MYB73|-|Transcription factor/LTPG1|LTPG1|-|Plant lipid transfer protein / seed storage protein / trypsin-alpha amylase inhibitor domain family/ERF114|ERF114|-|t…
WW-vs-KLD_FM	Down-DEGs	Biological Process	GO:0006714	Sesquiterpenoid metabolic process	0.00646678	11/1701	29/12101	0.37931	2.69843	3.70328	0.00123637	0.0552471	0.0526995	11	evm.model.Chr3.1938/evm.model.Chr3.1937/evm.model.Chr3.1936/evm.model.Chr6.683/evm.model.Chr4.768/evm.model.Chr6.1672/evm.model.Chr3.2033/evm.model.Chr6.552/evm.model.Chr6.1677/evm.model.Chr6.551/evm.model.Chr4.1389	HYR1|GT3|-|Belongs to the UDP-glycosyltransferase family/UGT71B6|GT6|-|Belongs to the UDP-glycosyltransferase family/UGT71B6|UGT71A16|-|Belongs to the UDP-glycosyltransferase family/CYP707A2|CYP707A2|CYP707A2|Belongs to the cytochrome P450 family/NCED5|NCED2|NCED2|9-cis-epoxycarotenoid dioxygenase/-|MO3|-|Zeaxanthin epoxidase, chloroplastic-like/XERICO|XERICO|-|E3 ubiquitin-protein ligase/UGT71D1…
WW-vs-KLD_FM	Down-DEGs	Biological Process	GO:0009723	Response to ethylene	0.026455	45/1701	205/12101	0.219512	1.56162	3.2798	0.00131769	0.0580851	0.0554066	45	evm.model.Chr1.4896/evm.model.Chr1.4883/evm.model.Chr6.3404/evm.model.Chr2.76/evm.model.Chr5.1532/evm.model.Chr2.2506/evm.model.Chr8.2346/evm.model.Chr8.2319/evm.model.Chr4.2435/evm.model.Chr8.1410/evm.model.Chr4.516/evm.model.Chr5.521_evm.model.Chr5.522/evm.model.Chr3.2452/evm.model.Chr3.2753.2/evm.model.Chr5.1993/evm.model.Chr3.2673.2/evm.model.Chr1.5550/evm.model.Chr3.757/evm.model.Chr5.430.1/…	AtMYB108|MYB108|MYB108|Transcription factor/AtMYB108|MYB108|MYB108|Transcription factor/-|-|-|Vacuolar iron transporter homolog/MAN1|DTX43|-|Belongs to the multi antimicrobial extrusion (MATE) (TC 2.A.66.1) family/TES1|SIS8|-|Protein kinase domain/MYB70|MYB73|-|Transcription factor/ERF1B|ERF1B|-|Ethylene-responsive transcription factor 1B-like/ERF1B|ERF1B|-|Ethylene-responsive transcription facto…
WW-vs-KLD_FM	Down-DEGs	Biological Process	GO:0031667	Response to nutrient levels	0.0270429	46/1701	211/12101	0.218009	1.55093	3.26494	0.00136108	0.0591977	0.0564679	46	evm.model.Chr6.2198/evm.model.Chr2.1123/evm.model.Chr7.2467_evm.model.Chr7.2468/evm.model.Chr2.76/evm.model.Chr3.512/evm.model.Chr4.2011/evm.model.Chr3.2452/evm.model.Chr2.1476/evm.model.Chr1.5540/evm.model.Chr6.2196/evm.model.Chr5.2059/evm.model.Chr3.511/evm.model.Chr6.3401/evm.model.Chr1.2774/evm.model.Chr1.2707/evm.model.Chr4.444/evm.model.Chr5.673/evm.model.Chr4.170/evm.model.Chr6.1951/evm.mo…	PCK1|PCK1|-|Phosphoenolpyruvate carboxykinase ATP/NPC3|NPC3|-|phospholipase/ACO1|ACO1|-|Belongs to the iron ascorbate-dependent oxidoreductase family/MAN1|DTX43|-|Belongs to the multi antimicrobial extrusion (MATE) (TC 2.A.66.1) family/AtPEPC1|-|-|Inorganic pyrophosphatase/AtWRKY42|WRKY42|-|WRKY Transcription Factor/AOC4|AOC|aoc|allene oxide cyclase/SPX3|SPX3|SPX3|SPX domain-containing protein/AT…
WW-vs-KLD_FM	Down-DEGs	Biological Process	GO:0005992	Trehalose biosynthetic process	0.00411523	7/1701	14/12101	0.5	3.55703	3.8714	0.00148415	0.0637014	0.0607639	7	evm.model.Chr2.2715.14/evm.model.Chr5.1822/evm.model.Chr1.5055/evm.model.Chr1.3252/evm.model.Chr5.720/evm.model.Chr1.2486/evm.model.Chr4.623	TPPA|TPPA|-|Removes the phosphate from trehalose 6-phosphate to produce free trehalose/TPPG|TPPG|-|Removes the phosphate from trehalose 6-phosphate to produce free trehalose/TPS9|TPS9|-|Glycosyltransferase family 20/TPS10|TPS9|-|alpha,alpha-trehalose-phosphate synthase UDP-forming/TPS9|TPS9|-|alpha,alpha-trehalose-phosphate synthase UDP-forming/ATTPS6|TPS6|-|alpha,alpha-trehalose-phosphate syntha…
WW-vs-KLD_FM	Down-DEGs	Biological Process	GO:0009751	Response to salicylic acid	0.0205761	35/1701	151/12101	0.231788	1.64895	3.24523	0.00164532	0.0697019	0.0664877	35	evm.model.Chr3.1011/evm.model.Chr6.2913.1/evm.model.Chr6.2914/evm.model.Chr5.1112/evm.model.Chr2.2993/evm.model.Chr2.2506/evm.model.Chr1.718/evm.model.Chr1.2505/evm.model.Chr8.1410/evm.model.Chr1.420/evm.model.Chr5.521_evm.model.Chr5.522/evm.model.Chr3.2452/evm.model.Chr3.757/evm.model.Chr4.503/evm.model.Chr4.343.1/evm.model.Chr1.1686/evm.model.Chr1.2707/evm.model.Chr1.3712/evm.model.Chr1.1911/ev…	ATWRKY40|WRKY40|WRKY40|WRKY transcription factor/-|-|-|LURP-one-related/-|-|-|LURP-one-related/DLO2|DLO2|-|Belongs to the iron ascorbate-dependent oxidoreductase family/ATWRKY53|WRKY53|WRKY30|WRKY transcription factor/MYB70|MYB73|-|Transcription factor/AtMYB93|MYB93|-|SANT SWI3, ADA2, N-CoR and TFIIIB'' DNA-binding domains/RDR1|RDR1|RdRP|Probably involved in the RNA silencing pathway and required…
WW-vs-KLD_FM	Down-DEGs	Molecular Function	GO:0046527	Glucosyltransferase activity	0.0182246	31/1701	130/12101	0.238462	1.69643	3.22857	0.00183625	0.076793	0.0732518	31	evm.model.Chr1.4292/evm.model.Chr3.2930/evm.model.Chr1.5102/evm.model.Chr3.1938/evm.model.Chr3.1937/evm.model.Chr6.444/evm.model.Chr3.54/evm.model.Chr3.1936/evm.model.Chr1.5580_evm.model.Chr1.5578_evm.model.Chr1.5579/evm.model.Chr4.1806/evm.model.Chr1.1052/evm.model.Chr4.1807/evm.model.Chr1.1051/evm.model.Chr5.2374/evm.model.Chr6.210/evm.model.Chr8.2782/evm.model.Chr2.2954/evm.model.Chr2.3011/evm…	IAGLU|UGT75L17|-|Belongs to the UDP-glycosyltransferase family/-|UGT90A1|-|Belongs to the UDP-glycosyltransferase family/XTH22|XTH22|-|Catalyzes xyloglucan endohydrolysis (XEH) and or endotransglycosylation (XET). Cleaves and religates xyloglucan polymers, an essential constituent of the primary cell wall, and thereby participates in cell wall construction of growing tissues/HYR1|GT3|-|Belongs to…
WW-vs-KLD_FM	Down-DEGs	Biological Process	GO:0043620	Regulation of dna-templated transcription in response to stress	0.00352734	6/1701	11/12101	0.545455	3.88039	3.86512	0.00187261	0.0771422	0.0735849	6	evm.model.Chr3.3161/evm.model.Chr5.989/evm.model.Chr8.696/evm.model.Chr1.3605/evm.model.Chr1.4420/evm.model.Chr4.1124.1	WRKY75|WRKY75|-|WRKY transcription factor/WRKY75|WRKY75|-|WRKY transcription factor/AtSTOP1|STOP1|STOP1|Protein SENSITIVE TO PROTON RHIZOTOXICITY/WRKY75|WRKY75|-|WRKY transcription factor/CHR12|CHR12|-|Transcription regulatory protein SNF2-like/S2P|S2P|-|Membrane-bound transcription factor site-2
WW-vs-KLD_FM	Down-DEGs	Molecular Function	GO:0035251	Udp-glucosyltransferase activity	0.0141093	24/1701	93/12101	0.258065	1.83588	3.27251	0.00189421	0.0771422	0.0735849	24	evm.model.Chr1.4292/evm.model.Chr3.2930/evm.model.Chr3.1938/evm.model.Chr3.1937/evm.model.Chr6.444/evm.model.Chr3.54/evm.model.Chr3.1936/evm.model.Chr1.1052/evm.model.Chr1.1051/evm.model.Chr5.2374/evm.model.Chr8.2782/evm.model.Chr2.2954/evm.model.Chr6.2333/evm.model.Chr3.2541/evm.model.Chr6.552/evm.model.Chr2.3164/evm.model.Chr7.840/evm.model.Chr7.2283/evm.model.Chr2.175/evm.model.Chr1.2486/evm.m…	IAGLU|UGT75L17|-|Belongs to the UDP-glycosyltransferase family/-|UGT90A1|-|Belongs to the UDP-glycosyltransferase family/HYR1|GT3|-|Belongs to the UDP-glycosyltransferase family/UGT71B6|GT6|-|Belongs to the UDP-glycosyltransferase family/-|UGT87A1|-|UDP-Glycosyltransferase/GolS1|GOLS1|GolS1|Belongs to the glycosyltransferase 8 family/UGT71B6|UGT71A16|-|Belongs to the UDP-glycosyltransferase famil…
WW-vs-KLD_FM	Down-DEGs	Biological Process	GO:0009165	Nucleotide biosynthetic process	0.0176367	30/1701	125/12101	0.24	1.70737	3.21496	0.0019392	0.0771422	0.0735849	30	evm.model.Chr3.1783/evm.model.Chr3.1782/evm.model.Chr1.1607/evm.model.Chr7.1906/evm.model.Chr1.2167/evm.model.Chr6.19/evm.model.Chr3.1786/evm.model.Chr7.1568/evm.model.Chr8.1647/evm.model.Chr7.934/evm.model.Chr1.1428/evm.model.Chr3.1784/evm.model.Chr4.2391/evm.model.Chr4.538/evm.model.Chr1.2337/evm.model.Chr8.1015/evm.model.Chr4.1241/evm.model.Chr3.383/evm.model.Chr1.2403/evm.model.Chr2.2969/evm.…	-|INRPK1|-|Belongs to the protein kinase superfamily. Ser Thr protein kinase family/PEPR1|INRPK1|-|Belongs to the protein kinase superfamily. Ser Thr protein kinase family/APT1|APT1|-|Adenine phosphoribosyltransferase/ATCOAD|COAD|-|Cytidylyltransferase-like/HXK3|HXK2|-|Belongs to the hexokinase family/-|-|-|Belongs to the pyruvate kinase family/PEPR1|INRPK1|-|Belongs to the protein kinase superfa…
WW-vs-KLD_FM	Down-DEGs	Biological Process	GO:1901293	Nucleoside phosphate biosynthetic process	0.0176367	30/1701	125/12101	0.24	1.70737	3.21496	0.0019392	0.0771422	0.0735849	30	evm.model.Chr3.1783/evm.model.Chr3.1782/evm.model.Chr1.1607/evm.model.Chr7.1906/evm.model.Chr1.2167/evm.model.Chr6.19/evm.model.Chr3.1786/evm.model.Chr7.1568/evm.model.Chr8.1647/evm.model.Chr7.934/evm.model.Chr1.1428/evm.model.Chr3.1784/evm.model.Chr4.2391/evm.model.Chr4.538/evm.model.Chr1.2337/evm.model.Chr8.1015/evm.model.Chr4.1241/evm.model.Chr3.383/evm.model.Chr1.2403/evm.model.Chr2.2969/evm.…	-|INRPK1|-|Belongs to the protein kinase superfamily. Ser Thr protein kinase family/PEPR1|INRPK1|-|Belongs to the protein kinase superfamily. Ser Thr protein kinase family/APT1|APT1|-|Adenine phosphoribosyltransferase/ATCOAD|COAD|-|Cytidylyltransferase-like/HXK3|HXK2|-|Belongs to the hexokinase family/-|-|-|Belongs to the pyruvate kinase family/PEPR1|INRPK1|-|Belongs to the protein kinase superfa…
WW-vs-KLD_FM	Down-DEGs	Cellular Component	GO:0090406	Pollen tube	0.00823045	14/1701	44/12101	0.318182	2.26356	3.39572	0.00205387	0.0807196	0.0769974	14	evm.model.Chr4.781/evm.model.Chr4.780/evm.model.Chr3.1577/evm.model.Chr1.622.1/evm.model.Chr8.1192.2/evm.model.Chr1.5806/evm.model.Chr3.2622/evm.model.Chr1.979/evm.model.Chr7.2632/evm.model.Chr1.1001/evm.model.Chr3.2621/evm.model.Chr3.2705/evm.model.Chr4.589/evm.model.Chr4.588	ATINT2|INT2|INT2|Belongs to the major facilitator superfamily. Sugar transporter (TC 2.A.1.1) family/ATINT2|INT2|INT2|Belongs to the major facilitator superfamily. Sugar transporter (TC 2.A.1.1) family/-|PPME1|-|Pectinesterase/REN1|REN1|-|rho GTPase-activating protein/PMT5|PLT5|-|Belongs to the major facilitator superfamily. Sugar transporter (TC 2.A.1.1) family/AtHMGB15|HMGB15|-|High mobility gr…
WW-vs-KLD_FM	Down-DEGs	Biological Process	GO:0021700	Developmental maturation	0.021164	36/1701	159/12101	0.226415	1.61073	3.13499	0.00219508	0.0852423	0.0813115	36	evm.model.Chr1.3036/evm.model.Chr7.16/evm.model.Chr8.1055/evm.model.Chr1.5360/evm.model.Chr8.1456/evm.model.Chr2.1658/evm.model.Chr1.3210/evm.model.Chr6.683/evm.model.Chr4.768/evm.model.Chr6.2296/evm.model.Chr1.5567/evm.model.Chr8.643/evm.model.Chr8.2782/evm.model.Chr7.1855/evm.model.Chr5.2207/evm.model.Chr4.2391/evm.model.Chr7.283/evm.model.Chr7.2283/evm.model.Chr6.3712/evm.model.Chr7.350/evm.mo…	NAP|NAP1|NAP|NAC transcription factor/NAC047|NAC58|-|NAC transcription factor/UBC10|UBC9|-|Pre-mRNA-splicing factor ATP-dependent RNA helicase/HUB2|HUB2|-|E3 ubiquitin-protein ligase BRE1-like/RD21B|RD21B|-|Belongs to the peptidase C1 family/AHDP|ANL2|-|Homeobox-leucine zipper protein ANTHOCYANINLESS/GIS2|GIS2|-|ZINC FINGER protein/CYP707A2|CYP707A2|CYP707A2|Belongs to the cytochrome P450 family/…
WW-vs-KLD_FM	Down-DEGs	Biological Process	GO:0005991	Trehalose metabolic process	0.00411523	7/1701	15/12101	0.466667	3.31989	3.6358	0.00244724	0.0885985	0.0845129	7	evm.model.Chr2.2715.14/evm.model.Chr5.1822/evm.model.Chr1.5055/evm.model.Chr1.3252/evm.model.Chr5.720/evm.model.Chr1.2486/evm.model.Chr4.623	TPPA|TPPA|-|Removes the phosphate from trehalose 6-phosphate to produce free trehalose/TPPG|TPPG|-|Removes the phosphate from trehalose 6-phosphate to produce free trehalose/TPS9|TPS9|-|Glycosyltransferase family 20/TPS10|TPS9|-|alpha,alpha-trehalose-phosphate synthase UDP-forming/TPS9|TPS9|-|alpha,alpha-trehalose-phosphate synthase UDP-forming/ATTPS6|TPS6|-|alpha,alpha-trehalose-phosphate syntha…
WW-vs-KLD_FM	Down-DEGs	Biological Process	GO:0009692	Ethylene metabolic process	0.00411523	7/1701	15/12101	0.466667	3.31989	3.6358	0.00244724	0.0885985	0.0845129	7	evm.model.Chr2.1801/evm.model.Chr1.966/evm.model.Chr4.136/evm.model.Chr7.2486/evm.model.Chr3.2159/evm.model.Chr3.2161/evm.model.Chr5.127	ACS1|ACS1|ACS2|1-aminocyclopropane-1-carboxylate synthase/ACO5|-|-|Belongs to the iron ascorbate-dependent oxidoreductase family/EFE|-|ACO1|Belongs to the iron ascorbate-dependent oxidoreductase family/ACS7|ACS7|ACS7|1-aminocyclopropane-1-carboxylate synthase/ATACO2|ACO1|ACO1|Belongs to the iron ascorbate-dependent oxidoreductase family/EFE|ACO1|ACO1|Belongs to the iron ascorbate-dependent oxidor…
WW-vs-KLD_FM	Down-DEGs	Biological Process	GO:0009693	Ethylene biosynthetic process	0.00411523	7/1701	15/12101	0.466667	3.31989	3.6358	0.00244724	0.0885985	0.0845129	7	evm.model.Chr2.1801/evm.model.Chr1.966/evm.model.Chr4.136/evm.model.Chr7.2486/evm.model.Chr3.2159/evm.model.Chr3.2161/evm.model.Chr5.127	ACS1|ACS1|ACS2|1-aminocyclopropane-1-carboxylate synthase/ACO5|-|-|Belongs to the iron ascorbate-dependent oxidoreductase family/EFE|-|ACO1|Belongs to the iron ascorbate-dependent oxidoreductase family/ACS7|ACS7|ACS7|1-aminocyclopropane-1-carboxylate synthase/ATACO2|ACO1|ACO1|Belongs to the iron ascorbate-dependent oxidoreductase family/EFE|ACO1|ACO1|Belongs to the iron ascorbate-dependent oxidor…
WW-vs-KLD_FM	Down-DEGs	Biological Process	GO:0043449	Cellular alkene metabolic process	0.00411523	7/1701	15/12101	0.466667	3.31989	3.6358	0.00244724	0.0885985	0.0845129	7	evm.model.Chr2.1801/evm.model.Chr1.966/evm.model.Chr4.136/evm.model.Chr7.2486/evm.model.Chr3.2159/evm.model.Chr3.2161/evm.model.Chr5.127	ACS1|ACS1|ACS2|1-aminocyclopropane-1-carboxylate synthase/ACO5|-|-|Belongs to the iron ascorbate-dependent oxidoreductase family/EFE|-|ACO1|Belongs to the iron ascorbate-dependent oxidoreductase family/ACS7|ACS7|ACS7|1-aminocyclopropane-1-carboxylate synthase/ATACO2|ACO1|ACO1|Belongs to the iron ascorbate-dependent oxidoreductase family/EFE|ACO1|ACO1|Belongs to the iron ascorbate-dependent oxidor…
WW-vs-KLD_FM	Down-DEGs	Biological Process	GO:0043450	Alkene biosynthetic process	0.00411523	7/1701	15/12101	0.466667	3.31989	3.6358	0.00244724	0.0885985	0.0845129	7	evm.model.Chr2.1801/evm.model.Chr1.966/evm.model.Chr4.136/evm.model.Chr7.2486/evm.model.Chr3.2159/evm.model.Chr3.2161/evm.model.Chr5.127	ACS1|ACS1|ACS2|1-aminocyclopropane-1-carboxylate synthase/ACO5|-|-|Belongs to the iron ascorbate-dependent oxidoreductase family/EFE|-|ACO1|Belongs to the iron ascorbate-dependent oxidoreductase family/ACS7|ACS7|ACS7|1-aminocyclopropane-1-carboxylate synthase/ATACO2|ACO1|ACO1|Belongs to the iron ascorbate-dependent oxidoreductase family/EFE|ACO1|ACO1|Belongs to the iron ascorbate-dependent oxidor…
WW-vs-KLD_FM	Down-DEGs	Biological Process	GO:1900674	Olefin biosynthetic process	0.00411523	7/1701	15/12101	0.466667	3.31989	3.6358	0.00244724	0.0885985	0.0845129	7	evm.model.Chr2.1801/evm.model.Chr1.966/evm.model.Chr4.136/evm.model.Chr7.2486/evm.model.Chr3.2159/evm.model.Chr3.2161/evm.model.Chr5.127	ACS1|ACS1|ACS2|1-aminocyclopropane-1-carboxylate synthase/ACO5|-|-|Belongs to the iron ascorbate-dependent oxidoreductase family/EFE|-|ACO1|Belongs to the iron ascorbate-dependent oxidoreductase family/ACS7|ACS7|ACS7|1-aminocyclopropane-1-carboxylate synthase/ATACO2|ACO1|ACO1|Belongs to the iron ascorbate-dependent oxidoreductase family/EFE|ACO1|ACO1|Belongs to the iron ascorbate-dependent oxidor…
WW-vs-KLD_FM	Down-DEGs	Biological Process	GO:0032101	Regulation of response to external stimulus	0.0146972	25/1701	100/12101	0.25	1.77851	3.16144	0.00247163	0.0885985	0.0845129	25	evm.model.Chr7.1656/evm.model.Chr7.139/evm.model.Chr7.2561/evm.model.Chr7.1655/evm.model.Chr1.940/evm.model.Chr3.3161/evm.model.Chr2.1476/evm.model.Chr6.1858/evm.model.Chr1.923/evm.model.Chr1.2214/evm.model.Chr1.2774/evm.model.Chr5.989/evm.model.Chr7.2459/evm.model.Chr1.2982/evm.model.Chr5.1008/evm.model.Chr1.3647/evm.model.Chr1.3684/evm.model.Chr1.3002/evm.model.Chr2.2209.1/evm.model.Chr8.2756/e…	-|-|-|acetyltransferase At3g50280-like/LBD20|LBD20|-|LOB domain-containing protein/SKIP|SKIP|-|SNW SKI-interacting/-|-|-|acetyltransferase At3g50280-like/ATAF1|NAC002|NAC5|NAC domain-containing protein/WRKY75|WRKY75|-|WRKY transcription factor/SPX3|SPX3|SPX3|SPX domain-containing protein/AtMORC6|MORC6|-|MORC family CW-type zinc finger protein/ILL6|ILL6|ILL6|Iaa-amino acid hydrolase/SBT5.2(b)|CRSP…
WW-vs-KLD_FM	Down-DEGs	Biological Process	GO:1902074	Response to salt	0.00529101	9/1701	23/12101	0.391304	2.78376	3.46283	0.00266431	0.0944672	0.0901111	9	evm.model.Chr8.2747/evm.model.Chr1.4896/evm.model.Chr1.4883/evm.model.Chr6.1767/evm.model.Chr8.421/evm.model.Chr2.2877.8/evm.model.Chr6.856/evm.model.Chr3.2753.2/evm.model.Chr3.2673.2	NHL6|NHL6|-|Late embryogenesis abundant protein/AtMYB108|MYB108|MYB108|Transcription factor/AtMYB108|MYB108|MYB108|Transcription factor/ABR1|ABR1|-|ethylene-responsive transcription factor/ERF114|ERF114|-|transcription factor/RD29B|LTI65|-|Low-temperature-induced 65 kDa/NAXT1|NPF2.7|-|Protein NRT1 PTR FAMILY/NAC100|NAC100|-|NAC domain-containing protein/NAC100|NAC100|-|NAC domain-containing prote…
WW-vs-KLD_HM	Up-DEGs	Molecular Function	GO:0016645	Oxidoreductase activity, acting on the ch-nh group of donors	0.0188679	11/583	41/12101	0.268293	5.5688	6.59263	2.49029e-06	0.00629048	0.00590592	11	evm.model.Chr1.1266/evm.model.Chr1.1805/evm.model.Chr7.2261/evm.model.Chr7.2260/evm.model.Chr7.2259/evm.model.Chr2.480/evm.model.Chr2.481/evm.model.Chr3.2483/evm.model.Chr5.574/evm.model.Chr2.29/evm.model.Chr7.2252	-|-|-|Sarcosine oxidase/CKX7|CKX7|-|Cytokinin dehydrogenase/SDH|LKR/SDH|-|Alpha-aminoadipic semialdehyde/SDH|LKR/SDH|-|Alpha-aminoadipic semialdehyde/SDH|LKR/SDH|-|Alpha-aminoadipic semialdehyde/NQR|NQR|-|NADPH quinone/NQR|NQR|-|NADPH quinone/PDH2|POX2|PDH|Converts proline to delta-1-pyrroline-5-carboxylate/ALDH12A1|ALDH12A1|-|Dehydrogenase/ATPAO1|PAO1|-|Polyamine oxidase/SDH|LKR/SDH|-|Alpha-amin…
[truncated: 346 more rows]

## Sheet: Table S4
Table S4 Summary of WGCNA modules and key genes associated with aroma-related pathways
Module	Number	GeneType	Number
turquoise	1066	Key_Enzyme	11
blue	929	TF	1081
brown	921	Others	23356
yellow	754
green	698
red	495
black	440
pink	324
[truncated: 30 more rows]

## Sheet: Table S5
Table S5 Sampling time points of WD, WW, and KLD at three maturity stages (HM, NM, and FM) expressed as days after full bloom (DAFB)
[truncated: 10 more rows]

[truncated: 3 more sheets: Table S6, Table S7, Table S8]
