# Supplementary material for: PsAAT3 Drives Ester Accumulation and Fruity Aroma Formation During Ripening in Chinese Plum (Prunus salicina) Through Integrated Volatile Profiling and Transcriptomics
Source: Plants (Basel). 2026 Apr 8;15(8):1144. doi: 10.3390/plants15081144 (PMC13119267; doi:10.3390/plants15081144)
Supplement: Supplementary file 1 [file plants-15-01144-s001.zip › Supplementary Table S9.xlsx]

## Sheet: Table S9
Table S9 Tree age, and days after full bloom (DAFB) maturity indices of three Chinese plum cultivars at different ripening stages used for fruit sampling
Cultivar	Tree age (years)	Maturity stage	Days after full bloom (DAFB)	Soluble solids content (SSC, Brix)	Firmness (N)	Fruit acidity (g/L)
WW	7	HM	121	15.81±0.15	17.49±0.05	3.91±0.08
WW	7	NM	128	18.22±0.13	17.32±0.42	3.51±0.12
WW	7	FM	135	20.19±0.34	12.77±0.31	3.46±0.03
WD	7	HM	94	17.9±0.24	13.92±0.34	3.90±0.07
WD	7	NM	101	19.1±0.44	12.58±0.20	3.41±0.03
WD	7	FM	108	23.08±0.9	10.33±0.67	3.05±0.20
KLD	7	HM	142	17.49±0.53	24.83±0.27	5.45±0.12
KLD	7	NM	149	18.63±0.17	21.94±0.87	4.89±0.19
KLD	7	FM	156	20.43±0.21	18.51±0.28	3.76±0.02
